# Supplementary material for: Epidemiological characteristics and disease burden of childhood neuroblastoma in Asia: trends and regional differences over the past 30 years
Source: Front Pediatr. 2025 Nov 28;13:1701746. doi: 10.3389/fped.2025.1701746 (PMC12698534; doi:10.3389/fped.2025.1701746)
Supplement: Supplementary file 1 [file Datasheet1.csv]

measure	location	cause	metric	sex	age	year	val	lower	upper	group
Deaths	Asia	Neuroblastoma and other peripheral nervous cell tumors	Rate	Male	0-6 days	1980	0.127290720647996	0.0856962817881953	0.180615284869245	g
Deaths	Asia	Neuroblastoma and other peripheral nervous cell tumors	Rate	Female	0-6 days	1980	0.0619275332629963	0.0326894137232489	0.131430618951512	k
Deaths	Asia	Neuroblastoma and other peripheral nervous cell tumors	Rate	Both	0-6 days	1980	0.0957476654600997	0.0640317974632551	0.150561198658169	c
Deaths	Asia	Neuroblastoma and other peripheral nervous cell tumors	Rate	Male	7-27 days	1980	0.142635330277072	0.10645626526137	0.198043656225844	g
Deaths	Asia	Neuroblastoma and other peripheral nervous cell tumors	Rate	Female	7-27 days	1980	0.138770869389991	0.0778940142452441	0.238511721858661	k
Deaths	Asia	Neuroblastoma and other peripheral nervous cell tumors	Rate	Both	7-27 days	1980	0.140765975307668	0.0961953905585027	0.208811023916449	c
Deaths	Asia	Neuroblastoma and other peripheral nervous cell tumors	Rate	Male	5-9 years	1980	0.0389109817464613	0.0310341177994456	0.04769193921493	g
Deaths	Asia	Neuroblastoma and other peripheral nervous cell tumors	Rate	Female	5-9 years	1980	0.0317448003098679	0.0200191719607597	0.0509118936095353	k
Deaths	Asia	Neuroblastoma and other peripheral nervous cell tumors	Rate	Both	5-9 years	1980	0.0354317724856342	0.0281667838431649	0.0467203538805749	c
Deaths	Asia	Neuroblastoma and other peripheral nervous cell tumors	Rate	Male	10-14 years	1980	0.0104435456140049	0.00850549181575267	0.0131801533853796	g
Deaths	Asia	Neuroblastoma and other peripheral nervous cell tumors	Rate	Female	10-14 years	1980	0.0119826759791587	0.00673979245725441	0.022717449901467	k
Deaths	Asia	Neuroblastoma and other peripheral nervous cell tumors	Rate	Both	10-14 years	1980	0.0111880750645204	0.00787334942906344	0.0170312761501514	c
Deaths	Asia	Neuroblastoma and other peripheral nervous cell tumors	Rate	Male	2-4 years	1980	0.101833289845563	0.0608345845591231	0.150847608493899	g
Deaths	Asia	Neuroblastoma and other peripheral nervous cell tumors	Rate	Female	2-4 years	1980	0.0823009849299609	0.0292226935763251	0.145046915953412	k
Deaths	Asia	Neuroblastoma and other peripheral nervous cell tumors	Rate	Both	2-4 years	1980	0.0923514029984094	0.0589421216315267	0.138646306768338	c
Deaths	Asia	Neuroblastoma and other peripheral nervous cell tumors	Rate	Male	12-23 months	1980	0.163950644525643	0.11607368686674	0.218124734321822	g
Deaths	Asia	Neuroblastoma and other peripheral nervous cell tumors	Rate	Female	12-23 months	1980	0.143042583540169	0.0743879381331064	0.219304844233259	k
Deaths	Asia	Neuroblastoma and other peripheral nervous cell tumors	Rate	Both	12-23 months	1980	0.153803227541784	0.113336696752275	0.203186980512687	c
Deaths	Asia	Neuroblastoma and other peripheral nervous cell tumors	Rate	Male	1-5 months	1980	0.245916574475224	0.177420315002582	0.329346172416169	g
Deaths	Asia	Neuroblastoma and other peripheral nervous cell tumors	Rate	Female	1-5 months	1980	0.264171838289854	0.120089020525891	0.445136954566201	k
Deaths	Asia	Neuroblastoma and other peripheral nervous cell tumors	Rate	Both	1-5 months	1980	0.254756390853781	0.171158916656215	0.373070587809396	c
Deaths	Asia	Neuroblastoma and other peripheral nervous cell tumors	Rate	Male	6-11 months	1980	0.258633320846852	0.166959628129892	0.353203580562087	g
Deaths	Asia	Neuroblastoma and other peripheral nervous cell tumors	Rate	Female	6-11 months	1980	0.219785156093363	0.0959803290015106	0.402534690780318	k
Deaths	Asia	Neuroblastoma and other peripheral nervous cell tumors	Rate	Both	6-11 months	1980	0.239818394521275	0.158146007458236	0.353938351722863	c
Deaths	Asia	Neuroblastoma and other peripheral nervous cell tumors	Rate	Male	0-6 days	1981	0.127964403029674	0.0854611574179981	0.183755933971809	g
Deaths	Asia	Neuroblastoma and other peripheral nervous cell tumors	Rate	Female	0-6 days	1981	0.0629050945105003	0.0332497106176756	0.130830640562742	k
Deaths	Asia	Neuroblastoma and other peripheral nervous cell tumors	Rate	Both	0-6 days	1981	0.0965845602643645	0.064325931731048	0.151426246434641	c
Deaths	Asia	Neuroblastoma and other peripheral nervous cell tumors	Rate	Male	7-27 days	1981	0.144401927430455	0.107285304632882	0.204375255173875	g
Deaths	Asia	Neuroblastoma and other peripheral nervous cell tumors	Rate	Female	7-27 days	1981	0.139601379543557	0.0785584736764029	0.238158614340377	k
Deaths	Asia	Neuroblastoma and other peripheral nervous cell tumors	Rate	Both	7-27 days	1981	0.142081013768451	0.0964082728671365	0.211772247580505	c
Deaths	Asia	Neuroblastoma and other peripheral nervous cell tumors	Rate	Male	5-9 years	1981	0.0391963837870287	0.0316853571628874	0.0478387409359989	g
Deaths	Asia	Neuroblastoma and other peripheral nervous cell tumors	Rate	Female	5-9 years	1981	0.0319299550396285	0.0199478394003699	0.0494519563864335	k
Deaths	Asia	Neuroblastoma and other peripheral nervous cell tumors	Rate	Both	5-9 years	1981	0.0356661941767179	0.0288145661954038	0.0470064848817191	c
Deaths	Asia	Neuroblastoma and other peripheral nervous cell tumors	Rate	Male	10-14 years	1981	0.0106974933121044	0.00850857489449738	0.0135651122286997	g
Deaths	Asia	Neuroblastoma and other peripheral nervous cell tumors	Rate	Female	10-14 years	1981	0.0122224724462808	0.00681910284279834	0.0229181647403508	k
Deaths	Asia	Neuroblastoma and other peripheral nervous cell tumors	Rate	Both	10-14 years	1981	0.0114345869699486	0.00814845518131561	0.0174519667846015	c
Deaths	Asia	Neuroblastoma and other peripheral nervous cell tumors	Rate	Male	2-4 years	1981	0.102460892469943	0.0621653532897092	0.150837316230877	g
Deaths	Asia	Neuroblastoma and other peripheral nervous cell tumors	Rate	Female	2-4 years	1981	0.0822483508601763	0.0295702381127448	0.145358082817621	k
Deaths	Asia	Neuroblastoma and other peripheral nervous cell tumors	Rate	Both	2-4 years	1981	0.0926542092715271	0.0598868833158325	0.134402682722562	c
Deaths	Asia	Neuroblastoma and other peripheral nervous cell tumors	Rate	Male	12-23 months	1981	0.162823965275918	0.117656045462052	0.216734883929531	g
Deaths	Asia	Neuroblastoma and other peripheral nervous cell tumors	Rate	Female	12-23 months	1981	0.142337377970599	0.0742709347380142	0.215393828877782	k
Deaths	Asia	Neuroblastoma and other peripheral nervous cell tumors	Rate	Both	12-23 months	1981	0.152886891111989	0.114427437035935	0.202082991297643	c
Deaths	Asia	Neuroblastoma and other peripheral nervous cell tumors	Rate	Male	1-5 months	1981	0.251543507879361	0.182001049780141	0.333049456406114	g
Deaths	Asia	Neuroblastoma and other peripheral nervous cell tumors	Rate	Female	1-5 months	1981	0.268237025115876	0.126782872897598	0.448245383507578	k
Deaths	Asia	Neuroblastoma and other peripheral nervous cell tumors	Rate	Both	1-5 months	1981	0.259622912	0.17228673392423	0.374980164601059	c
Deaths	Asia	Neuroblastoma and other peripheral nervous cell tumors	Rate	Male	6-11 months	1981	0.264912625600711	0.170835557921837	0.358675703492603	g
Deaths	Asia	Neuroblastoma and other peripheral nervous cell tumors	Rate	Female	6-11 months	1981	0.226501441842311	0.0990854024720295	0.409088890393554	k
Deaths	Asia	Neuroblastoma and other peripheral nervous cell tumors	Rate	Both	6-11 months	1981	0.246317799325874	0.160931715883806	0.361593235730007	c
Deaths	Asia	Neuroblastoma and other peripheral nervous cell tumors	Rate	Male	0-6 days	1982	0.128600565942662	0.0854061868727564	0.183657631634246	g
Deaths	Asia	Neuroblastoma and other peripheral nervous cell tumors	Rate	Female	0-6 days	1982	0.0635057854172875	0.0340318652875455	0.131706852627159	k
Deaths	Asia	Neuroblastoma and other peripheral nervous cell tumors	Rate	Both	0-6 days	1982	0.0972262465261404	0.0648615856986058	0.151083886311825	c
Deaths	Asia	Neuroblastoma and other peripheral nervous cell tumors	Rate	Male	7-27 days	1982	0.145283545861511	0.106674188979639	0.203033368511523	g
Deaths	Asia	Neuroblastoma and other peripheral nervous cell tumors	Rate	Female	7-27 days	1982	0.140287660798835	0.0786139821026168	0.234198813733823	k
Deaths	Asia	Neuroblastoma and other peripheral nervous cell tumors	Rate	Both	7-27 days	1982	0.142870042566589	0.0952577733972723	0.208852064352755	c
Deaths	Asia	Neuroblastoma and other peripheral nervous cell tumors	Rate	Male	5-9 years	1982	0.0392739255493853	0.0316381647259816	0.0475886585360748	g
Deaths	Asia	Neuroblastoma and other peripheral nervous cell tumors	Rate	Female	5-9 years	1982	0.0320105575411666	0.0197157183367478	0.0494367786070529	k
Deaths	Asia	Neuroblastoma and other peripheral nervous cell tumors	Rate	Both	5-9 years	1982	0.0357443010349111	0.0286579247720243	0.0461673638777361	c
Deaths	Asia	Neuroblastoma and other peripheral nervous cell tumors	Rate	Male	10-14 years	1982	0.0109547693095825	0.00871299768679625	0.0138210435579918	g
Deaths	Asia	Neuroblastoma and other peripheral nervous cell tumors	Rate	Female	10-14 years	1982	0.0123497387478033	0.00692853549810157	0.022414399359328	k
Deaths	Asia	Neuroblastoma and other peripheral nervous cell tumors	Rate	Both	10-14 years	1982	0.0116288471725412	0.00817195702366532	0.0175674783775771	c
Deaths	Asia	Neuroblastoma and other peripheral nervous cell tumors	Rate	Male	2-4 years	1982	0.102733008339596	0.0624808565987605	0.148383891350556	g
Deaths	Asia	Neuroblastoma and other peripheral nervous cell tumors	Rate	Female	2-4 years	1982	0.0819460972454874	0.0293394469483272	0.141386668716403	k
Deaths	Asia	Neuroblastoma and other peripheral nervous cell tumors	Rate	Both	2-4 years	1982	0.0926539541504005	0.0599177860661151	0.135319690669409	c
Deaths	Asia	Neuroblastoma and other peripheral nervous cell tumors	Rate	Male	12-23 months	1982	0.162138155350236	0.118397093869563	0.213151974558559	g
Deaths	Asia	Neuroblastoma and other peripheral nervous cell tumors	Rate	Female	12-23 months	1982	0.140567844202588	0.0724413744015273	0.210151450942815	k
Deaths	Asia	Neuroblastoma and other peripheral nervous cell tumors	Rate	Both	12-23 months	1982	0.151682243565366	0.1135570951543	0.197956954587158	c
Deaths	Asia	Neuroblastoma and other peripheral nervous cell tumors	Rate	Male	1-5 months	1982	0.256370926005481	0.192562690744162	0.341380816477027	g
Deaths	Asia	Neuroblastoma and other peripheral nervous cell tumors	Rate	Female	1-5 months	1982	0.271818924719506	0.128762088583863	0.456898541065782	k
Deaths	Asia	Neuroblastoma and other peripheral nervous cell tumors	Rate	Both	1-5 months	1982	0.263842219019146	0.17694246423228	0.380635044964167	c
Deaths	Asia	Neuroblastoma and other peripheral nervous cell tumors	Rate	Male	6-11 months	1982	0.272186925701563	0.1737284155061	0.372392315194125	g
Deaths	Asia	Neuroblastoma and other peripheral nervous cell tumors	Rate	Female	6-11 months	1982	0.233810406986555	0.10135049032257	0.429759243740125	k
Deaths	Asia	Neuroblastoma and other peripheral nervous cell tumors	Rate	Both	6-11 months	1982	0.253618751976643	0.164239382468758	0.376762470940297	c
Deaths	Asia	Neuroblastoma and other peripheral nervous cell tumors	Rate	Male	0-6 days	1983	0.128095133644921	0.0845245449897063	0.182784609595924	g
Deaths	Asia	Neuroblastoma and other peripheral nervous cell tumors	Rate	Female	0-6 days	1983	0.0631326954690885	0.0338052124784293	0.129163389496385	k
Deaths	Asia	Neuroblastoma and other peripheral nervous cell tumors	Rate	Both	0-6 days	1983	0.0968125188818481	0.0643582876507292	0.14955299854262	c
Deaths	Asia	Neuroblastoma and other peripheral nervous cell tumors	Rate	Male	7-27 days	1983	0.144399119512964	0.104648755264502	0.20108387362904	g
Deaths	Asia	Neuroblastoma and other peripheral nervous cell tumors	Rate	Female	7-27 days	1983	0.140024740017613	0.0800316471497508	0.231757854222937	k
Deaths	Asia	Neuroblastoma and other peripheral nervous cell tumors	Rate	Both	7-27 days	1983	0.14228787831456	0.0929512324262293	0.206578572416796	c
Deaths	Asia	Neuroblastoma and other peripheral nervous cell tumors	Rate	Male	5-9 years	1983	0.0391316384259334	0.0313604315808348	0.0468147358567278	g
Deaths	Asia	Neuroblastoma and other peripheral nervous cell tumors	Rate	Female	5-9 years	1983	0.0320908028610104	0.0197003106519784	0.0490050310631413	k
Deaths	Asia	Neuroblastoma and other peripheral nervous cell tumors	Rate	Both	5-9 years	1983	0.0357107879654062	0.0290883403573834	0.0465612996931201	c
Deaths	Asia	Neuroblastoma and other peripheral nervous cell tumors	Rate	Male	10-14 years	1983	0.0111289876317209	0.0089314162068319	0.0139181319910341	g
Deaths	Asia	Neuroblastoma and other peripheral nervous cell tumors	Rate	Female	10-14 years	1983	0.0125680951594059	0.00700554181208282	0.023141934662461	k
Deaths	Asia	Neuroblastoma and other peripheral nervous cell tumors	Rate	Both	10-14 years	1983	0.0118246429275841	0.00839098284744518	0.0176968034443937	c
Deaths	Asia	Neuroblastoma and other peripheral nervous cell tumors	Rate	Male	2-4 years	1983	0.10216756557894	0.0628275683372301	0.148018475196715	g
Deaths	Asia	Neuroblastoma and other peripheral nervous cell tumors	Rate	Female	2-4 years	1983	0.0810688073959729	0.0291666141071119	0.138559226159944	k
Deaths	Asia	Neuroblastoma and other peripheral nervous cell tumors	Rate	Both	2-4 years	1983	0.091944713893224	0.0600883633855724	0.13177199561019	c
Deaths	Asia	Neuroblastoma and other peripheral nervous cell tumors	Rate	Male	12-23 months	1983	0.160368032886031	0.118713765872926	0.208562036550418	g
Deaths	Asia	Neuroblastoma and other peripheral nervous cell tumors	Rate	Female	12-23 months	1983	0.138118856734403	0.0715435495574171	0.204343902851998	k
Deaths	Asia	Neuroblastoma and other peripheral nervous cell tumors	Rate	Both	12-23 months	1983	0.149591503283829	0.112225230709933	0.194020442653113	c
Deaths	Asia	Neuroblastoma and other peripheral nervous cell tumors	Rate	Male	1-5 months	1983	0.258365946714497	0.193426292493699	0.343268825674396	g
Deaths	Asia	Neuroblastoma and other peripheral nervous cell tumors	Rate	Female	1-5 months	1983	0.272389451903192	0.131113804938027	0.460100963778872	k
Deaths	Asia	Neuroblastoma and other peripheral nervous cell tumors	Rate	Both	1-5 months	1983	0.265142093700554	0.177344504819069	0.382685679499812	c
Deaths	Asia	Neuroblastoma and other peripheral nervous cell tumors	Rate	Male	6-11 months	1983	0.276021801193117	0.180576655951374	0.378440818622185	g
Deaths	Asia	Neuroblastoma and other peripheral nervous cell tumors	Rate	Female	6-11 months	1983	0.237975865990727	0.103656376070816	0.427570222231936	k
Deaths	Asia	Neuroblastoma and other peripheral nervous cell tumors	Rate	Both	6-11 months	1983	0.257627384616428	0.173041515709662	0.378392915982686	c
Deaths	Asia	Neuroblastoma and other peripheral nervous cell tumors	Rate	Male	0-6 days	1985	0.126227812626677	0.0810498472895454	0.181065836829002	g
Deaths	Asia	Neuroblastoma and other peripheral nervous cell tumors	Rate	Female	0-6 days	1985	0.0626442534302107	0.0324736124214182	0.125486988546054	k
Deaths	Asia	Neuroblastoma and other peripheral nervous cell tumors	Rate	Both	0-6 days	1985	0.0956783063982687	0.0623721641648101	0.146684808881838	c
Deaths	Asia	Neuroblastoma and other peripheral nervous cell tumors	Rate	Male	7-27 days	1985	0.142626647669498	0.103093748111532	0.199673899967425	g
Deaths	Asia	Neuroblastoma and other peripheral nervous cell tumors	Rate	Female	7-27 days	1985	0.141132747082194	0.07863853364914	0.229007272756388	k
Deaths	Asia	Neuroblastoma and other peripheral nervous cell tumors	Rate	Both	7-27 days	1985	0.141907363063015	0.0927163278248754	0.206295017114582	c
Deaths	Asia	Neuroblastoma and other peripheral nervous cell tumors	Rate	Male	5-9 years	1985	0.039333794698174	0.0314851481148935	0.0469520243283873	g
Deaths	Asia	Neuroblastoma and other peripheral nervous cell tumors	Rate	Female	5-9 years	1985	0.0318769054769318	0.019151327341323	0.0473818307286634	k
Deaths	Asia	Neuroblastoma and other peripheral nervous cell tumors	Rate	Both	5-9 years	1985	0.0357157993916461	0.0281034755921965	0.0458358835597671	c
Deaths	Asia	Neuroblastoma and other peripheral nervous cell tumors	Rate	Male	10-14 years	1985	0.0116946284522906	0.00932384484515347	0.0145231638715925	g
Deaths	Asia	Neuroblastoma and other peripheral nervous cell tumors	Rate	Female	10-14 years	1985	0.0128753583191184	0.00731298456137566	0.0225322257348932	k
Deaths	Asia	Neuroblastoma and other peripheral nervous cell tumors	Rate	Both	10-14 years	1985	0.0122665242442961	0.00876333207470707	0.0182562865250573	c
Deaths	Asia	Neuroblastoma and other peripheral nervous cell tumors	Rate	Male	2-4 years	1985	0.10225983306119	0.0648933078557258	0.144817328912907	g
Deaths	Asia	Neuroblastoma and other peripheral nervous cell tumors	Rate	Female	2-4 years	1985	0.0811186616604599	0.028989901303336	0.135450775939237	k
Deaths	Asia	Neuroblastoma and other peripheral nervous cell tumors	Rate	Both	2-4 years	1985	0.0920355423396343	0.0616383980243194	0.128461581236735	c
Deaths	Asia	Neuroblastoma and other peripheral nervous cell tumors	Rate	Male	12-23 months	1985	0.15596887597145	0.116162856590678	0.198071037819062	g
Deaths	Asia	Neuroblastoma and other peripheral nervous cell tumors	Rate	Female	12-23 months	1985	0.136125825656132	0.0697592497603381	0.202267955800129	k
Deaths	Asia	Neuroblastoma and other peripheral nervous cell tumors	Rate	Both	12-23 months	1985	0.14637908362988	0.110457743144216	0.187187450205213	c
Deaths	Asia	Neuroblastoma and other peripheral nervous cell tumors	Rate	Male	1-5 months	1985	0.265339263950288	0.202780670702105	0.354753139675317	g
Deaths	Asia	Neuroblastoma and other peripheral nervous cell tumors	Rate	Female	1-5 months	1985	0.276523232464818	0.136824443725532	0.459111351457561	k
Deaths	Asia	Neuroblastoma and other peripheral nervous cell tumors	Rate	Both	1-5 months	1985	0.270730246846324	0.18197799703824	0.386190024814284	c
Deaths	Asia	Neuroblastoma and other peripheral nervous cell tumors	Rate	Male	6-11 months	1985	0.288600262351088	0.196615354021047	0.394100366790773	g
Deaths	Asia	Neuroblastoma and other peripheral nervous cell tumors	Rate	Female	6-11 months	1985	0.251526113404663	0.108474929537586	0.438366515735486	k
Deaths	Asia	Neuroblastoma and other peripheral nervous cell tumors	Rate	Both	6-11 months	1985	0.270716586392785	0.178543494597265	0.406170049563951	c
Deaths	Asia	Neuroblastoma and other peripheral nervous cell tumors	Rate	Male	0-6 days	1984	0.127065481945855	0.0828680889357833	0.181465633527797	g
Deaths	Asia	Neuroblastoma and other peripheral nervous cell tumors	Rate	Female	0-6 days	1984	0.0628637865141312	0.0329723962474573	0.127118777305831	k
Deaths	Asia	Neuroblastoma and other peripheral nervous cell tumors	Rate	Both	0-6 days	1984	0.0961831420825774	0.0634239287735255	0.150240621776278	c
Deaths	Asia	Neuroblastoma and other peripheral nervous cell tumors	Rate	Male	7-27 days	1984	0.142959340378254	0.103469506352971	0.20032571880995	g
Deaths	Asia	Neuroblastoma and other peripheral nervous cell tumors	Rate	Female	7-27 days	1984	0.14030516814283	0.0786189417717846	0.230950846848802	k
Deaths	Asia	Neuroblastoma and other peripheral nervous cell tumors	Rate	Both	7-27 days	1984	0.141679814941009	0.0925719303771641	0.205424103804718	c
Deaths	Asia	Neuroblastoma and other peripheral nervous cell tumors	Rate	Male	5-9 years	1984	0.0392597066118519	0.0315114053112476	0.0466904786708709	g
Deaths	Asia	Neuroblastoma and other peripheral nervous cell tumors	Rate	Female	5-9 years	1984	0.0321948620434977	0.0197027277429672	0.0479449325588118	k
Deaths	Asia	Neuroblastoma and other peripheral nervous cell tumors	Rate	Both	5-9 years	1984	0.035829091456372	0.0288842569698064	0.0463566350676057	c
Deaths	Asia	Neuroblastoma and other peripheral nervous cell tumors	Rate	Male	10-14 years	1984	0.0114490726451967	0.00915758411051695	0.0142996409273272	g
Deaths	Asia	Neuroblastoma and other peripheral nervous cell tumors	Rate	Female	10-14 years	1984	0.0127205771955623	0.00718589762144516	0.0225704343647407	k
Deaths	Asia	Neuroblastoma and other peripheral nervous cell tumors	Rate	Both	10-14 years	1984	0.0120642500079546	0.00866707663510621	0.0178007374440184	c
Deaths	Asia	Neuroblastoma and other peripheral nervous cell tumors	Rate	Male	2-4 years	1984	0.102099437058044	0.0628278828792309	0.147610308024706	g
Deaths	Asia	Neuroblastoma and other peripheral nervous cell tumors	Rate	Female	2-4 years	1984	0.0811311343263177	0.029148213620408	0.138901727965218	k
Deaths	Asia	Neuroblastoma and other peripheral nervous cell tumors	Rate	Both	2-4 years	1984	0.0919484726620417	0.0605480641057705	0.131728801249511	c
Deaths	Asia	Neuroblastoma and other peripheral nervous cell tumors	Rate	Male	12-23 months	1984	0.158082866013905	0.11706066571542	0.204362466951749	g
Deaths	Asia	Neuroblastoma and other peripheral nervous cell tumors	Rate	Female	12-23 months	1984	0.137735760287823	0.072272294413439	0.209722619739727	k
Deaths	Asia	Neuroblastoma and other peripheral nervous cell tumors	Rate	Both	12-23 months	1984	0.14823727039541	0.110918232913647	0.190882241117544	c
Deaths	Asia	Neuroblastoma and other peripheral nervous cell tumors	Rate	Male	1-5 months	1984	0.261311069562316	0.198353180979916	0.345458202858286	g
Deaths	Asia	Neuroblastoma and other peripheral nervous cell tumors	Rate	Female	1-5 months	1984	0.273937525659235	0.131520369552141	0.455520153832136	k
Deaths	Asia	Neuroblastoma and other peripheral nervous cell tumors	Rate	Both	1-5 months	1984	0.267405170072903	0.180791353803052	0.384361559739067	c
Deaths	Asia	Neuroblastoma and other peripheral nervous cell tumors	Rate	Male	6-11 months	1984	0.281399070184077	0.186517334	0.387077919880849	g
Deaths	Asia	Neuroblastoma and other peripheral nervous cell tumors	Rate	Female	6-11 months	1984	0.243408429419704	0.105050169582043	0.429567212977211	k
Deaths	Asia	Neuroblastoma and other peripheral nervous cell tumors	Rate	Both	6-11 months	1984	0.263050683869179	0.172185901139008	0.384943109385595	c
Deaths	Asia	Neuroblastoma and other peripheral nervous cell tumors	Rate	Male	0-6 days	1987	0.127994804917727	0.0809343643559687	0.185223792551404	g
Deaths	Asia	Neuroblastoma and other peripheral nervous cell tumors	Rate	Female	0-6 days	1987	0.0646692559754581	0.0343998330753151	0.130705456703177	k
Deaths	Asia	Neuroblastoma and other peripheral nervous cell tumors	Rate	Both	0-6 days	1987	0.0976410268973543	0.06278454016745	0.146630069819092	c
Deaths	Asia	Neuroblastoma and other peripheral nervous cell tumors	Rate	Male	7-27 days	1987	0.145083503646066	0.103221972748347	0.205714877533588	g
Deaths	Asia	Neuroblastoma and other peripheral nervous cell tumors	Rate	Female	7-27 days	1987	0.146755228101616	0.0799540038514516	0.232023004823915	k
Deaths	Asia	Neuroblastoma and other peripheral nervous cell tumors	Rate	Both	7-27 days	1987	0.145886460745855	0.0942550400722058	0.20834521267906	c
Deaths	Asia	Neuroblastoma and other peripheral nervous cell tumors	Rate	Male	5-9 years	1987	0.0403966513507127	0.0329015267974182	0.0484976493104046	g
Deaths	Asia	Neuroblastoma and other peripheral nervous cell tumors	Rate	Female	5-9 years	1987	0.0328715798433001	0.0195300853058833	0.0472686131683621	k
Deaths	Asia	Neuroblastoma and other peripheral nervous cell tumors	Rate	Both	5-9 years	1987	0.0367529962530139	0.0295237373440529	0.0463147886335318	c
Deaths	Asia	Neuroblastoma and other peripheral nervous cell tumors	Rate	Male	10-14 years	1987	0.0124427397626581	0.00988707292548967	0.0155340873072693	g
Deaths	Asia	Neuroblastoma and other peripheral nervous cell tumors	Rate	Female	10-14 years	1987	0.0133619185148971	0.00752027964533357	0.0225516976172406	k
Deaths	Asia	Neuroblastoma and other peripheral nervous cell tumors	Rate	Both	10-14 years	1987	0.0128885428788439	0.00917653844272838	0.0182723985624398	c
Deaths	Asia	Neuroblastoma and other peripheral nervous cell tumors	Rate	Male	2-4 years	1987	0.104610942144126	0.0683743718359049	0.144455183525755	g
Deaths	Asia	Neuroblastoma and other peripheral nervous cell tumors	Rate	Female	2-4 years	1987	0.0826955197328773	0.0297572432806206	0.134467722164432	k
Deaths	Asia	Neuroblastoma and other peripheral nervous cell tumors	Rate	Both	2-4 years	1987	0.0940377676594114	0.0636819735260136	0.12791630654892	c
Deaths	Asia	Neuroblastoma and other peripheral nervous cell tumors	Rate	Male	12-23 months	1987	0.158101806819144	0.116706223576765	0.200839959421863	g
Deaths	Asia	Neuroblastoma and other peripheral nervous cell tumors	Rate	Female	12-23 months	1987	0.13654226499778	0.0685419541064424	0.19874939219567	k
Deaths	Asia	Neuroblastoma and other peripheral nervous cell tumors	Rate	Both	12-23 months	1987	0.14771107921469	0.111424984182185	0.18944198055906	c
Deaths	Asia	Neuroblastoma and other peripheral nervous cell tumors	Rate	Male	1-5 months	1987	0.279365652371448	0.212909190894893	0.367142516113243	g
Deaths	Asia	Neuroblastoma and other peripheral nervous cell tumors	Rate	Female	1-5 months	1987	0.289544657416434	0.146962740238959	0.482515478229442	k
Deaths	Asia	Neuroblastoma and other peripheral nervous cell tumors	Rate	Both	1-5 months	1987	0.284260317831227	0.189429840401938	0.39508519617621	c
Deaths	Asia	Neuroblastoma and other peripheral nervous cell tumors	Rate	Male	6-11 months	1987	0.30642739324912	0.212985366895012	0.420318524288317	g
Deaths	Asia	Neuroblastoma and other peripheral nervous cell tumors	Rate	Female	6-11 months	1987	0.270623638558416	0.119167350159987	0.476025927482986	k
Deaths	Asia	Neuroblastoma and other peripheral nervous cell tumors	Rate	Both	6-11 months	1987	0.289198862253828	0.1908008482569	0.428347836494333	c
Deaths	Asia	Neuroblastoma and other peripheral nervous cell tumors	Rate	Male	0-6 days	1989	0.131634278963061	0.0839619799014827	0.189526576978439	g
Deaths	Asia	Neuroblastoma and other peripheral nervous cell tumors	Rate	Female	0-6 days	1989	0.0674935102448024	0.0368762749421955	0.13185744303403	k
Deaths	Asia	Neuroblastoma and other peripheral nervous cell tumors	Rate	Both	0-6 days	1989	0.10096764351471	0.0652146314400677	0.153533418874122	c
Deaths	Asia	Neuroblastoma and other peripheral nervous cell tumors	Rate	Male	7-27 days	1989	0.147639999771275	0.105259069077742	0.205182219084995	g
Deaths	Asia	Neuroblastoma and other peripheral nervous cell tumors	Rate	Female	7-27 days	1989	0.152420015120688	0.0833946175555477	0.235624419827501	k
Deaths	Asia	Neuroblastoma and other peripheral nervous cell tumors	Rate	Both	7-27 days	1989	0.149929846472453	0.0970715542191931	0.209749947794771	c
Deaths	Asia	Neuroblastoma and other peripheral nervous cell tumors	Rate	Male	5-9 years	1989	0.0420605197702686	0.0337189490879172	0.0509635381317872	g
Deaths	Asia	Neuroblastoma and other peripheral nervous cell tumors	Rate	Female	5-9 years	1989	0.034566269910083	0.0205926452765451	0.0476666693078721	k
Deaths	Asia	Neuroblastoma and other peripheral nervous cell tumors	Rate	Both	5-9 years	1989	0.0384413395638048	0.0311192037127247	0.0477410173117967	c
Deaths	Asia	Neuroblastoma and other peripheral nervous cell tumors	Rate	Male	10-14 years	1989	0.0131935643984161	0.0105871376210173	0.0163486487543893	g
Deaths	Asia	Neuroblastoma and other peripheral nervous cell tumors	Rate	Female	10-14 years	1989	0.0143477698412508	0.00820582031387879	0.0228606456026973	k
Deaths	Asia	Neuroblastoma and other peripheral nervous cell tumors	Rate	Both	10-14 years	1989	0.0137528663267861	0.0098725299258484	0.0188394884463494	c
Deaths	Asia	Neuroblastoma and other peripheral nervous cell tumors	Rate	Male	2-4 years	1989	0.107714970325021	0.0718502572406611	0.14535064233849	g
Deaths	Asia	Neuroblastoma and other peripheral nervous cell tumors	Rate	Female	2-4 years	1989	0.0853491438013809	0.0324381169105456	0.135300386530897	k
Deaths	Asia	Neuroblastoma and other peripheral nervous cell tumors	Rate	Both	2-4 years	1989	0.0969539719555684	0.0678285232905753	0.126943621111766	c
Deaths	Asia	Neuroblastoma and other peripheral nervous cell tumors	Rate	Male	12-23 months	1989	0.162735389990279	0.119661964486368	0.206945940968762	g
Deaths	Asia	Neuroblastoma and other peripheral nervous cell tumors	Rate	Female	12-23 months	1989	0.141095602693959	0.0712843580020217	0.20150465480689	k
Deaths	Asia	Neuroblastoma and other peripheral nervous cell tumors	Rate	Both	12-23 months	1989	0.152333441668403	0.115385444143581	0.196898573339519	c
Deaths	Asia	Neuroblastoma and other peripheral nervous cell tumors	Rate	Male	1-5 months	1989	0.297653961061957	0.219215509753833	0.391922740221491	g
Deaths	Asia	Neuroblastoma and other peripheral nervous cell tumors	Rate	Female	1-5 months	1989	0.311493331173519	0.154936129009071	0.490522205550666	k
Deaths	Asia	Neuroblastoma and other peripheral nervous cell tumors	Rate	Both	1-5 months	1989	0.304291278570133	0.204020153613312	0.416072575337701	c
Deaths	Asia	Neuroblastoma and other peripheral nervous cell tumors	Rate	Male	6-11 months	1989	0.320869270471616	0.223160147368317	0.433830076386527	g
Deaths	Asia	Neuroblastoma and other peripheral nervous cell tumors	Rate	Female	6-11 months	1989	0.290804347432991	0.134766603665369	0.486755902206423	k
Deaths	Asia	Neuroblastoma and other peripheral nervous cell tumors	Rate	Both	6-11 months	1989	0.306438731215768	0.206582186910809	0.432726516271012	c
Deaths	Asia	Neuroblastoma and other peripheral nervous cell tumors	Rate	Male	0-6 days	1992	0.142743201805536	0.0941157204138516	0.204422976780553	g
Deaths	Asia	Neuroblastoma and other peripheral nervous cell tumors	Rate	Female	0-6 days	1992	0.0741444406914593	0.0413779845105519	0.140136311055342	k
Deaths	Asia	Neuroblastoma and other peripheral nervous cell tumors	Rate	Both	0-6 days	1992	0.110009760581858	0.0722649015869021	0.164309172183543	c
Deaths	Asia	Neuroblastoma and other peripheral nervous cell tumors	Rate	Male	7-27 days	1992	0.158871159694889	0.11136541607785	0.220066329142238	g
Deaths	Asia	Neuroblastoma and other peripheral nervous cell tumors	Rate	Female	7-27 days	1992	0.163739498923317	0.086674534305206	0.246753590019832	k
Deaths	Asia	Neuroblastoma and other peripheral nervous cell tumors	Rate	Both	7-27 days	1992	0.161198256354175	0.103779906372103	0.222315636115712	c
Deaths	Asia	Neuroblastoma and other peripheral nervous cell tumors	Rate	Male	5-9 years	1992	0.043524782942615	0.0356536312765847	0.0518242966763241	g
Deaths	Asia	Neuroblastoma and other peripheral nervous cell tumors	Rate	Female	5-9 years	1992	0.0362232356090606	0.0212763856610585	0.049652590208288	k
Deaths	Asia	Neuroblastoma and other peripheral nervous cell tumors	Rate	Both	5-9 years	1992	0.0400146896777706	0.0324679548800008	0.0486478179574946	c
Deaths	Asia	Neuroblastoma and other peripheral nervous cell tumors	Rate	Male	10-14 years	1992	0.0140418917014174	0.0111727483036793	0.0169077645711004	g
Deaths	Asia	Neuroblastoma and other peripheral nervous cell tumors	Rate	Female	10-14 years	1992	0.0155777662837407	0.00906699725839841	0.0235711872097907	k
Deaths	Asia	Neuroblastoma and other peripheral nervous cell tumors	Rate	Both	10-14 years	1992	0.0147833909731848	0.0106923318438334	0.0192630720074659	c
Deaths	Asia	Neuroblastoma and other peripheral nervous cell tumors	Rate	Male	2-4 years	1992	0.115824103879947	0.0805863349517516	0.154301857497597	g
Deaths	Asia	Neuroblastoma and other peripheral nervous cell tumors	Rate	Female	2-4 years	1992	0.0895679228867604	0.0345188096203727	0.139270283506375	k
Deaths	Asia	Neuroblastoma and other peripheral nervous cell tumors	Rate	Both	2-4 years	1992	0.103245485764733	0.0743156158272281	0.135567176965437	c
Deaths	Asia	Neuroblastoma and other peripheral nervous cell tumors	Rate	Male	12-23 months	1992	0.174568783910997	0.133207128080077	0.219195045201411	g
Deaths	Asia	Neuroblastoma and other peripheral nervous cell tumors	Rate	Female	12-23 months	1992	0.146860412237062	0.0744600325105173	0.214052728319813	k
Deaths	Asia	Neuroblastoma and other peripheral nervous cell tumors	Rate	Both	12-23 months	1992	0.161295931831032	0.12396978393653	0.205532165124371	c
Deaths	Asia	Neuroblastoma and other peripheral nervous cell tumors	Rate	Male	1-5 months	1992	0.333669233210029	0.247592542355176	0.428403200646073	g
Deaths	Asia	Neuroblastoma and other peripheral nervous cell tumors	Rate	Female	1-5 months	1992	0.347861312683646	0.171173552364087	0.512099629721287	k
Deaths	Asia	Neuroblastoma and other peripheral nervous cell tumors	Rate	Both	1-5 months	1992	0.34046011446367	0.232711616021769	0.448583928951132	c
Deaths	Asia	Neuroblastoma and other peripheral nervous cell tumors	Rate	Male	6-11 months	1992	0.349534792405791	0.232058299816898	0.463166388629037	g
Deaths	Asia	Neuroblastoma and other peripheral nervous cell tumors	Rate	Female	6-11 months	1992	0.318646315791613	0.145851414308965	0.517787195105783	k
Deaths	Asia	Neuroblastoma and other peripheral nervous cell tumors	Rate	Both	6-11 months	1992	0.334746073408073	0.230855054314002	0.464556470976166	c
Deaths	Asia	Neuroblastoma and other peripheral nervous cell tumors	Rate	Male	0-6 days	1986	0.12659581794682	0.0804379769494451	0.184172160912952	g
Deaths	Asia	Neuroblastoma and other peripheral nervous cell tumors	Rate	Female	0-6 days	1986	0.0637797650304967	0.0332320489727242	0.126861269403271	k
Deaths	Asia	Neuroblastoma and other peripheral nervous cell tumors	Rate	Both	0-6 days	1986	0.0964501773279838	0.0621977123097622	0.146597714405987	c
Deaths	Asia	Neuroblastoma and other peripheral nervous cell tumors	Rate	Male	7-27 days	1986	0.144004517272119	0.10314503781019	0.203874199068732	g
Deaths	Asia	Neuroblastoma and other peripheral nervous cell tumors	Rate	Female	7-27 days	1986	0.143229728380783	0.0788481939035748	0.230416345489535	k
Deaths	Asia	Neuroblastoma and other peripheral nervous cell tumors	Rate	Both	7-27 days	1986	0.143631921225815	0.0937223439984657	0.208241360582155	c
Deaths	Asia	Neuroblastoma and other peripheral nervous cell tumors	Rate	Male	5-9 years	1986	0.0396258286040449	0.0323117810584979	0.0471838165900233	g
Deaths	Asia	Neuroblastoma and other peripheral nervous cell tumors	Rate	Female	5-9 years	1986	0.0323280296855849	0.0193609035052743	0.0474587658453769	k
Deaths	Asia	Neuroblastoma and other peripheral nervous cell tumors	Rate	Both	5-9 years	1986	0.0360883431146795	0.0285543605250474	0.0458129636130901	c
Deaths	Asia	Neuroblastoma and other peripheral nervous cell tumors	Rate	Male	10-14 years	1986	0.0120217087476433	0.00965016845134455	0.0149570146723464	g
Deaths	Asia	Neuroblastoma and other peripheral nervous cell tumors	Rate	Female	10-14 years	1986	0.0130417440957179	0.00736108072457496	0.0220051535518883	k
Deaths	Asia	Neuroblastoma and other peripheral nervous cell tumors	Rate	Both	10-14 years	1986	0.012516222659627	0.00888480416116027	0.0178510675007009	c
Deaths	Asia	Neuroblastoma and other peripheral nervous cell tumors	Rate	Male	2-4 years	1986	0.103072413100335	0.0670765577594189	0.145196073630114	g
Deaths	Asia	Neuroblastoma and other peripheral nervous cell tumors	Rate	Female	2-4 years	1986	0.0818917497248459	0.0292870863790904	0.135079677506369	k
Deaths	Asia	Neuroblastoma and other peripheral nervous cell tumors	Rate	Both	2-4 years	1986	0.0928407939542419	0.0625829981063193	0.127518812067777	c
Deaths	Asia	Neuroblastoma and other peripheral nervous cell tumors	Rate	Male	12-23 months	1986	0.15618556476857	0.117748150217245	0.199274736714583	g
Deaths	Asia	Neuroblastoma and other peripheral nervous cell tumors	Rate	Female	12-23 months	1986	0.136223015994412	0.0683123349557086	0.201573481996618	k
Deaths	Asia	Neuroblastoma and other peripheral nervous cell tumors	Rate	Both	12-23 months	1986	0.146551378797604	0.111387982831939	0.187344997499554	c
Deaths	Asia	Neuroblastoma and other peripheral nervous cell tumors	Rate	Male	1-5 months	1986	0.270205803559434	0.202751553460819	0.358315201334922	g
Deaths	Asia	Neuroblastoma and other peripheral nervous cell tumors	Rate	Female	1-5 months	1986	0.281350041891238	0.142796371577298	0.469263473900649	k
Deaths	Asia	Neuroblastoma and other peripheral nervous cell tumors	Rate	Both	1-5 months	1986	0.275570996441347	0.186282181680866	0.386326056385001	c
Deaths	Asia	Neuroblastoma and other peripheral nervous cell tumors	Rate	Male	6-11 months	1986	0.296358308128142	0.199884834226181	0.395914671117083	g
Deaths	Asia	Neuroblastoma and other peripheral nervous cell tumors	Rate	Female	6-11 months	1986	0.260652972814293	0.112013456071433	0.465732751968353	k
Deaths	Asia	Neuroblastoma and other peripheral nervous cell tumors	Rate	Both	6-11 months	1986	0.279156630661796	0.184648896126351	0.409489792878098	c
Deaths	Asia	Neuroblastoma and other peripheral nervous cell tumors	Rate	Male	0-6 days	1991	0.138668852952414	0.0896160216726148	0.198911830864532	g
Deaths	Asia	Neuroblastoma and other peripheral nervous cell tumors	Rate	Female	0-6 days	1991	0.0722737583427712	0.0397773811801288	0.138633847974966	k
Deaths	Asia	Neuroblastoma and other peripheral nervous cell tumors	Rate	Both	0-6 days	1991	0.106971687392501	0.0703111848794744	0.160690790524753	c
Deaths	Asia	Neuroblastoma and other peripheral nervous cell tumors	Rate	Male	7-27 days	1991	0.156206633623899	0.109016796582755	0.216534608603097	g
Deaths	Asia	Neuroblastoma and other peripheral nervous cell tumors	Rate	Female	7-27 days	1991	0.161432938522796	0.0848231725498667	0.243078594487922	k
Deaths	Asia	Neuroblastoma and other peripheral nervous cell tumors	Rate	Both	7-27 days	1991	0.158706262645834	0.101710321822225	0.219667658134732	c
Deaths	Asia	Neuroblastoma and other peripheral nervous cell tumors	Rate	Male	5-9 years	1991	0.0426593145178153	0.03468668373725	0.0511759798854878	g
Deaths	Asia	Neuroblastoma and other peripheral nervous cell tumors	Rate	Female	5-9 years	1991	0.0351595683410462	0.0207082102988128	0.0484439639499318	k
Deaths	Asia	Neuroblastoma and other peripheral nervous cell tumors	Rate	Both	5-9 years	1991	0.0390484766590831	0.0315751772992413	0.0476491099710802	c
Deaths	Asia	Neuroblastoma and other peripheral nervous cell tumors	Rate	Male	10-14 years	1991	0.0136513764627528	0.0107869575944821	0.0167672983778129	g
Deaths	Asia	Neuroblastoma and other peripheral nervous cell tumors	Rate	Female	10-14 years	1991	0.0150142548987124	0.00857318643377451	0.0231073803068517	k
Deaths	Asia	Neuroblastoma and other peripheral nervous cell tumors	Rate	Both	10-14 years	1991	0.0143103107150161	0.010265780304831	0.0189101634503577	c
Deaths	Asia	Neuroblastoma and other peripheral nervous cell tumors	Rate	Male	2-4 years	1991	0.112618913343269	0.0759272063455435	0.151292415849038	g
Deaths	Asia	Neuroblastoma and other peripheral nervous cell tumors	Rate	Female	2-4 years	1991	0.0886974686813353	0.0336563924752199	0.138589698209444	k
Deaths	Asia	Neuroblastoma and other peripheral nervous cell tumors	Rate	Both	2-4 years	1991	0.101142356652338	0.0722399131630221	0.133373822122366	c
Deaths	Asia	Neuroblastoma and other peripheral nervous cell tumors	Rate	Male	12-23 months	1991	0.169748192284078	0.126521689993593	0.214919137611897	g
Deaths	Asia	Neuroblastoma and other peripheral nervous cell tumors	Rate	Female	12-23 months	1991	0.145123827788251	0.0722874840438431	0.211281165452052	k
Deaths	Asia	Neuroblastoma and other peripheral nervous cell tumors	Rate	Both	12-23 months	1991	0.157943403431488	0.119956815863715	0.201466058961654	c
Deaths	Asia	Neuroblastoma and other peripheral nervous cell tumors	Rate	Male	1-5 months	1991	0.320707908109316	0.234576820101227	0.41366318319474	g
Deaths	Asia	Neuroblastoma and other peripheral nervous cell tumors	Rate	Female	1-5 months	1991	0.338030824165416	0.166351718645477	0.510204529863795	k
Deaths	Asia	Neuroblastoma and other peripheral nervous cell tumors	Rate	Both	1-5 months	1991	0.32900140628605	0.222546699052022	0.442278423551993	c
Deaths	Asia	Neuroblastoma and other peripheral nervous cell tumors	Rate	Male	6-11 months	1991	0.339749846799594	0.228637058908859	0.453093587627105	g
Deaths	Asia	Neuroblastoma and other peripheral nervous cell tumors	Rate	Female	6-11 months	1991	0.305777899903593	0.137515142721369	0.501326809063653	k
Deaths	Asia	Neuroblastoma and other peripheral nervous cell tumors	Rate	Both	6-11 months	1991	0.323475894890931	0.217303909428928	0.446672950590494	c
Deaths	Asia	Neuroblastoma and other peripheral nervous cell tumors	Rate	Male	0-6 days	1998	0.163483916219168	0.112343742967631	0.225892139042732	g
Deaths	Asia	Neuroblastoma and other peripheral nervous cell tumors	Rate	Female	0-6 days	1998	0.0871167305430692	0.0500471348626549	0.153977991087599	k
Deaths	Asia	Neuroblastoma and other peripheral nervous cell tumors	Rate	Both	0-6 days	1998	0.127116336802883	0.088502570759454	0.180658612518105	c
Deaths	Asia	Neuroblastoma and other peripheral nervous cell tumors	Rate	Male	7-27 days	1998	0.170955131012663	0.126146778026868	0.23029460649217	g
Deaths	Asia	Neuroblastoma and other peripheral nervous cell tumors	Rate	Female	7-27 days	1998	0.17105415346117	0.105209991733137	0.241768075568945	k
Deaths	Asia	Neuroblastoma and other peripheral nervous cell tumors	Rate	Both	7-27 days	1998	0.171002360459724	0.123858806888275	0.221813652620255	c
Deaths	Asia	Neuroblastoma and other peripheral nervous cell tumors	Rate	Male	5-9 years	1998	0.0477099509399451	0.0390794524669072	0.0550669878771753	g
Deaths	Asia	Neuroblastoma and other peripheral nervous cell tumors	Rate	Female	5-9 years	1998	0.0402110259305542	0.025201899684619	0.0538195468917281	k
Deaths	Asia	Neuroblastoma and other peripheral nervous cell tumors	Rate	Both	5-9 years	1998	0.0441346009539549	0.0356481969350949	0.0526790988714231	c
Deaths	Asia	Neuroblastoma and other peripheral nervous cell tumors	Rate	Male	10-14 years	1998	0.0152768181036546	0.0129278541489256	0.0178461504242885	g
Deaths	Asia	Neuroblastoma and other peripheral nervous cell tumors	Rate	Female	10-14 years	1998	0.0174256485151603	0.0108067207315374	0.0255057859529115	k
Deaths	Asia	Neuroblastoma and other peripheral nervous cell tumors	Rate	Both	10-14 years	1998	0.0163054319305736	0.0123090911706753	0.0205824762522042	c
Deaths	Asia	Neuroblastoma and other peripheral nervous cell tumors	Rate	Male	2-4 years	1998	0.124699814454222	0.092254147642394	0.16030579612117	g
Deaths	Asia	Neuroblastoma and other peripheral nervous cell tumors	Rate	Female	2-4 years	1998	0.0928526313903914	0.0412159200664519	0.146102181343763	k
Deaths	Asia	Neuroblastoma and other peripheral nervous cell tumors	Rate	Both	2-4 years	1998	0.109504934120526	0.0826232306364913	0.143459627874315	c
Deaths	Asia	Neuroblastoma and other peripheral nervous cell tumors	Rate	Male	12-23 months	1998	0.187572624251174	0.155219473897602	0.227563365783098	g
Deaths	Asia	Neuroblastoma and other peripheral nervous cell tumors	Rate	Female	12-23 months	1998	0.147528939364463	0.0874509302862033	0.206514253708769	k
Deaths	Asia	Neuroblastoma and other peripheral nervous cell tumors	Rate	Both	12-23 months	1998	0.168443765295251	0.134343727204807	0.203063386620217	c
Deaths	Asia	Neuroblastoma and other peripheral nervous cell tumors	Rate	Male	1-5 months	1998	0.356971997411225	0.281670910968209	0.459670113757666	g
Deaths	Asia	Neuroblastoma and other peripheral nervous cell tumors	Rate	Female	1-5 months	1998	0.360398152380789	0.198479257701065	0.506777382624987	k
Deaths	Asia	Neuroblastoma and other peripheral nervous cell tumors	Rate	Both	1-5 months	1998	0.358607416523007	0.264192181041653	0.456996172311956	c
Deaths	Asia	Neuroblastoma and other peripheral nervous cell tumors	Rate	Male	6-11 months	1998	0.362280844605265	0.262986897250671	0.462877576616356	g
Deaths	Asia	Neuroblastoma and other peripheral nervous cell tumors	Rate	Female	6-11 months	1998	0.365612392771725	0.182726752104538	0.55286972622548	k
Deaths	Asia	Neuroblastoma and other peripheral nervous cell tumors	Rate	Both	6-11 months	1998	0.363871734103306	0.25724261797636	0.486639649137576	c
Deaths	Asia	Neuroblastoma and other peripheral nervous cell tumors	Rate	Male	0-6 days	1994	0.152126129723387	0.100153716062939	0.214168209570045	g
Deaths	Asia	Neuroblastoma and other peripheral nervous cell tumors	Rate	Female	0-6 days	1994	0.0793924814360319	0.0447141683470676	0.15035894364103	k
Deaths	Asia	Neuroblastoma and other peripheral nervous cell tumors	Rate	Both	0-6 days	1994	0.117456108696286	0.077716998380838	0.174054055361332	c
Deaths	Asia	Neuroblastoma and other peripheral nervous cell tumors	Rate	Male	7-27 days	1994	0.166625299677953	0.11809271185259	0.231861974621437	g
Deaths	Asia	Neuroblastoma and other peripheral nervous cell tumors	Rate	Female	7-27 days	1994	0.16911472463746	0.0908635330018812	0.2487412511669	k
Deaths	Asia	Neuroblastoma and other peripheral nervous cell tumors	Rate	Both	7-27 days	1994	0.167813829217948	0.110514792865447	0.228453809630298	c
Deaths	Asia	Neuroblastoma and other peripheral nervous cell tumors	Rate	Male	5-9 years	1994	0.0449834955039358	0.0370755412752417	0.0530916230870979	g
Deaths	Asia	Neuroblastoma and other peripheral nervous cell tumors	Rate	Female	5-9 years	1994	0.037752319999702	0.0223787629319793	0.0512575551428066	k
Deaths	Asia	Neuroblastoma and other peripheral nervous cell tumors	Rate	Both	5-9 years	1994	0.0415180747157977	0.0337406355917852	0.0498578039683811	c
Deaths	Asia	Neuroblastoma and other peripheral nervous cell tumors	Rate	Male	10-14 years	1994	0.0145758768882148	0.0117874818001359	0.0172950841514478	g
Deaths	Asia	Neuroblastoma and other peripheral nervous cell tumors	Rate	Female	10-14 years	1994	0.0162537682046192	0.00960933439348629	0.0241998133046256	k
Deaths	Asia	Neuroblastoma and other peripheral nervous cell tumors	Rate	Both	10-14 years	1994	0.0153832557269135	0.0112165673683271	0.0197707169428274	c
Deaths	Asia	Neuroblastoma and other peripheral nervous cell tumors	Rate	Male	2-4 years	1994	0.121573655822592	0.0861506018394657	0.158557857696008	g
Deaths	Asia	Neuroblastoma and other peripheral nervous cell tumors	Rate	Female	2-4 years	1994	0.0912989827219609	0.0374301106236306	0.140065537880609	k
Deaths	Asia	Neuroblastoma and other peripheral nervous cell tumors	Rate	Both	2-4 years	1994	0.107099681611867	0.0793586789736606	0.140267442628267	c
Deaths	Asia	Neuroblastoma and other peripheral nervous cell tumors	Rate	Male	12-23 months	1994	0.181686058878868	0.139406314150782	0.221396396876399	g
Deaths	Asia	Neuroblastoma and other peripheral nervous cell tumors	Rate	Female	12-23 months	1994	0.148429839193138	0.0779240532283784	0.215568830187035	k
Deaths	Asia	Neuroblastoma and other peripheral nervous cell tumors	Rate	Both	12-23 months	1994	0.165777127396144	0.128828162399484	0.209085943236024	c
Deaths	Asia	Neuroblastoma and other peripheral nervous cell tumors	Rate	Male	1-5 months	1994	0.35323831616003	0.268043625454715	0.445706262794175	g
Deaths	Asia	Neuroblastoma and other peripheral nervous cell tumors	Rate	Female	1-5 months	1994	0.350757014994192	0.181084703912902	0.509428859223098	k
Deaths	Asia	Neuroblastoma and other peripheral nervous cell tumors	Rate	Both	1-5 months	1994	0.352052518081299	0.246188285414928	0.454507348686856	c
Deaths	Asia	Neuroblastoma and other peripheral nervous cell tumors	Rate	Male	6-11 months	1994	0.355440324128201	0.243709451229156	0.473014523110898	g
Deaths	Asia	Neuroblastoma and other peripheral nervous cell tumors	Rate	Female	6-11 months	1994	0.344699188986245	0.161956425082431	0.552722668381019	k
Deaths	Asia	Neuroblastoma and other peripheral nervous cell tumors	Rate	Both	6-11 months	1994	0.350303905451639	0.239056281339779	0.489760488217766	c
Deaths	Asia	Neuroblastoma and other peripheral nervous cell tumors	Rate	Male	0-6 days	1995	0.158103876221589	0.10464396702373	0.221571869132853	g
Deaths	Asia	Neuroblastoma and other peripheral nervous cell tumors	Rate	Female	0-6 days	1995	0.0826101864683277	0.0466242349590629	0.15290429877299	k
Deaths	Asia	Neuroblastoma and other peripheral nervous cell tumors	Rate	Both	0-6 days	1995	0.122133537843958	0.0820656302225708	0.176768695626087	c
Deaths	Asia	Neuroblastoma and other peripheral nervous cell tumors	Rate	Male	7-27 days	1995	0.171932791405606	0.122680631124262	0.239904845572446	g
Deaths	Asia	Neuroblastoma and other peripheral nervous cell tumors	Rate	Female	7-27 days	1995	0.171769965484076	0.0961554989707994	0.250056337768403	k
Deaths	Asia	Neuroblastoma and other peripheral nervous cell tumors	Rate	Both	7-27 days	1995	0.171855087014207	0.117612841242192	0.230950446069542	c
Deaths	Asia	Neuroblastoma and other peripheral nervous cell tumors	Rate	Male	5-9 years	1995	0.0468159168770852	0.0386447919601989	0.0548619734017358	g
Deaths	Asia	Neuroblastoma and other peripheral nervous cell tumors	Rate	Female	5-9 years	1995	0.0393280577862529	0.0231048159491462	0.0532696690406071	k
Deaths	Asia	Neuroblastoma and other peripheral nervous cell tumors	Rate	Both	5-9 years	1995	0.0432330986768597	0.0350937598036452	0.0522533938237481	c
Deaths	Asia	Neuroblastoma and other peripheral nervous cell tumors	Rate	Male	10-14 years	1995	0.0153337427281122	0.012558553729632	0.0181108337423891	g
Deaths	Asia	Neuroblastoma and other peripheral nervous cell tumors	Rate	Female	10-14 years	1995	0.0170365027044232	0.0100966026067204	0.025036651002593	k
Deaths	Asia	Neuroblastoma and other peripheral nervous cell tumors	Rate	Both	10-14 years	1995	0.016151751455593	0.0119832650950964	0.0204568824851575	c
Deaths	Asia	Neuroblastoma and other peripheral nervous cell tumors	Rate	Male	2-4 years	1995	0.12523186173838	0.0893289669701422	0.162528001631489	g
Deaths	Asia	Neuroblastoma and other peripheral nervous cell tumors	Rate	Female	2-4 years	1995	0.0930092169246542	0.0384079889938564	0.14449823205481	k
Deaths	Asia	Neuroblastoma and other peripheral nervous cell tumors	Rate	Both	2-4 years	1995	0.109836557158244	0.0817351177251236	0.144124986780774	c
Deaths	Asia	Neuroblastoma and other peripheral nervous cell tumors	Rate	Male	12-23 months	1995	0.187797056800166	0.148948545327981	0.227225116510783	g
Deaths	Asia	Neuroblastoma and other peripheral nervous cell tumors	Rate	Female	12-23 months	1995	0.150882132477821	0.0825067393902818	0.216260745433344	k
Deaths	Asia	Neuroblastoma and other peripheral nervous cell tumors	Rate	Both	12-23 months	1995	0.170149159446958	0.134213591657019	0.211855417300891	c
Deaths	Asia	Neuroblastoma and other peripheral nervous cell tumors	Rate	Male	1-5 months	1995	0.362636746748073	0.275168232458614	0.45980505230325	g
Deaths	Asia	Neuroblastoma and other peripheral nervous cell tumors	Rate	Female	1-5 months	1995	0.356817895879914	0.185027307188618	0.515093299694047	k
Deaths	Asia	Neuroblastoma and other peripheral nervous cell tumors	Rate	Both	1-5 months	1995	0.359857203341485	0.251646194922644	0.466483341955349	c
Deaths	Asia	Neuroblastoma and other peripheral nervous cell tumors	Rate	Male	6-11 months	1995	0.36494843392062	0.250982195387672	0.480384462583825	g
Deaths	Asia	Neuroblastoma and other peripheral nervous cell tumors	Rate	Female	6-11 months	1995	0.359031226037021	0.165396810663567	0.553253571727108	k
Deaths	Asia	Neuroblastoma and other peripheral nervous cell tumors	Rate	Both	6-11 months	1995	0.362120248745123	0.247033174037983	0.489815004677017	c
Deaths	Asia	Neuroblastoma and other peripheral nervous cell tumors	Rate	Male	0-6 days	1997	0.162886474350723	0.110365911243838	0.225439853737079	g
Deaths	Asia	Neuroblastoma and other peripheral nervous cell tumors	Rate	Female	0-6 days	1997	0.0864530737973416	0.0498204623142467	0.154814863802741	k
Deaths	Asia	Neuroblastoma and other peripheral nervous cell tumors	Rate	Both	0-6 days	1997	0.126482056	0.0869967062595709	0.182868402616426	c
Deaths	Asia	Neuroblastoma and other peripheral nervous cell tumors	Rate	Male	7-27 days	1997	0.173191401287971	0.126016143015513	0.235530977995514	g
Deaths	Asia	Neuroblastoma and other peripheral nervous cell tumors	Rate	Female	7-27 days	1997	0.17087380487172	0.101317234998558	0.242857257495181	k
Deaths	Asia	Neuroblastoma and other peripheral nervous cell tumors	Rate	Both	7-27 days	1997	0.172085840110511	0.122320549463321	0.227149166311299	c
Deaths	Asia	Neuroblastoma and other peripheral nervous cell tumors	Rate	Male	5-9 years	1997	0.0471638582197919	0.0384937799698461	0.055187209615381	g
Deaths	Asia	Neuroblastoma and other peripheral nervous cell tumors	Rate	Female	5-9 years	1997	0.0398917854950765	0.0244441627206768	0.0536406704754453	k
Deaths	Asia	Neuroblastoma and other peripheral nervous cell tumors	Rate	Both	5-9 years	1997	0.0436933851069248	0.0351807559027002	0.052040722730294	c
Deaths	Asia	Neuroblastoma and other peripheral nervous cell tumors	Rate	Male	10-14 years	1997	0.0155241190799737	0.0129426431423067	0.0180732800768858	g
Deaths	Asia	Neuroblastoma and other peripheral nervous cell tumors	Rate	Female	10-14 years	1997	0.0173621869160505	0.0105033384696088	0.0257318851455414	k
Deaths	Asia	Neuroblastoma and other peripheral nervous cell tumors	Rate	Both	10-14 years	1997	0.0164049088437005	0.0122240675955111	0.0207339070952384	c
Deaths	Asia	Neuroblastoma and other peripheral nervous cell tumors	Rate	Male	2-4 years	1997	0.126361242929856	0.0933241170253721	0.160934007693533	g
Deaths	Asia	Neuroblastoma and other peripheral nervous cell tumors	Rate	Female	2-4 years	1997	0.093620353039356	0.0401371005929941	0.1445036588108	k
Deaths	Asia	Neuroblastoma and other peripheral nervous cell tumors	Rate	Both	2-4 years	1997	0.110735507860712	0.0836344132515887	0.145924035560505	c
Deaths	Asia	Neuroblastoma and other peripheral nervous cell tumors	Rate	Male	12-23 months	1997	0.190320166074763	0.153774449077695	0.229424644352791	g
Deaths	Asia	Neuroblastoma and other peripheral nervous cell tumors	Rate	Female	12-23 months	1997	0.150137021587057	0.0864944231341026	0.213332024713167	k
Deaths	Asia	Neuroblastoma and other peripheral nervous cell tumors	Rate	Both	12-23 months	1997	0.171122589391811	0.136274289065514	0.208049260147609	c
Deaths	Asia	Neuroblastoma and other peripheral nervous cell tumors	Rate	Male	1-5 months	1997	0.362093642743673	0.283214623174428	0.463220692492334	g
Deaths	Asia	Neuroblastoma and other peripheral nervous cell tumors	Rate	Female	1-5 months	1997	0.360032951348841	0.196386969377425	0.503882107809823	k
Deaths	Asia	Neuroblastoma and other peripheral nervous cell tumors	Rate	Both	1-5 months	1997	0.361109782095352	0.263232053260395	0.462175887889509	c
Deaths	Asia	Neuroblastoma and other peripheral nervous cell tumors	Rate	Male	6-11 months	1997	0.365890618749972	0.259929830382716	0.467907988158793	g
Deaths	Asia	Neuroblastoma and other peripheral nervous cell tumors	Rate	Female	6-11 months	1997	0.368035990668727	0.178115355032043	0.558249368076624	k
Deaths	Asia	Neuroblastoma and other peripheral nervous cell tumors	Rate	Both	6-11 months	1997	0.366915373165644	0.257707016466173	0.494293892559317	c
Deaths	Asia	Neuroblastoma and other peripheral nervous cell tumors	Rate	Male	0-6 days	1988	0.130081867766706	0.0824811502669311	0.187630851496385	g
Deaths	Asia	Neuroblastoma and other peripheral nervous cell tumors	Rate	Female	0-6 days	1988	0.0660306255022251	0.0354453565984141	0.127536507931164	k
Deaths	Asia	Neuroblastoma and other peripheral nervous cell tumors	Rate	Both	0-6 days	1988	0.0994188824084767	0.064114738378967	0.147884264345555	c
Deaths	Asia	Neuroblastoma and other peripheral nervous cell tumors	Rate	Male	7-27 days	1988	0.14639564394973	0.103545340359709	0.200957633314164	g
Deaths	Asia	Neuroblastoma and other peripheral nervous cell tumors	Rate	Female	7-27 days	1988	0.150213202251993	0.082192670860036	0.236641465083797	k
Deaths	Asia	Neuroblastoma and other peripheral nervous cell tumors	Rate	Both	7-27 days	1988	0.148226877487072	0.0950357045645032	0.211045678118385	c
Deaths	Asia	Neuroblastoma and other peripheral nervous cell tumors	Rate	Male	5-9 years	1988	0.0412469887793045	0.0333081509662098	0.0491779769430626	g
Deaths	Asia	Neuroblastoma and other peripheral nervous cell tumors	Rate	Female	5-9 years	1988	0.0337587810328421	0.0200175382508748	0.0476704200504792	k
Deaths	Asia	Neuroblastoma and other peripheral nervous cell tumors	Rate	Both	5-9 years	1988	0.0376257088282474	0.0304666652300068	0.0466811593689985	c
Deaths	Asia	Neuroblastoma and other peripheral nervous cell tumors	Rate	Male	10-14 years	1988	0.0128460028765969	0.0101603983881499	0.0159823042834616	g
Deaths	Asia	Neuroblastoma and other peripheral nervous cell tumors	Rate	Female	10-14 years	1988	0.0138787581420049	0.00795946522477156	0.0228641968120944	k
Deaths	Asia	Neuroblastoma and other peripheral nervous cell tumors	Rate	Both	10-14 years	1988	0.0133467981817475	0.00955143121735341	0.018580322715729	c
Deaths	Asia	Neuroblastoma and other peripheral nervous cell tumors	Rate	Male	2-4 years	1988	0.106347767578221	0.071612704713079	0.146481018116457	g
Deaths	Asia	Neuroblastoma and other peripheral nervous cell tumors	Rate	Female	2-4 years	1988	0.0842220796757557	0.0309838779610778	0.135645031281713	k
Deaths	Asia	Neuroblastoma and other peripheral nervous cell tumors	Rate	Both	2-4 years	1988	0.0956875936655776	0.0656302641364224	0.126379642716506	c
Deaths	Asia	Neuroblastoma and other peripheral nervous cell tumors	Rate	Male	12-23 months	1988	0.160765444968143	0.118777476362899	0.203799874170873	g
Deaths	Asia	Neuroblastoma and other peripheral nervous cell tumors	Rate	Female	12-23 months	1988	0.138983372757547	0.0699033278654927	0.20122065325387	k
Deaths	Asia	Neuroblastoma and other peripheral nervous cell tumors	Rate	Both	12-23 months	1988	0.150280734378027	0.114515006496531	0.192409587075122	c
Deaths	Asia	Neuroblastoma and other peripheral nervous cell tumors	Rate	Male	1-5 months	1988	0.290407148651827	0.216284788829045	0.383892163445163	g
Deaths	Asia	Neuroblastoma and other peripheral nervous cell tumors	Rate	Female	1-5 months	1988	0.301397600461608	0.155819087366824	0.484772657851104	k
Deaths	Asia	Neuroblastoma and other peripheral nervous cell tumors	Rate	Both	1-5 months	1988	0.295685176381537	0.199867260525718	0.405606241630327	c
Deaths	Asia	Neuroblastoma and other peripheral nervous cell tumors	Rate	Male	6-11 months	1988	0.315339780043004	0.21718432370828	0.4271453325571	g
Deaths	Asia	Neuroblastoma and other peripheral nervous cell tumors	Rate	Female	6-11 months	1988	0.282446747988816	0.129490869252318	0.485875876440382	k
Deaths	Asia	Neuroblastoma and other peripheral nervous cell tumors	Rate	Both	6-11 months	1988	0.29953158030088	0.201498742367309	0.433901766136441	c
Deaths	Asia	Neuroblastoma and other peripheral nervous cell tumors	Rate	Male	0-6 days	1999	0.163255661367522	0.112820670993748	0.226324763541618	g
Deaths	Asia	Neuroblastoma and other peripheral nervous cell tumors	Rate	Female	0-6 days	1999	0.0876879604728996	0.0499374034528164	0.156212630706669	k
Deaths	Asia	Neuroblastoma and other peripheral nervous cell tumors	Rate	Both	0-6 days	1999	0.127273763399539	0.0880751552651424	0.177264450129056	c
Deaths	Asia	Neuroblastoma and other peripheral nervous cell tumors	Rate	Male	7-27 days	1999	0.169666430608232	0.124490483110598	0.226666119726273	g
Deaths	Asia	Neuroblastoma and other peripheral nervous cell tumors	Rate	Female	7-27 days	1999	0.172901027036487	0.107673196905141	0.245328792111561	k
Deaths	Asia	Neuroblastoma and other peripheral nervous cell tumors	Rate	Both	7-27 days	1999	0.171208981002329	0.123334919576534	0.220753007150311	c
Deaths	Asia	Neuroblastoma and other peripheral nervous cell tumors	Rate	Male	5-9 years	1999	0.0466276931113486	0.0388491122686433	0.0532614675123524	g
Deaths	Asia	Neuroblastoma and other peripheral nervous cell tumors	Rate	Female	5-9 years	1999	0.0397047944523495	0.0253892451118273	0.0531144081668038	k
Deaths	Asia	Neuroblastoma and other peripheral nervous cell tumors	Rate	Both	5-9 years	1999	0.0433291163236102	0.0351209871664894	0.0511647395242154	c
Deaths	Asia	Neuroblastoma and other peripheral nervous cell tumors	Rate	Male	10-14 years	1999	0.0156087727586313	0.013342010771759	0.0180728811380875	g
Deaths	Asia	Neuroblastoma and other peripheral nervous cell tumors	Rate	Female	10-14 years	1999	0.0174975287619797	0.0110685831451676	0.024681355496946	k
Deaths	Asia	Neuroblastoma and other peripheral nervous cell tumors	Rate	Both	10-14 years	1999	0.0165119429452318	0.0127514187157943	0.0205252169209074	c
Deaths	Asia	Neuroblastoma and other peripheral nervous cell tumors	Rate	Male	2-4 years	1999	0.123328492377135	0.0917600579806803	0.157581855388505	g
Deaths	Asia	Neuroblastoma and other peripheral nervous cell tumors	Rate	Female	2-4 years	1999	0.092119725354802	0.0421091751368263	0.142033902687689	k
Deaths	Asia	Neuroblastoma and other peripheral nervous cell tumors	Rate	Both	2-4 years	1999	0.108438915706329	0.0836840925677338	0.141334196911271	c
Deaths	Asia	Neuroblastoma and other peripheral nervous cell tumors	Rate	Male	12-23 months	1999	0.185196737797243	0.151863244044276	0.225278924656043	g
Deaths	Asia	Neuroblastoma and other peripheral nervous cell tumors	Rate	Female	12-23 months	1999	0.145972508007689	0.0889451949914093	0.205267730631891	k
Deaths	Asia	Neuroblastoma and other peripheral nervous cell tumors	Rate	Both	12-23 months	1999	0.166463492722776	0.133039605693049	0.200376644939887	c
Deaths	Asia	Neuroblastoma and other peripheral nervous cell tumors	Rate	Male	1-5 months	1999	0.352796341429741	0.27265938574621	0.45139805062784	g
Deaths	Asia	Neuroblastoma and other peripheral nervous cell tumors	Rate	Female	1-5 months	1999	0.362130980477848	0.207726003818896	0.506764962951303	k
Deaths	Asia	Neuroblastoma and other peripheral nervous cell tumors	Rate	Both	1-5 months	1999	0.357251118569195	0.26235304194479	0.446785570981676	c
Deaths	Asia	Neuroblastoma and other peripheral nervous cell tumors	Rate	Male	6-11 months	1999	0.361400955026432	0.267212730584029	0.458674453287323	g
Deaths	Asia	Neuroblastoma and other peripheral nervous cell tumors	Rate	Female	6-11 months	1999	0.365958415683711	0.189640640944524	0.553639504863208	k
Deaths	Asia	Neuroblastoma and other peripheral nervous cell tumors	Rate	Both	6-11 months	1999	0.363576714488268	0.262088902860495	0.483610201302477	c
Deaths	Asia	Neuroblastoma and other peripheral nervous cell tumors	Rate	Male	0-6 days	2003	0.157047103661382	0.110130414121128	0.216944919608568	g
Deaths	Asia	Neuroblastoma and other peripheral nervous cell tumors	Rate	Female	0-6 days	2003	0.0849192200931006	0.0472840747994629	0.156956254802944	k
Deaths	Asia	Neuroblastoma and other peripheral nervous cell tumors	Rate	Both	0-6 days	2003	0.122696626525897	0.0853663504748875	0.168998983909141	c
Deaths	Asia	Neuroblastoma and other peripheral nervous cell tumors	Rate	Male	7-27 days	2003	0.159022940045345	0.11005376585486	0.221470424965076	g
Deaths	Asia	Neuroblastoma and other peripheral nervous cell tumors	Rate	Female	7-27 days	2003	0.175858788986527	0.116450465383271	0.253017001894735	k
Deaths	Asia	Neuroblastoma and other peripheral nervous cell tumors	Rate	Both	7-27 days	2003	0.167052171248243	0.118499613034197	0.213258663859561	c
Deaths	Asia	Neuroblastoma and other peripheral nervous cell tumors	Rate	Male	5-9 years	2003	0.0455972254472957	0.0388798984942755	0.0530232456918167	g
Deaths	Asia	Neuroblastoma and other peripheral nervous cell tumors	Rate	Female	5-9 years	2003	0.0376098443426766	0.0263096902937445	0.0512891392597619	k
Deaths	Asia	Neuroblastoma and other peripheral nervous cell tumors	Rate	Both	5-9 years	2003	0.0417921607367814	0.0348063510601201	0.0498981522600401	c
Deaths	Asia	Neuroblastoma and other peripheral nervous cell tumors	Rate	Male	10-14 years	2003	0.0157291053833151	0.0131948224935072	0.0186537187314699	g
Deaths	Asia	Neuroblastoma and other peripheral nervous cell tumors	Rate	Female	10-14 years	2003	0.0176056683590649	0.0119622399379772	0.0253976547676561	k
Deaths	Asia	Neuroblastoma and other peripheral nervous cell tumors	Rate	Both	10-14 years	2003	0.0166236871831898	0.012983608048352	0.020444817126558	c
Deaths	Asia	Neuroblastoma and other peripheral nervous cell tumors	Rate	Male	2-4 years	2003	0.11458850065618	0.0886910399264067	0.142420758300222	g
Deaths	Asia	Neuroblastoma and other peripheral nervous cell tumors	Rate	Female	2-4 years	2003	0.0851826823422715	0.0471334764975308	0.128799494855784	k
Deaths	Asia	Neuroblastoma and other peripheral nervous cell tumors	Rate	Both	2-4 years	2003	0.100562551644455	0.0797883197254261	0.126738993598305	c
Deaths	Asia	Neuroblastoma and other peripheral nervous cell tumors	Rate	Male	12-23 months	2003	0.175303971247824	0.143368311815906	0.216984589602647	g
Deaths	Asia	Neuroblastoma and other peripheral nervous cell tumors	Rate	Female	12-23 months	2003	0.140797077466472	0.0971420913508561	0.195270602623123	k
Deaths	Asia	Neuroblastoma and other peripheral nervous cell tumors	Rate	Both	12-23 months	2003	0.158839837115371	0.12878887406128	0.192201004615595	c
Deaths	Asia	Neuroblastoma and other peripheral nervous cell tumors	Rate	Male	1-5 months	2003	0.345310994345407	0.265154114406758	0.44270128711497	g
Deaths	Asia	Neuroblastoma and other peripheral nervous cell tumors	Rate	Female	1-5 months	2003	0.370358828385275	0.229117329001522	0.513084745197507	k
Deaths	Asia	Neuroblastoma and other peripheral nervous cell tumors	Rate	Both	1-5 months	2003	0.357259742405126	0.272424294597197	0.444985204968615	c
Deaths	Asia	Neuroblastoma and other peripheral nervous cell tumors	Rate	Male	6-11 months	2003	0.35038224856901	0.262678330286314	0.447324018391353	g
Deaths	Asia	Neuroblastoma and other peripheral nervous cell tumors	Rate	Female	6-11 months	2003	0.373567273797876	0.216145612464457	0.554136111187368	k
Deaths	Asia	Neuroblastoma and other peripheral nervous cell tumors	Rate	Both	6-11 months	2003	0.361443415470404	0.264871118804937	0.480083184518968	c
Deaths	Asia	Neuroblastoma and other peripheral nervous cell tumors	Rate	Male	0-6 days	2000	0.161958637713436	0.113090769890477	0.22537627059191	g
Deaths	Asia	Neuroblastoma and other peripheral nervous cell tumors	Rate	Female	0-6 days	2000	0.087601786549517	0.0494358310385298	0.157068456240106	k
Deaths	Asia	Neuroblastoma and other peripheral nervous cell tumors	Rate	Both	0-6 days	2000	0.126560199308899	0.0872550046198956	0.176346101208508	c
Deaths	Asia	Neuroblastoma and other peripheral nervous cell tumors	Rate	Male	7-27 days	2000	0.167551607355548	0.121747150920348	0.2273956712015	g
Deaths	Asia	Neuroblastoma and other peripheral nervous cell tumors	Rate	Female	7-27 days	2000	0.17469987546167	0.109910626419227	0.248358505517192	k
Deaths	Asia	Neuroblastoma and other peripheral nervous cell tumors	Rate	Both	7-27 days	2000	0.170959766552852	0.123579972562484	0.223950464349986	c
Deaths	Asia	Neuroblastoma and other peripheral nervous cell tumors	Rate	Male	5-9 years	2000	0.0462062338244269	0.038829591523731	0.0534478276814238	g
Deaths	Asia	Neuroblastoma and other peripheral nervous cell tumors	Rate	Female	5-9 years	2000	0.0392906277600204	0.0253671225967656	0.0518737639197661	k
Deaths	Asia	Neuroblastoma and other peripheral nervous cell tumors	Rate	Both	5-9 years	2000	0.042912285740398	0.03455962197854	0.0508097283388091	c
Deaths	Asia	Neuroblastoma and other peripheral nervous cell tumors	Rate	Male	10-14 years	2000	0.0159855654112518	0.0140248456326987	0.0184529274735254	g
Deaths	Asia	Neuroblastoma and other peripheral nervous cell tumors	Rate	Female	10-14 years	2000	0.0175944151544693	0.0110380462901129	0.0248550042730673	k
Deaths	Asia	Neuroblastoma and other peripheral nervous cell tumors	Rate	Both	10-14 years	2000	0.0167540963225957	0.0129769471556074	0.0207139800428473	c
Deaths	Asia	Neuroblastoma and other peripheral nervous cell tumors	Rate	Male	2-4 years	2000	0.121736043993251	0.0913716202969857	0.154013409592789	g
Deaths	Asia	Neuroblastoma and other peripheral nervous cell tumors	Rate	Female	2-4 years	2000	0.090844700290841	0.0439683428658816	0.137095502774348	k
Deaths	Asia	Neuroblastoma and other peripheral nervous cell tumors	Rate	Both	2-4 years	2000	0.10699742220192	0.083437333947701	0.135710903899252	c
Deaths	Asia	Neuroblastoma and other peripheral nervous cell tumors	Rate	Male	12-23 months	2000	0.182743164690003	0.151414237362183	0.2243467513008	g
Deaths	Asia	Neuroblastoma and other peripheral nervous cell tumors	Rate	Female	12-23 months	2000	0.145421995020973	0.0911838112523188	0.202325817639742	k
Deaths	Asia	Neuroblastoma and other peripheral nervous cell tumors	Rate	Both	12-23 months	2000	0.164923366497791	0.131941941573873	0.197764868263438	c
Deaths	Asia	Neuroblastoma and other peripheral nervous cell tumors	Rate	Male	1-5 months	2000	0.350757891467636	0.276508426537674	0.447603588211935	g
Deaths	Asia	Neuroblastoma and other peripheral nervous cell tumors	Rate	Female	1-5 months	2000	0.366472012451432	0.209981408002185	0.518495513047294	k
Deaths	Asia	Neuroblastoma and other peripheral nervous cell tumors	Rate	Both	1-5 months	2000	0.358254992763787	0.263196377281818	0.450382038752131	c
Deaths	Asia	Neuroblastoma and other peripheral nervous cell tumors	Rate	Male	6-11 months	2000	0.360988526558142	0.264044112342552	0.465135743732133	g
Deaths	Asia	Neuroblastoma and other peripheral nervous cell tumors	Rate	Female	6-11 months	2000	0.370653933865555	0.19408061236325	0.567053437848898	k
Deaths	Asia	Neuroblastoma and other peripheral nervous cell tumors	Rate	Both	6-11 months	2000	0.365601614284233	0.262045936960258	0.492670511925781	c
Deaths	Asia	Neuroblastoma and other peripheral nervous cell tumors	Rate	Male	0-6 days	2007	0.159895312759437	0.115043917693336	0.217006201254369	g
Deaths	Asia	Neuroblastoma and other peripheral nervous cell tumors	Rate	Female	0-6 days	2007	0.0868152233173158	0.0490385709665763	0.155136614497524	k
Deaths	Asia	Neuroblastoma and other peripheral nervous cell tumors	Rate	Both	0-6 days	2007	0.125081112555507	0.0894990818363296	0.169170336846741	c
Deaths	Asia	Neuroblastoma and other peripheral nervous cell tumors	Rate	Male	7-27 days	2007	0.15811399032702	0.109759275131398	0.224442419505349	g
Deaths	Asia	Neuroblastoma and other peripheral nervous cell tumors	Rate	Female	7-27 days	2007	0.17971298457719	0.125232686733462	0.25910385166391	k
Deaths	Asia	Neuroblastoma and other peripheral nervous cell tumors	Rate	Both	7-27 days	2007	0.168416569386482	0.123843787753494	0.21513017104844	c
Deaths	Asia	Neuroblastoma and other peripheral nervous cell tumors	Rate	Male	5-9 years	2007	0.0477989728151538	0.0404622163848571	0.0573652737704223	g
Deaths	Asia	Neuroblastoma and other peripheral nervous cell tumors	Rate	Female	5-9 years	2007	0.0381056563695599	0.0278464797877699	0.0513761208572899	k
Deaths	Asia	Neuroblastoma and other peripheral nervous cell tumors	Rate	Both	5-9 years	2007	0.0431782249384508	0.0364452159714444	0.0509237649282904	c
Deaths	Asia	Neuroblastoma and other peripheral nervous cell tumors	Rate	Male	10-14 years	2007	0.0164420039844516	0.0135708663520838	0.0201614035791445	g
Deaths	Asia	Neuroblastoma and other peripheral nervous cell tumors	Rate	Female	10-14 years	2007	0.0188607819563195	0.0132148970505827	0.0283503497445035	k
Deaths	Asia	Neuroblastoma and other peripheral nervous cell tumors	Rate	Both	10-14 years	2007	0.0175946315980203	0.0137654163134291	0.02169704755627	c
Deaths	Asia	Neuroblastoma and other peripheral nervous cell tumors	Rate	Male	2-4 years	2007	0.11104209845648	0.0882553958018619	0.13839824331993	g
Deaths	Asia	Neuroblastoma and other peripheral nervous cell tumors	Rate	Female	2-4 years	2007	0.0814282763504594	0.048969389972595	0.120759949371392	k
Deaths	Asia	Neuroblastoma and other peripheral nervous cell tumors	Rate	Both	2-4 years	2007	0.0969176696412084	0.0773311866732607	0.117735823436806	c
Deaths	Asia	Neuroblastoma and other peripheral nervous cell tumors	Rate	Male	12-23 months	2007	0.182550058338543	0.14855615966027	0.239780752788028	g
Deaths	Asia	Neuroblastoma and other peripheral nervous cell tumors	Rate	Female	12-23 months	2007	0.142462054291203	0.104392771276769	0.192578622318158	k
Deaths	Asia	Neuroblastoma and other peripheral nervous cell tumors	Rate	Both	12-23 months	2007	0.163419471682044	0.132899748045926	0.200298562898928	c
Deaths	Asia	Neuroblastoma and other peripheral nervous cell tumors	Rate	Male	1-5 months	2007	0.355541025711742	0.275331365221499	0.464007925431651	g
Deaths	Asia	Neuroblastoma and other peripheral nervous cell tumors	Rate	Female	1-5 months	2007	0.388850915604256	0.259322866860664	0.565665214251649	k
Deaths	Asia	Neuroblastoma and other peripheral nervous cell tumors	Rate	Both	1-5 months	2007	0.371432926	0.294149182537909	0.457092063489094	c
Deaths	Asia	Neuroblastoma and other peripheral nervous cell tumors	Rate	Male	6-11 months	2007	0.364435133776928	0.27271884636942	0.49729351930973	g
Deaths	Asia	Neuroblastoma and other peripheral nervous cell tumors	Rate	Female	6-11 months	2007	0.396840965319397	0.257693779823658	0.596350533562046	k
Deaths	Asia	Neuroblastoma and other peripheral nervous cell tumors	Rate	Both	6-11 months	2007	0.379897266665863	0.279693610098841	0.492442601754842	c
Deaths	Asia	Neuroblastoma and other peripheral nervous cell tumors	Rate	Male	0-6 days	2001	0.159328539502878	0.110093322431112	0.219208399202167	g
Deaths	Asia	Neuroblastoma and other peripheral nervous cell tumors	Rate	Female	0-6 days	2001	0.0866496042764798	0.0489207044954001	0.157107512138804	k
Deaths	Asia	Neuroblastoma and other peripheral nervous cell tumors	Rate	Both	0-6 days	2001	0.124731422053165	0.085833696775014	0.174108913763585	c
Deaths	Asia	Neuroblastoma and other peripheral nervous cell tumors	Rate	Male	7-27 days	2001	0.163994725598374	0.116241826241442	0.22078242050214	g
Deaths	Asia	Neuroblastoma and other peripheral nervous cell tumors	Rate	Female	7-27 days	2001	0.174163754262427	0.111225111906297	0.244324066892317	k
Deaths	Asia	Neuroblastoma and other peripheral nervous cell tumors	Rate	Both	7-27 days	2001	0.168842535109108	0.121632458519252	0.219005397470444	c
Deaths	Asia	Neuroblastoma and other peripheral nervous cell tumors	Rate	Male	5-9 years	2001	0.046143944373745	0.0388627327977957	0.0532655628381089	g
Deaths	Asia	Neuroblastoma and other peripheral nervous cell tumors	Rate	Female	5-9 years	2001	0.0390205049417848	0.0259741478729015	0.0522509880109762	k
Deaths	Asia	Neuroblastoma and other peripheral nervous cell tumors	Rate	Both	5-9 years	2001	0.0427514571765737	0.034889575440031	0.0509247138905419	c
Deaths	Asia	Neuroblastoma and other peripheral nervous cell tumors	Rate	Male	10-14 years	2001	0.0159889668731223	0.0141023534343922	0.0181655621755795	g
Deaths	Asia	Neuroblastoma and other peripheral nervous cell tumors	Rate	Female	10-14 years	2001	0.017543171045366	0.0114311217627505	0.0248946831018966	k
Deaths	Asia	Neuroblastoma and other peripheral nervous cell tumors	Rate	Both	10-14 years	2001	0.016730749866733	0.0132223774504833	0.0204811923938857	c
Deaths	Asia	Neuroblastoma and other peripheral nervous cell tumors	Rate	Male	2-4 years	2001	0.118703018605813	0.090663652601864	0.149377452769545	g
Deaths	Asia	Neuroblastoma and other peripheral nervous cell tumors	Rate	Female	2-4 years	2001	0.0885332054874001	0.0449383370400174	0.133726291373669	k
Deaths	Asia	Neuroblastoma and other peripheral nervous cell tumors	Rate	Both	2-4 years	2001	0.104308469022247	0.0818149287620588	0.134699713993967	c
Deaths	Asia	Neuroblastoma and other peripheral nervous cell tumors	Rate	Male	12-23 months	2001	0.17856689845591	0.147787416709785	0.219316420782491	g
Deaths	Asia	Neuroblastoma and other peripheral nervous cell tumors	Rate	Female	12-23 months	2001	0.143403372298326	0.0913897179878934	0.200496307137248	k
Deaths	Asia	Neuroblastoma and other peripheral nervous cell tumors	Rate	Both	12-23 months	2001	0.161782649811666	0.130179337228737	0.196102051979231	c
Deaths	Asia	Neuroblastoma and other peripheral nervous cell tumors	Rate	Male	1-5 months	2001	0.347356599987124	0.268874522662265	0.439806567121496	g
Deaths	Asia	Neuroblastoma and other peripheral nervous cell tumors	Rate	Female	1-5 months	2001	0.366076535817402	0.212963397617095	0.519634459831802	k
Deaths	Asia	Neuroblastoma and other peripheral nervous cell tumors	Rate	Both	1-5 months	2001	0.356285752415681	0.26448233394034	0.443629634864298	c
Deaths	Asia	Neuroblastoma and other peripheral nervous cell tumors	Rate	Male	6-11 months	2001	0.355664213564551	0.268575215896603	0.455520306259857	g
Deaths	Asia	Neuroblastoma and other peripheral nervous cell tumors	Rate	Female	6-11 months	2001	0.370161280961573	0.204249348267673	0.559467428178229	k
Deaths	Asia	Neuroblastoma and other peripheral nervous cell tumors	Rate	Both	6-11 months	2001	0.362581496604422	0.262931858352447	0.480353682275141	c
Deaths	Asia	Neuroblastoma and other peripheral nervous cell tumors	Rate	Male	0-6 days	2004	0.157130244544404	0.111808977308496	0.218061423815814	g
Deaths	Asia	Neuroblastoma and other peripheral nervous cell tumors	Rate	Female	0-6 days	2004	0.0850189017713545	0.0472883125965925	0.158624712536087	k
Deaths	Asia	Neuroblastoma and other peripheral nervous cell tumors	Rate	Both	0-6 days	2004	0.122784041387377	0.086257979103058	0.169902511543687	c
Deaths	Asia	Neuroblastoma and other peripheral nervous cell tumors	Rate	Male	7-27 days	2004	0.15822397903527	0.109338770977205	0.220969728884727	g
Deaths	Asia	Neuroblastoma and other peripheral nervous cell tumors	Rate	Female	7-27 days	2004	0.177519709838005	0.118851444334966	0.256051538508741	k
Deaths	Asia	Neuroblastoma and other peripheral nervous cell tumors	Rate	Both	7-27 days	2004	0.167427406692903	0.119417420859135	0.211921496287713	c
Deaths	Asia	Neuroblastoma and other peripheral nervous cell tumors	Rate	Male	5-9 years	2004	0.046242383198726	0.039398542208291	0.0544873936504168	g
Deaths	Asia	Neuroblastoma and other peripheral nervous cell tumors	Rate	Female	5-9 years	2004	0.037714657257124	0.0263273905014563	0.0511077811237742	k
Deaths	Asia	Neuroblastoma and other peripheral nervous cell tumors	Rate	Both	5-9 years	2004	0.0421787557454888	0.0352736932778988	0.0502857476848375	c
Deaths	Asia	Neuroblastoma and other peripheral nervous cell tumors	Rate	Male	10-14 years	2004	0.0160454107374408	0.0135369114754039	0.0189705814680585	g
Deaths	Asia	Neuroblastoma and other peripheral nervous cell tumors	Rate	Female	10-14 years	2004	0.0177180417409026	0.0121735644533446	0.0258110339023823	k
Deaths	Asia	Neuroblastoma and other peripheral nervous cell tumors	Rate	Both	10-14 years	2004	0.0168425305545012	0.0132754771243944	0.0205921575063897	c
Deaths	Asia	Neuroblastoma and other peripheral nervous cell tumors	Rate	Male	2-4 years	2004	0.112498990023614	0.0874103583586806	0.140223873530071	g
Deaths	Asia	Neuroblastoma and other peripheral nervous cell tumors	Rate	Female	2-4 years	2004	0.0840197810351811	0.046885130716339	0.126311850020609	k
Deaths	Asia	Neuroblastoma and other peripheral nervous cell tumors	Rate	Both	2-4 years	2004	0.0989174454776804	0.0786389585969327	0.122791565451222	c
Deaths	Asia	Neuroblastoma and other peripheral nervous cell tumors	Rate	Male	12-23 months	2004	0.174677325485594	0.140654755291063	0.221291528636252	g
Deaths	Asia	Neuroblastoma and other peripheral nervous cell tumors	Rate	Female	12-23 months	2004	0.140035670939592	0.0985143320162995	0.194395363563167	k
Deaths	Asia	Neuroblastoma and other peripheral nervous cell tumors	Rate	Both	12-23 months	2004	0.158147715694149	0.127412368699077	0.19383779858063	c
Deaths	Asia	Neuroblastoma and other peripheral nervous cell tumors	Rate	Male	1-5 months	2004	0.344338317620558	0.268037962382836	0.446307114682562	g
Deaths	Asia	Neuroblastoma and other peripheral nervous cell tumors	Rate	Female	1-5 months	2004	0.372054660116228	0.237838006174332	0.518394673962887	k
Deaths	Asia	Neuroblastoma and other peripheral nervous cell tumors	Rate	Both	1-5 months	2004	0.357560830657179	0.277434279918385	0.447598988347463	c
Deaths	Asia	Neuroblastoma and other peripheral nervous cell tumors	Rate	Male	6-11 months	2004	0.349897493557589	0.264345615038459	0.464351870262394	g
Deaths	Asia	Neuroblastoma and other peripheral nervous cell tumors	Rate	Female	6-11 months	2004	0.37527861081013	0.224646884870846	0.556935915684322	k
Deaths	Asia	Neuroblastoma and other peripheral nervous cell tumors	Rate	Both	6-11 months	2004	0.362007192156103	0.264684282996096	0.472096594309754	c
Deaths	Asia	Neuroblastoma and other peripheral nervous cell tumors	Rate	Male	0-6 days	2005	0.157772519650876	0.112925939590077	0.220188047909654	g
Deaths	Asia	Neuroblastoma and other peripheral nervous cell tumors	Rate	Female	0-6 days	2005	0.0856311197490813	0.0479660641605241	0.157772466062705	k
Deaths	Asia	Neuroblastoma and other peripheral nervous cell tumors	Rate	Both	0-6 days	2005	0.12341191123521	0.0870722871900768	0.172041844746029	c
Deaths	Asia	Neuroblastoma and other peripheral nervous cell tumors	Rate	Male	7-27 days	2005	0.158154925900419	0.110371822522167	0.220642319380549	g
Deaths	Asia	Neuroblastoma and other peripheral nervous cell tumors	Rate	Female	7-27 days	2005	0.177807694441434	0.119486610835304	0.256398887165102	k
Deaths	Asia	Neuroblastoma and other peripheral nervous cell tumors	Rate	Both	7-27 days	2005	0.167528375868628	0.120528357098068	0.210783928129033	c
Deaths	Asia	Neuroblastoma and other peripheral nervous cell tumors	Rate	Male	5-9 years	2005	0.0475420693595325	0.040526043025338	0.0565243546604431	g
Deaths	Asia	Neuroblastoma and other peripheral nervous cell tumors	Rate	Female	5-9 years	2005	0.0385627186057701	0.0272509133085027	0.0512978989031924	k
Deaths	Asia	Neuroblastoma and other peripheral nervous cell tumors	Rate	Both	5-9 years	2005	0.043262232533421	0.0363293932145353	0.0519949664748521	c
Deaths	Asia	Neuroblastoma and other peripheral nervous cell tumors	Rate	Male	10-14 years	2005	0.0165643463138223	0.0139610337114884	0.0196033266640806	g
Deaths	Asia	Neuroblastoma and other peripheral nervous cell tumors	Rate	Female	10-14 years	2005	0.0183969131139896	0.0125078866241179	0.0261874882761212	k
Deaths	Asia	Neuroblastoma and other peripheral nervous cell tumors	Rate	Both	10-14 years	2005	0.0174375835585544	0.0136092686302259	0.0214189146249896	c
Deaths	Asia	Neuroblastoma and other peripheral nervous cell tumors	Rate	Male	2-4 years	2005	0.112324708922714	0.0882125976088468	0.140292336400704	g
Deaths	Asia	Neuroblastoma and other peripheral nervous cell tumors	Rate	Female	2-4 years	2005	0.0833672752930835	0.0475856758640906	0.125848485540382	k
Deaths	Asia	Neuroblastoma and other peripheral nervous cell tumors	Rate	Both	2-4 years	2005	0.0985159641383077	0.0790732415502276	0.120803725168816	c
Deaths	Asia	Neuroblastoma and other peripheral nervous cell tumors	Rate	Male	12-23 months	2005	0.17624595073719	0.142890420655861	0.223021844708652	g
Deaths	Asia	Neuroblastoma and other peripheral nervous cell tumors	Rate	Female	12-23 months	2005	0.139754374605105	0.0994663097634212	0.190145691021125	k
Deaths	Asia	Neuroblastoma and other peripheral nervous cell tumors	Rate	Both	12-23 months	2005	0.158832410730342	0.129771501862325	0.194200507213838	c
Deaths	Asia	Neuroblastoma and other peripheral nervous cell tumors	Rate	Male	1-5 months	2005	0.347635627390037	0.269419983010731	0.454420447698361	g
Deaths	Asia	Neuroblastoma and other peripheral nervous cell tumors	Rate	Female	1-5 months	2005	0.378326653427874	0.241882141362427	0.534936637757602	k
Deaths	Asia	Neuroblastoma and other peripheral nervous cell tumors	Rate	Both	1-5 months	2005	0.362277044995947	0.280596521290321	0.455121933056892	c
Deaths	Asia	Neuroblastoma and other peripheral nervous cell tumors	Rate	Male	6-11 months	2005	0.354758339967477	0.265232601188573	0.47501779258995	g
Deaths	Asia	Neuroblastoma and other peripheral nervous cell tumors	Rate	Female	6-11 months	2005	0.382930603012734	0.236952246676497	0.563139999297257	k
Deaths	Asia	Neuroblastoma and other peripheral nervous cell tumors	Rate	Both	6-11 months	2005	0.368200031227503	0.269673328631446	0.478562088648374	c
Deaths	Asia	Neuroblastoma and other peripheral nervous cell tumors	Rate	Male	0-6 days	1990	0.134648449916514	0.086776457985073	0.193342671009346	g
Deaths	Asia	Neuroblastoma and other peripheral nervous cell tumors	Rate	Female	0-6 days	1990	0.0697161133217392	0.0382145102196693	0.13648961107083	k
Deaths	Asia	Neuroblastoma and other peripheral nervous cell tumors	Rate	Both	0-6 days	1990	0.103633499351717	0.0672590164088011	0.155107397019099	c
Deaths	Asia	Neuroblastoma and other peripheral nervous cell tumors	Rate	Male	7-27 days	1990	0.1517289210006	0.107614774034703	0.211699926955129	g
Deaths	Asia	Neuroblastoma and other peripheral nervous cell tumors	Rate	Female	7-27 days	1990	0.156764872978052	0.0834468971784403	0.23830385419005	k
Deaths	Asia	Neuroblastoma and other peripheral nervous cell tumors	Rate	Both	7-27 days	1990	0.154138914233286	0.0987169309049693	0.211773989729196	c
Deaths	Asia	Neuroblastoma and other peripheral nervous cell tumors	Rate	Male	5-9 years	1990	0.0424906426518588	0.0346301232942982	0.0510015847311287	g
Deaths	Asia	Neuroblastoma and other peripheral nervous cell tumors	Rate	Female	5-9 years	1990	0.0349234058680577	0.0207202221229226	0.0481397561924945	k
Deaths	Asia	Neuroblastoma and other peripheral nervous cell tumors	Rate	Both	1-5 months	1990	0.315967418693698	0.211964404764713	0.425782388610021	c
Deaths	Asia	Neuroblastoma and other peripheral nervous cell tumors	Rate	Male	10-14 years	1990	0.0134380675164846	0.0107819249090281	0.0167462514071144	g
Deaths	Asia	Neuroblastoma and other peripheral nervous cell tumors	Rate	Female	10-14 years	1990	0.0146696718408391	0.00845005598972839	0.023085899859831	k
Deaths	Asia	Neuroblastoma and other peripheral nervous cell tumors	Rate	Both	6-11 months	1990	0.314605913878616	0.213765564735562	0.439759551277968	c
Deaths	Asia	Neuroblastoma and other peripheral nervous cell tumors	Rate	Male	2-4 years	1990	0.109978875314933	0.0739872813068263	0.148361072942017	g
Deaths	Asia	Neuroblastoma and other peripheral nervous cell tumors	Rate	Female	2-4 years	1990	0.0869675937749906	0.0334148781575228	0.137652613819291	k
Deaths	Asia	Neuroblastoma and other peripheral nervous cell tumors	Rate	Both	12-23 months	1990	0.154930268638708	0.117586435138113	0.198956034063775	c
Deaths	Asia	Neuroblastoma and other peripheral nervous cell tumors	Rate	Male	12-23 months	1990	0.165976208615937	0.122408321493316	0.208972563321023	g
Deaths	Asia	Neuroblastoma and other peripheral nervous cell tumors	Rate	Female	12-23 months	1990	0.142963751430379	0.0721905079568294	0.207142627353329	k
Deaths	Asia	Neuroblastoma and other peripheral nervous cell tumors	Rate	Both	2-4 years	1990	0.0989230266380552	0.0690288528072276	0.130986471113946	c
Deaths	Asia	Neuroblastoma and other peripheral nervous cell tumors	Rate	Male	1-5 months	1990	0.308291133926541	0.223913584726982	0.401133522507958	g
Deaths	Asia	Neuroblastoma and other peripheral nervous cell tumors	Rate	Female	1-5 months	1990	0.324314391610537	0.163007948635821	0.49655025211139	k
Deaths	Asia	Neuroblastoma and other peripheral nervous cell tumors	Rate	Both	5-9 years	1990	0.0388416974989552	0.0313029464556529	0.0479885069202151	c
Deaths	Asia	Neuroblastoma and other peripheral nervous cell tumors	Rate	Male	6-11 months	1990	0.329625195549839	0.22824378185653	0.444563891227588	g
Deaths	Asia	Neuroblastoma and other peripheral nervous cell tumors	Rate	Female	6-11 months	1990	0.298296624500793	0.137515593320357	0.495811295904699	k
Deaths	Asia	Neuroblastoma and other peripheral nervous cell tumors	Rate	Both	10-14 years	1990	0.0140342520312681	0.0101090874502938	0.0190297699065146	c
Deaths	Asia	Neuroblastoma and other peripheral nervous cell tumors	Rate	Male	0-6 days	2009	0.165629951014606	0.118604945572075	0.228440722990446	g
Deaths	Asia	Neuroblastoma and other peripheral nervous cell tumors	Rate	Female	0-6 days	2009	0.0896168738968301	0.0515731588399655	0.163588224779673	k
Deaths	Asia	Neuroblastoma and other peripheral nervous cell tumors	Rate	Both	0-6 days	2009	0.12939633576399	0.0927815644415807	0.176436379033021	c
Deaths	Asia	Neuroblastoma and other peripheral nervous cell tumors	Rate	Male	7-27 days	2009	0.162026725689548	0.114085073723864	0.226545348895717	g
Deaths	Asia	Neuroblastoma and other peripheral nervous cell tumors	Rate	Female	7-27 days	2009	0.184619637827191	0.130376282582789	0.266604573434029	k
Deaths	Asia	Neuroblastoma and other peripheral nervous cell tumors	Rate	Both	7-27 days	2009	0.172809326638155	0.128714205748107	0.221959077269637	c
Deaths	Asia	Neuroblastoma and other peripheral nervous cell tumors	Rate	Male	5-9 years	2009	0.0535240552536746	0.0465899622034368	0.062643157107597	g
Deaths	Asia	Neuroblastoma and other peripheral nervous cell tumors	Rate	Female	5-9 years	2009	0.0413084848302715	0.0296118540973484	0.0554192876192176	k
Deaths	Asia	Neuroblastoma and other peripheral nervous cell tumors	Rate	Both	5-9 years	2009	0.047700861523808	0.0410722491618419	0.0557477278811351	c
Deaths	Asia	Neuroblastoma and other peripheral nervous cell tumors	Rate	Male	10-14 years	2009	0.0177799618628543	0.0149230339728682	0.0212087608946083	g
Deaths	Asia	Neuroblastoma and other peripheral nervous cell tumors	Rate	Female	10-14 years	2009	0.0200817354621654	0.0142015044195138	0.0301742532973908	k
Deaths	Asia	Neuroblastoma and other peripheral nervous cell tumors	Rate	Both	10-14 years	2009	0.0188773140637934	0.0151391263391274	0.0230796444770476	c
Deaths	Asia	Neuroblastoma and other peripheral nervous cell tumors	Rate	Male	2-4 years	2009	0.117687495582426	0.0945213293661445	0.149292186513955	g
Deaths	Asia	Neuroblastoma and other peripheral nervous cell tumors	Rate	Female	2-4 years	2009	0.0835406012028828	0.0533435016695379	0.12012398075992	k
Deaths	Asia	Neuroblastoma and other peripheral nervous cell tumors	Rate	Both	2-4 years	2009	0.10139656996543	0.0819852759874915	0.123307979160856	c
Deaths	Asia	Neuroblastoma and other peripheral nervous cell tumors	Rate	Male	12-23 months	2009	0.199840972954538	0.159659530771807	0.270122937192567	g
Deaths	Asia	Neuroblastoma and other peripheral nervous cell tumors	Rate	Female	12-23 months	2009	0.152247434119518	0.107494809554252	0.198032899794568	k
Deaths	Asia	Neuroblastoma and other peripheral nervous cell tumors	Rate	Both	12-23 months	2009	0.17712259021851	0.14229684374938	0.221920981578963	c
Deaths	Asia	Neuroblastoma and other peripheral nervous cell tumors	Rate	Male	1-5 months	2009	0.374470777839207	0.283877726593725	0.497198447992309	g
Deaths	Asia	Neuroblastoma and other peripheral nervous cell tumors	Rate	Female	1-5 months	2009	0.411787675545344	0.280277448779494	0.604440366957626	k
Deaths	Asia	Neuroblastoma and other peripheral nervous cell tumors	Rate	Both	1-5 months	2009	0.392283207427935	0.305561485267547	0.488620563850466	c
Deaths	Asia	Neuroblastoma and other peripheral nervous cell tumors	Rate	Male	6-11 months	2009	0.401603169755136	0.295992166218716	0.545074168671246	g
Deaths	Asia	Neuroblastoma and other peripheral nervous cell tumors	Rate	Female	6-11 months	2009	0.433580875663265	0.281042000323835	0.640750567450316	k
Deaths	Asia	Neuroblastoma and other peripheral nervous cell tumors	Rate	Both	6-11 months	2009	0.416866428714154	0.310177328321469	0.536506301373266	c
Deaths	Asia	Neuroblastoma and other peripheral nervous cell tumors	Rate	Male	0-6 days	2008	0.162897313936438	0.11668254393093	0.222399075588694	g
Deaths	Asia	Neuroblastoma and other peripheral nervous cell tumors	Rate	Female	0-6 days	2008	0.0883910922268094	0.0512930653625143	0.159453560203685	k
Deaths	Asia	Neuroblastoma and other peripheral nervous cell tumors	Rate	Both	0-6 days	2008	0.127394912698736	0.0909734968724119	0.175667554224409	c
Deaths	Asia	Neuroblastoma and other peripheral nervous cell tumors	Rate	Male	7-27 days	2008	0.159919400733053	0.111339140451332	0.227742256602799	g
Deaths	Asia	Neuroblastoma and other peripheral nervous cell tumors	Rate	Female	7-27 days	2008	0.182630768560619	0.127224157158796	0.263874329123157	k
Deaths	Asia	Neuroblastoma and other peripheral nervous cell tumors	Rate	Both	7-27 days	2008	0.170754969234877	0.126047044012181	0.219263880981485	c
Deaths	Asia	Neuroblastoma and other peripheral nervous cell tumors	Rate	Male	5-9 years	2008	0.0508103634857573	0.0436937222572622	0.0601421865912398	g
Deaths	Asia	Neuroblastoma and other peripheral nervous cell tumors	Rate	Female	5-9 years	2008	0.0401584019947222	0.0289946985058084	0.0546006723955285	k
Deaths	Asia	Neuroblastoma and other peripheral nervous cell tumors	Rate	Both	5-9 years	2008	0.0457326619880869	0.0387256157818405	0.0539393356061231	c
Deaths	Asia	Neuroblastoma and other peripheral nervous cell tumors	Rate	Male	10-14 years	2008	0.0168722552741366	0.0139904225774782	0.0202741286365915	g
Deaths	Asia	Neuroblastoma and other peripheral nervous cell tumors	Rate	Female	10-14 years	2008	0.0192770339220114	0.0134854045699387	0.0288299509968944	k
Deaths	Asia	Neuroblastoma and other peripheral nervous cell tumors	Rate	Both	10-14 years	2008	0.0180184295513073	0.0141161892285164	0.0220546088083367	c
Deaths	Asia	Neuroblastoma and other peripheral nervous cell tumors	Rate	Male	2-4 years	2008	0.115304471958265	0.0920544966053412	0.144934857417439	g
Deaths	Asia	Neuroblastoma and other peripheral nervous cell tumors	Rate	Female	2-4 years	2008	0.0830034081171617	0.0520826010991434	0.120769705177712	k
Deaths	Asia	Neuroblastoma and other peripheral nervous cell tumors	Rate	Both	2-4 years	2008	0.0998963938496808	0.080247092536403	0.123247658950469	c
Deaths	Asia	Neuroblastoma and other peripheral nervous cell tumors	Rate	Male	12-23 months	2008	0.192706736019748	0.156071228453336	0.256009212466267	g
Deaths	Asia	Neuroblastoma and other peripheral nervous cell tumors	Rate	Female	12-23 months	2008	0.148428591040037	0.107214193263459	0.195766695439368	k
Deaths	Asia	Neuroblastoma and other peripheral nervous cell tumors	Rate	Both	12-23 months	2008	0.171575143396659	0.139007367249086	0.212928703027963	c
Deaths	Asia	Neuroblastoma and other peripheral nervous cell tumors	Rate	Male	1-5 months	2008	0.364585746725838	0.278678882748037	0.477916729268839	g
Deaths	Asia	Neuroblastoma and other peripheral nervous cell tumors	Rate	Female	1-5 months	2008	0.400061759272468	0.275733283334172	0.597344662157453	k
Deaths	Asia	Neuroblastoma and other peripheral nervous cell tumors	Rate	Both	1-5 months	2008	0.381514335776107	0.30009782515202	0.467301041983447	c
Deaths	Asia	Neuroblastoma and other peripheral nervous cell tumors	Rate	Male	6-11 months	2008	0.38689405166621	0.288026593676377	0.526566226265207	g
Deaths	Asia	Neuroblastoma and other peripheral nervous cell tumors	Rate	Female	6-11 months	2008	0.417359176137057	0.271757410424116	0.61806596934532	k
Deaths	Asia	Neuroblastoma and other peripheral nervous cell tumors	Rate	Both	6-11 months	2008	0.4014320665786	0.295087808775857	0.520160869354455	c
Deaths	Asia	Neuroblastoma and other peripheral nervous cell tumors	Rate	Male	0-6 days	2012	0.176269185690914	0.12749838524132	0.244597803708853	g
Deaths	Asia	Neuroblastoma and other peripheral nervous cell tumors	Rate	Female	0-6 days	2012	0.0936333235883403	0.0534452377519227	0.175831142564872	k
Deaths	Asia	Neuroblastoma and other peripheral nervous cell tumors	Rate	Both	0-6 days	2012	0.136864842110141	0.0989246981748143	0.187940025995136	c
Deaths	Asia	Neuroblastoma and other peripheral nervous cell tumors	Rate	Male	7-27 days	2012	0.170944350207264	0.119217243281211	0.242721804733028	g
Deaths	Asia	Neuroblastoma and other peripheral nervous cell tumors	Rate	Female	7-27 days	2012	0.196677426084265	0.140703338461019	0.29344042031382	k
Deaths	Asia	Neuroblastoma and other peripheral nervous cell tumors	Rate	Both	7-27 days	2012	0.183228535403658	0.13758383115033	0.237181247031625	c
Deaths	Asia	Neuroblastoma and other peripheral nervous cell tumors	Rate	Male	5-9 years	2012	0.0594081487525907	0.0502332988786065	0.0713866570074136	g
Deaths	Asia	Neuroblastoma and other peripheral nervous cell tumors	Rate	Female	5-9 years	2012	0.0424217402398453	0.028894628839994	0.0553507038854932	k
Deaths	Asia	Neuroblastoma and other peripheral nervous cell tumors	Rate	Both	5-9 years	2012	0.0513060473783561	0.0431095000302232	0.059484707927872	c
Deaths	Asia	Neuroblastoma and other peripheral nervous cell tumors	Rate	Male	10-14 years	2012	0.0191990090530834	0.0159622486346008	0.0227958370981119	g
Deaths	Asia	Neuroblastoma and other peripheral nervous cell tumors	Rate	Female	10-14 years	2012	0.0202729842079317	0.0141407333530335	0.0299498837728959	k
Deaths	Asia	Neuroblastoma and other peripheral nervous cell tumors	Rate	Both	10-14 years	2012	0.0197111469366452	0.0156563355642828	0.0240383543865048	c
Deaths	Asia	Neuroblastoma and other peripheral nervous cell tumors	Rate	Male	2-4 years	2012	0.123841306876338	0.0969489098564647	0.160026985974562	g
Deaths	Asia	Neuroblastoma and other peripheral nervous cell tumors	Rate	Female	2-4 years	2012	0.0846001534435234	0.0538140372590983	0.119875884658458	k
Deaths	Asia	Neuroblastoma and other peripheral nervous cell tumors	Rate	Both	2-4 years	2012	0.105101944665575	0.082310518320673	0.129628965694784	c
Deaths	Asia	Neuroblastoma and other peripheral nervous cell tumors	Rate	Male	12-23 months	2012	0.212145079681694	0.163274104229589	0.292979051753419	g
Deaths	Asia	Neuroblastoma and other peripheral nervous cell tumors	Rate	Female	12-23 months	2012	0.156737802657162	0.105011282160121	0.204015795046058	k
Deaths	Asia	Neuroblastoma and other peripheral nervous cell tumors	Rate	Both	12-23 months	2012	0.185665092575627	0.144506225529994	0.232531609503582	c
Deaths	Asia	Neuroblastoma and other peripheral nervous cell tumors	Rate	Male	1-5 months	2012	0.413003447002802	0.302104116029002	0.554278407068299	g
Deaths	Asia	Neuroblastoma and other peripheral nervous cell tumors	Rate	Female	1-5 months	2012	0.464405471930898	0.328452630172691	0.702689237659068	k
Deaths	Asia	Neuroblastoma and other peripheral nervous cell tumors	Rate	Both	1-5 months	2012	0.437548983216978	0.339902000213827	0.5629696207732	c
Deaths	Asia	Neuroblastoma and other peripheral nervous cell tumors	Rate	Male	6-11 months	2012	0.451902849375548	0.317774773178233	0.636556736224525	g
Deaths	Asia	Neuroblastoma and other peripheral nervous cell tumors	Rate	Female	6-11 months	2012	0.503327194069751	0.323642871326696	0.760162899080313	k
Deaths	Asia	Neuroblastoma and other peripheral nervous cell tumors	Rate	Both	6-11 months	2012	0.476466458671382	0.348234237699202	0.62299340236948	c
Deaths	Asia	Neuroblastoma and other peripheral nervous cell tumors	Rate	Male	0-6 days	2006	0.159150729636379	0.114011114247557	0.218645929711102	g
Deaths	Asia	Neuroblastoma and other peripheral nervous cell tumors	Rate	Female	0-6 days	2006	0.0861581078097144	0.0484683584532305	0.155404271289221	k
Deaths	Asia	Neuroblastoma and other peripheral nervous cell tumors	Rate	Both	0-6 days	2006	0.124382294316473	0.0882240281579594	0.171980697511349	c
Deaths	Asia	Neuroblastoma and other peripheral nervous cell tumors	Rate	Male	7-27 days	2006	0.158103519282413	0.110170880071562	0.219528925511105	g
Deaths	Asia	Neuroblastoma and other peripheral nervous cell tumors	Rate	Female	7-27 days	2006	0.178429933741473	0.122835079743591	0.259476618124618	k
Deaths	Asia	Neuroblastoma and other peripheral nervous cell tumors	Rate	Both	7-27 days	2006	0.167798394536176	0.121705403347791	0.212985608588427	c
Deaths	Asia	Neuroblastoma and other peripheral nervous cell tumors	Rate	Male	5-9 years	2006	0.0472392155061628	0.0402706414494168	0.0557704973501938	g
Deaths	Asia	Neuroblastoma and other peripheral nervous cell tumors	Rate	Female	5-9 years	2006	0.0385558344851845	0.0281720261221626	0.051691843380614	k
Deaths	Asia	Neuroblastoma and other peripheral nervous cell tumors	Rate	Both	5-9 years	2006	0.0430999358130677	0.0364873048689305	0.0509221886656229	c
Deaths	Asia	Neuroblastoma and other peripheral nervous cell tumors	Rate	Male	10-14 years	2006	0.0164289817123746	0.0137165090251023	0.019748947380262	g
Deaths	Asia	Neuroblastoma and other peripheral nervous cell tumors	Rate	Female	10-14 years	2006	0.0186795154755139	0.013030818119129	0.0276010853516456	k
Deaths	Asia	Neuroblastoma and other peripheral nervous cell tumors	Rate	Both	10-14 years	2006	0.01750133217735	0.013734886569281	0.0213887932292159	c
Deaths	Asia	Neuroblastoma and other peripheral nervous cell tumors	Rate	Male	2-4 years	2006	0.111705345616445	0.0890874238727631	0.13904177667344	g
Deaths	Asia	Neuroblastoma and other peripheral nervous cell tumors	Rate	Female	2-4 years	2006	0.0826939857462739	0.0493374570831178	0.124868521623407	k
Deaths	Asia	Neuroblastoma and other peripheral nervous cell tumors	Rate	Both	2-4 years	2006	0.0978700002694728	0.0782738652837293	0.12054334971732	c
Deaths	Asia	Neuroblastoma and other peripheral nervous cell tumors	Rate	Male	12-23 months	2006	0.179287396178001	0.146746862361834	0.23336798302974	g
Deaths	Asia	Neuroblastoma and other peripheral nervous cell tumors	Rate	Female	12-23 months	2006	0.141417186955468	0.101106175851574	0.190187418450245	k
Deaths	Asia	Neuroblastoma and other peripheral nervous cell tumors	Rate	Both	12-23 months	2006	0.161215712752681	0.132838004684271	0.197334869358377	c
Deaths	Asia	Neuroblastoma and other peripheral nervous cell tumors	Rate	Male	1-5 months	2006	0.351954794352279	0.276522553240976	0.45614888679265	g
Deaths	Asia	Neuroblastoma and other peripheral nervous cell tumors	Rate	Female	1-5 months	2006	0.383624001677933	0.24878385454225	0.554110424848063	k
Deaths	Asia	Neuroblastoma and other peripheral nervous cell tumors	Rate	Both	1-5 months	2006	0.367063029886242	0.288485637372811	0.459733350607287	c
Deaths	Asia	Neuroblastoma and other peripheral nervous cell tumors	Rate	Male	6-11 months	2006	0.359411484810447	0.266305036045549	0.487842860770312	g
Deaths	Asia	Neuroblastoma and other peripheral nervous cell tumors	Rate	Female	6-11 months	2006	0.389306037870027	0.244992102515496	0.576148918937349	k
Deaths	Asia	Neuroblastoma and other peripheral nervous cell tumors	Rate	Both	6-11 months	2006	0.373674825262448	0.277447033414491	0.48021396621241	c
Deaths	Asia	Neuroblastoma and other peripheral nervous cell tumors	Rate	Male	0-6 days	2015	0.185336968998678	0.13318341102341	0.251434991298639	g
Deaths	Asia	Neuroblastoma and other peripheral nervous cell tumors	Rate	Female	0-6 days	2015	0.0968805706844519	0.0546720428172656	0.181705573475176	k
Deaths	Asia	Neuroblastoma and other peripheral nervous cell tumors	Rate	Both	0-6 days	2015	0.143213359194857	0.103445194451337	0.189863541710597	c
Deaths	Asia	Neuroblastoma and other peripheral nervous cell tumors	Rate	Male	7-27 days	2015	0.177859508853076	0.122060857951946	0.245624917270451	g
Deaths	Asia	Neuroblastoma and other peripheral nervous cell tumors	Rate	Female	7-27 days	2015	0.210479284433511	0.150306794091961	0.311334026237681	k
Deaths	Asia	Neuroblastoma and other peripheral nervous cell tumors	Rate	Both	7-27 days	2015	0.193407607063037	0.144077499693148	0.243972295785418	c
Deaths	Asia	Neuroblastoma and other peripheral nervous cell tumors	Rate	Male	5-9 years	2015	0.063500162999284	0.0518277283599507	0.0766966655577385	g
Deaths	Asia	Neuroblastoma and other peripheral nervous cell tumors	Rate	Female	5-9 years	2015	0.0457394971194871	0.0302693611915868	0.0598101036161618	k
Deaths	Asia	Neuroblastoma and other peripheral nervous cell tumors	Rate	Both	5-9 years	2015	0.0550185306778244	0.0452853378739896	0.0646002388762385	c
Deaths	Asia	Neuroblastoma and other peripheral nervous cell tumors	Rate	Male	10-14 years	2015	0.0211640263649424	0.0177757041477828	0.0252460037640727	g
Deaths	Asia	Neuroblastoma and other peripheral nervous cell tumors	Rate	Female	10-14 years	2015	0.0230259595194728	0.0159764646576199	0.0330951476615118	k
Deaths	Asia	Neuroblastoma and other peripheral nervous cell tumors	Rate	Both	10-14 years	2015	0.0220518069823013	0.017538291103813	0.0265029576110571	c
Deaths	Asia	Neuroblastoma and other peripheral nervous cell tumors	Rate	Male	2-4 years	2015	0.134423900648852	0.100571438534587	0.171783391287887	g
Deaths	Asia	Neuroblastoma and other peripheral nervous cell tumors	Rate	Female	2-4 years	2015	0.0872474428296131	0.0560832252687876	0.125145970815504	k
Deaths	Asia	Neuroblastoma and other peripheral nervous cell tumors	Rate	Both	2-4 years	2015	0.111875489396845	0.085250584660103	0.140303784427606	c
Deaths	Asia	Neuroblastoma and other peripheral nervous cell tumors	Rate	Male	12-23 months	2015	0.2335158615598	0.174658800497511	0.324745843714768	g
Deaths	Asia	Neuroblastoma and other peripheral nervous cell tumors	Rate	Female	12-23 months	2015	0.170129490986429	0.10988529381327	0.234965277474871	k
Deaths	Asia	Neuroblastoma and other peripheral nervous cell tumors	Rate	Both	12-23 months	2015	0.20325611233888	0.154601729583279	0.2615950271291	c
Deaths	Asia	Neuroblastoma and other peripheral nervous cell tumors	Rate	Male	1-5 months	2015	0.455984910329881	0.337043511685049	0.612206878695616	g
Deaths	Asia	Neuroblastoma and other peripheral nervous cell tumors	Rate	Female	1-5 months	2015	0.52194713388979	0.370761491141457	0.788179415186642	k
Deaths	Asia	Neuroblastoma and other peripheral nervous cell tumors	Rate	Both	1-5 months	2015	0.487434740755984	0.380149377871981	0.629427285266527	c
Deaths	Asia	Neuroblastoma and other peripheral nervous cell tumors	Rate	Male	6-11 months	2015	0.512824826078012	0.352511872887109	0.767725250687163	g
Deaths	Asia	Neuroblastoma and other peripheral nervous cell tumors	Rate	Female	6-11 months	2015	0.574062475195872	0.378071546113165	0.834097923606004	k
Deaths	Asia	Neuroblastoma and other peripheral nervous cell tumors	Rate	Both	6-11 months	2015	0.542033831037443	0.395406337999229	0.724208969125574	c
Deaths	Asia	Neuroblastoma and other peripheral nervous cell tumors	Rate	Male	0-6 days	2011	0.172746491427007	0.124418690223573	0.240457286007916	g
Deaths	Asia	Neuroblastoma and other peripheral nervous cell tumors	Rate	Female	0-6 days	2011	0.0929446771174268	0.0534613513915362	0.173343009751093	k
Deaths	Asia	Neuroblastoma and other peripheral nervous cell tumors	Rate	Both	0-6 days	2011	0.134677438169413	0.0977792223100145	0.184565069127549	c
Deaths	Asia	Neuroblastoma and other peripheral nervous cell tumors	Rate	Male	7-27 days	2011	0.170195138722915	0.119816936246203	0.241641844496256	g
Deaths	Asia	Neuroblastoma and other peripheral nervous cell tumors	Rate	Female	7-27 days	2011	0.192683900255563	0.139132345016622	0.283717967685492	k
Deaths	Asia	Neuroblastoma and other peripheral nervous cell tumors	Rate	Both	7-27 days	2011	0.180935462054205	0.135086167769067	0.233776735304423	c
Deaths	Asia	Neuroblastoma and other peripheral nervous cell tumors	Rate	Male	5-9 years	2011	0.0567994415787009	0.0482445463094361	0.0670223966607056	g
Deaths	Asia	Neuroblastoma and other peripheral nervous cell tumors	Rate	Female	5-9 years	2011	0.0418550225373591	0.0289208023498539	0.0544251713695007	k
Deaths	Asia	Neuroblastoma and other peripheral nervous cell tumors	Rate	Both	5-9 years	2011	0.0496732695780767	0.041486635223672	0.0575174585149057	c
Deaths	Asia	Neuroblastoma and other peripheral nervous cell tumors	Rate	Male	10-14 years	2011	0.019110147608431	0.0161679202363317	0.0227433476160004	g
Deaths	Asia	Neuroblastoma and other peripheral nervous cell tumors	Rate	Female	10-14 years	2011	0.0208077777033528	0.014345949440158	0.0309444672227427	k
Deaths	Asia	Neuroblastoma and other peripheral nervous cell tumors	Rate	Both	10-14 years	2011	0.0199197409492427	0.0157368852301813	0.024124621492704	c
Deaths	Asia	Neuroblastoma and other peripheral nervous cell tumors	Rate	Male	2-4 years	2011	0.122177261682339	0.0985427923012188	0.155259440256997	g
Deaths	Asia	Neuroblastoma and other peripheral nervous cell tumors	Rate	Female	2-4 years	2011	0.0843927064724158	0.0531915285347374	0.119874261880992	k
Deaths	Asia	Neuroblastoma and other peripheral nervous cell tumors	Rate	Both	2-4 years	2011	0.104141489355173	0.083170136306352	0.127123225573561	c
Deaths	Asia	Neuroblastoma and other peripheral nervous cell tumors	Rate	Male	12-23 months	2011	0.209858842900655	0.164968819964202	0.286032631579648	g
Deaths	Asia	Neuroblastoma and other peripheral nervous cell tumors	Rate	Female	12-23 months	2011	0.155696721398367	0.105711321429133	0.207127457964424	k
Deaths	Asia	Neuroblastoma and other peripheral nervous cell tumors	Rate	Both	12-23 months	2011	0.183984479437363	0.143461230930764	0.230236953798719	c
Deaths	Asia	Neuroblastoma and other peripheral nervous cell tumors	Rate	Male	1-5 months	2011	0.403258184712056	0.299200494388152	0.557892984981732	g
Deaths	Asia	Neuroblastoma and other peripheral nervous cell tumors	Rate	Female	1-5 months	2011	0.449316484842472	0.312453161028152	0.650912081134432	k
Deaths	Asia	Neuroblastoma and other peripheral nervous cell tumors	Rate	Both	1-5 months	2011	0.425260179550213	0.319676133243589	0.540906084836261	c
Deaths	Asia	Neuroblastoma and other peripheral nervous cell tumors	Rate	Male	6-11 months	2011	0.437742241581703	0.315124881240543	0.59742866968045	g
Deaths	Asia	Neuroblastoma and other peripheral nervous cell tumors	Rate	Female	6-11 months	2011	0.48231399411737	0.316391731384514	0.729505423633322	k
Deaths	Asia	Neuroblastoma and other peripheral nervous cell tumors	Rate	Both	6-11 months	2011	0.4590367162366	0.335654389440985	0.599700225866158	c
Deaths	Asia	Neuroblastoma and other peripheral nervous cell tumors	Rate	Male	0-6 days	2013	0.178933832714604	0.129748375230232	0.242275945212509	g
Deaths	Asia	Neuroblastoma and other peripheral nervous cell tumors	Rate	Female	0-6 days	2013	0.0948838645531069	0.0532614209746598	0.177224766068873	k
Deaths	Asia	Neuroblastoma and other peripheral nervous cell tumors	Rate	Both	0-6 days	2013	0.138864307700301	0.100457383028455	0.188168728731616	c
Deaths	Asia	Neuroblastoma and other peripheral nervous cell tumors	Rate	Male	7-27 days	2013	0.172782742572937	0.121436302585298	0.242064990511237	g
Deaths	Asia	Neuroblastoma and other peripheral nervous cell tumors	Rate	Female	7-27 days	2013	0.202359073108255	0.146975606055124	0.301029881008858	k
Deaths	Asia	Neuroblastoma and other peripheral nervous cell tumors	Rate	Both	7-27 days	2013	0.186897525012146	0.139617030484502	0.240096194793103	c
Deaths	Asia	Neuroblastoma and other peripheral nervous cell tumors	Rate	Male	5-9 years	2013	0.0617152451635663	0.0513234589419284	0.0737325339439421	g
Deaths	Asia	Neuroblastoma and other peripheral nervous cell tumors	Rate	Female	5-9 years	2013	0.0441825836044746	0.0301601482796657	0.0571041360058011	k
Deaths	Asia	Neuroblastoma and other peripheral nervous cell tumors	Rate	Both	5-9 years	2013	0.0533498209314764	0.044280897277075	0.0618128451863089	c
Deaths	Asia	Neuroblastoma and other peripheral nervous cell tumors	Rate	Male	10-14 years	2013	0.0195158478588322	0.0160693617390673	0.0233731258644375	g
Deaths	Asia	Neuroblastoma and other peripheral nervous cell tumors	Rate	Female	10-14 years	2013	0.0213306544176415	0.0148211681298903	0.0313252382320253	k
Deaths	Asia	Neuroblastoma and other peripheral nervous cell tumors	Rate	Both	10-14 years	2013	0.020381176186938	0.0161957077129055	0.0248570570616348	c
Deaths	Asia	Neuroblastoma and other peripheral nervous cell tumors	Rate	Male	2-4 years	2013	0.127455348168364	0.0991169511038646	0.163758371123449	g
Deaths	Asia	Neuroblastoma and other peripheral nervous cell tumors	Rate	Female	2-4 years	2013	0.0859579975527069	0.0562765666196004	0.12180428184547	k
Deaths	Asia	Neuroblastoma and other peripheral nervous cell tumors	Rate	Both	2-4 years	2013	0.107628460149758	0.0842002920611195	0.133837281838922	c
Deaths	Asia	Neuroblastoma and other peripheral nervous cell tumors	Rate	Male	12-23 months	2013	0.219494086547533	0.168110654343993	0.29873025399858	g
Deaths	Asia	Neuroblastoma and other peripheral nervous cell tumors	Rate	Female	12-23 months	2013	0.16258605034258	0.108614039998566	0.210085430642689	k
Deaths	Asia	Neuroblastoma and other peripheral nervous cell tumors	Rate	Both	12-23 months	2013	0.192303825038876	0.148639270323964	0.242609883534781	c
Deaths	Asia	Neuroblastoma and other peripheral nervous cell tumors	Rate	Male	1-5 months	2013	0.429111702460283	0.319956804248505	0.571842715909797	g
Deaths	Asia	Neuroblastoma and other peripheral nervous cell tumors	Rate	Female	1-5 months	2013	0.488214944509797	0.346791461319562	0.746417875465803	k
Deaths	Asia	Neuroblastoma and other peripheral nervous cell tumors	Rate	Both	1-5 months	2013	0.457323084788584	0.354472341870622	0.581311024275748	c
Deaths	Asia	Neuroblastoma and other peripheral nervous cell tumors	Rate	Male	6-11 months	2013	0.472098209501126	0.331348465003516	0.670267283850438	g
Deaths	Asia	Neuroblastoma and other peripheral nervous cell tumors	Rate	Female	6-11 months	2013	0.531090123501184	0.342645061040626	0.786911466421015	k
Deaths	Asia	Neuroblastoma and other peripheral nervous cell tumors	Rate	Both	6-11 months	2013	0.500259181677474	0.367826371213698	0.658866108473191	c
Deaths	Asia	Neuroblastoma and other peripheral nervous cell tumors	Rate	Male	0-6 days	2014	0.183110732577871	0.132171892924123	0.247626525658204	g
Deaths	Asia	Neuroblastoma and other peripheral nervous cell tumors	Rate	Female	0-6 days	2014	0.0963608123692004	0.0543986066088442	0.179784041038023	k
Deaths	Asia	Neuroblastoma and other peripheral nervous cell tumors	Rate	Both	0-6 days	2014	0.141767736509641	0.102695969853478	0.189558024389908	c
Deaths	Asia	Neuroblastoma and other peripheral nervous cell tumors	Rate	Male	7-27 days	2014	0.17607162076052	0.122795379407347	0.246256101621341	g
Deaths	Asia	Neuroblastoma and other peripheral nervous cell tumors	Rate	Female	7-27 days	2014	0.207249206218086	0.149060074109129	0.302828615359918	k
Deaths	Asia	Neuroblastoma and other peripheral nervous cell tumors	Rate	Both	7-27 days	2014	0.190944725473386	0.14280231132269	0.241617757365961	c
Deaths	Asia	Neuroblastoma and other peripheral nervous cell tumors	Rate	Male	5-9 years	2014	0.0619727545293522	0.0515205290170149	0.0742492063130037	g
Deaths	Asia	Neuroblastoma and other peripheral nervous cell tumors	Rate	Female	5-9 years	2014	0.0450410951017928	0.0303135267013507	0.0588065363048373	k
Deaths	Asia	Neuroblastoma and other peripheral nervous cell tumors	Rate	Both	5-9 years	2014	0.0538909668607457	0.0445677748160269	0.0629977324666414	c
Deaths	Asia	Neuroblastoma and other peripheral nervous cell tumors	Rate	Male	10-14 years	2014	0.0207287848361367	0.0174413774914978	0.0247032179492809	g
Deaths	Asia	Neuroblastoma and other peripheral nervous cell tumors	Rate	Female	10-14 years	2014	0.0222071440774162	0.0153683909053147	0.0319207019242979	k
Deaths	Asia	Neuroblastoma and other peripheral nervous cell tumors	Rate	Both	10-14 years	2014	0.0214336503743937	0.0173575793054615	0.0257277756471079	c
Deaths	Asia	Neuroblastoma and other peripheral nervous cell tumors	Rate	Male	2-4 years	2014	0.130842443969002	0.100728691623108	0.169117691848711	g
Deaths	Asia	Neuroblastoma and other peripheral nervous cell tumors	Rate	Female	2-4 years	2014	0.0863486600546843	0.0569837313864725	0.121462052582896	k
Deaths	Asia	Neuroblastoma and other peripheral nervous cell tumors	Rate	Both	2-4 years	2014	0.1095767020136	0.0858347924967361	0.135463812494846	c
Deaths	Asia	Neuroblastoma and other peripheral nervous cell tumors	Rate	Male	12-23 months	2014	0.228002209760146	0.171212006172429	0.314446913232959	g
Deaths	Asia	Neuroblastoma and other peripheral nervous cell tumors	Rate	Female	12-23 months	2014	0.167413066092919	0.110550748069416	0.225264643255917	k
Deaths	Asia	Neuroblastoma and other peripheral nervous cell tumors	Rate	Both	12-23 months	2014	0.199066921825513	0.152624127703204	0.253486179249751	c
Deaths	Asia	Neuroblastoma and other peripheral nervous cell tumors	Rate	Male	1-5 months	2014	0.444030180803323	0.329575832840164	0.589639559873585	g
Deaths	Asia	Neuroblastoma and other peripheral nervous cell tumors	Rate	Female	1-5 months	2014	0.506659207789177	0.359185269345381	0.75789217344544	k
Deaths	Asia	Neuroblastoma and other peripheral nervous cell tumors	Rate	Both	1-5 months	2014	0.473912555782718	0.369766122981765	0.611862785882998	c
Deaths	Asia	Neuroblastoma and other peripheral nervous cell tumors	Rate	Male	6-11 months	2014	0.492585814686979	0.340359309417364	0.719102441013544	g
Deaths	Asia	Neuroblastoma and other peripheral nervous cell tumors	Rate	Female	6-11 months	2014	0.551833124643491	0.360214929086103	0.814051248615313	k
Deaths	Asia	Neuroblastoma and other peripheral nervous cell tumors	Rate	Both	6-11 months	2014	0.520858822732427	0.380515159574293	0.695110457676109	c
Deaths	Asia	Neuroblastoma and other peripheral nervous cell tumors	Rate	Male	0-6 days	2017	0.189177849115061	0.12689853207784	0.25895896353056	g
Deaths	Asia	Neuroblastoma and other peripheral nervous cell tumors	Rate	Female	0-6 days	2017	0.0987896068469878	0.053657214149883	0.185610458614446	k
Deaths	Asia	Neuroblastoma and other peripheral nervous cell tumors	Rate	Both	0-6 days	2017	0.146138809902499	0.101116880228781	0.195181941080757	c
Deaths	Asia	Neuroblastoma and other peripheral nervous cell tumors	Rate	Male	7-27 days	2017	0.185090861986207	0.123330078590982	0.263788616957029	g
Deaths	Asia	Neuroblastoma and other peripheral nervous cell tumors	Rate	Female	7-27 days	2017	0.217792843261604	0.153355601727006	0.319382413359366	k
Deaths	Asia	Neuroblastoma and other peripheral nervous cell tumors	Rate	Both	7-27 days	2017	0.200674088232996	0.143931339804672	0.262203118400653	c
Deaths	Asia	Neuroblastoma and other peripheral nervous cell tumors	Rate	Male	5-9 years	2017	0.0634211519847207	0.0501481042601345	0.078776230265088	g
Deaths	Asia	Neuroblastoma and other peripheral nervous cell tumors	Rate	Female	5-9 years	2017	0.0476148725224079	0.0315604497206153	0.0636415508249377	k
Deaths	Asia	Neuroblastoma and other peripheral nervous cell tumors	Rate	Both	5-9 years	2017	0.055864660858567	0.0446521706034277	0.0668798019994076	c
Deaths	Asia	Neuroblastoma and other peripheral nervous cell tumors	Rate	Male	10-14 years	2017	0.0215566033679211	0.0175204839027752	0.026661862777157	g
Deaths	Asia	Neuroblastoma and other peripheral nervous cell tumors	Rate	Female	10-14 years	2017	0.0239340600381575	0.0163489421778211	0.0339401866874652	k
Deaths	Asia	Neuroblastoma and other peripheral nervous cell tumors	Rate	Both	10-14 years	2017	0.0226906603998041	0.0180178674551912	0.0270841871099215	c
Deaths	Asia	Neuroblastoma and other peripheral nervous cell tumors	Rate	Male	2-4 years	2017	0.138813313355184	0.0992127584997283	0.181532728195661	g
Deaths	Asia	Neuroblastoma and other peripheral nervous cell tumors	Rate	Female	2-4 years	2017	0.0880309537540529	0.056564861698768	0.125840829935514	k
Deaths	Asia	Neuroblastoma and other peripheral nervous cell tumors	Rate	Both	2-4 years	2017	0.114556627869988	0.0844920215117178	0.148693174745462	c
Deaths	Asia	Neuroblastoma and other peripheral nervous cell tumors	Rate	Male	12-23 months	2017	0.242720683466176	0.173092654883347	0.347341400336274	g
Deaths	Asia	Neuroblastoma and other peripheral nervous cell tumors	Rate	Female	12-23 months	2017	0.176546861581623	0.11231434004601	0.252922136849204	k
Deaths	Asia	Neuroblastoma and other peripheral nervous cell tumors	Rate	Both	12-23 months	2017	0.211171037917153	0.153291909983609	0.275062403588877	c
Deaths	Asia	Neuroblastoma and other peripheral nervous cell tumors	Rate	Male	1-5 months	2017	0.483669847494956	0.352471354117592	0.66689433955105	g
Deaths	Asia	Neuroblastoma and other peripheral nervous cell tumors	Rate	Female	1-5 months	2017	0.557335314439555	0.379559495316272	0.833217464597587	k
Deaths	Asia	Neuroblastoma and other peripheral nervous cell tumors	Rate	Both	1-5 months	2017	0.518773289164404	0.394723330389508	0.671150171168452	c
Deaths	Asia	Neuroblastoma and other peripheral nervous cell tumors	Rate	Male	6-11 months	2017	0.542420352002781	0.356475602530712	0.797643384333534	g
Deaths	Asia	Neuroblastoma and other peripheral nervous cell tumors	Rate	Female	6-11 months	2017	0.607662489820958	0.376310005128643	0.918732628557793	k
Deaths	Asia	Neuroblastoma and other peripheral nervous cell tumors	Rate	Both	6-11 months	2017	0.573506229326737	0.406137804596296	0.781845380065511	c
Deaths	Asia	Neuroblastoma and other peripheral nervous cell tumors	Rate	Male	0-6 days	2016	0.186205740251676	0.128614705420634	0.251975067701035	g
Deaths	Asia	Neuroblastoma and other peripheral nervous cell tumors	Rate	Female	0-6 days	2016	0.0964942330963576	0.0537588249772768	0.181538449227356	k
Deaths	Asia	Neuroblastoma and other peripheral nervous cell tumors	Rate	Both	0-6 days	2016	0.143504245157041	0.102047114213132	0.189583922909088	c
Deaths	Asia	Neuroblastoma and other peripheral nervous cell tumors	Rate	Male	7-27 days	2016	0.179351423354416	0.121625031806678	0.252159682721343	g
Deaths	Asia	Neuroblastoma and other peripheral nervous cell tumors	Rate	Female	7-27 days	2016	0.212091509232635	0.150921754099528	0.312091773416312	k
Deaths	Asia	Neuroblastoma and other peripheral nervous cell tumors	Rate	Both	7-27 days	2016	0.194948291764977	0.143580466185488	0.250386232621891	c
Deaths	Asia	Neuroblastoma and other peripheral nervous cell tumors	Rate	Male	5-9 years	2016	0.0637883113389165	0.0517703239707172	0.0786927824287354	g
Deaths	Asia	Neuroblastoma and other peripheral nervous cell tumors	Rate	Female	5-9 years	2016	0.0466349119522112	0.030503347902022	0.0615597215174964	k
Deaths	Asia	Neuroblastoma and other peripheral nervous cell tumors	Rate	Both	5-9 years	2016	0.0555920300945143	0.044942150472695	0.0652932464178194	c
Deaths	Asia	Neuroblastoma and other peripheral nervous cell tumors	Rate	Male	10-14 years	2016	0.020879190908189	0.0171759276636779	0.0253287892078651	g
Deaths	Asia	Neuroblastoma and other peripheral nervous cell tumors	Rate	Female	10-14 years	2016	0.0233437379537291	0.0158954490537123	0.0337167450255204	k
Deaths	Asia	Neuroblastoma and other peripheral nervous cell tumors	Rate	Both	10-14 years	2016	0.0220544837058082	0.0177802074068478	0.0265523414944661	c
Deaths	Asia	Neuroblastoma and other peripheral nervous cell tumors	Rate	Male	2-4 years	2016	0.136657757483782	0.0980860199903774	0.180295203829109	g
Deaths	Asia	Neuroblastoma and other peripheral nervous cell tumors	Rate	Female	2-4 years	2016	0.0874933572818645	0.0568825049121595	0.127050484829655	k
Deaths	Asia	Neuroblastoma and other peripheral nervous cell tumors	Rate	Both	2-4 years	2016	0.113164855177728	0.0835704898380672	0.146563589377753	c
Deaths	Asia	Neuroblastoma and other peripheral nervous cell tumors	Rate	Male	12-23 months	2016	0.23819874261238	0.174027998140967	0.338845492317007	g
Deaths	Asia	Neuroblastoma and other peripheral nervous cell tumors	Rate	Female	12-23 months	2016	0.173127859260681	0.110132228743675	0.243244473532885	k
Deaths	Asia	Neuroblastoma and other peripheral nervous cell tumors	Rate	Both	12-23 months	2016	0.2071540705304	0.15366158125195	0.267810200165042	c
Deaths	Asia	Neuroblastoma and other peripheral nervous cell tumors	Rate	Male	1-5 months	2016	0.467212587510196	0.339710527044846	0.644623185986055	g
Deaths	Asia	Neuroblastoma and other peripheral nervous cell tumors	Rate	Female	1-5 months	2016	0.535011988947064	0.367842781965998	0.797567181098359	k
Deaths	Asia	Neuroblastoma and other peripheral nervous cell tumors	Rate	Both	1-5 months	2016	0.499518377288954	0.385416721487828	0.635334405964507	c
Deaths	Asia	Neuroblastoma and other peripheral nervous cell tumors	Rate	Male	6-11 months	2016	0.52749389713544	0.354047568414825	0.787642168655458	g
Deaths	Asia	Neuroblastoma and other peripheral nervous cell tumors	Rate	Female	6-11 months	2016	0.590833170033899	0.38528168795226	0.88253177742851	k
Deaths	Asia	Neuroblastoma and other peripheral nervous cell tumors	Rate	Both	6-11 months	2016	0.557683172307051	0.405032058275529	0.742185345307516	c
Deaths	Asia	Neuroblastoma and other peripheral nervous cell tumors	Rate	Male	0-6 days	2018	0.192284550551589	0.12572966474644	0.268888941845321	g
Deaths	Asia	Neuroblastoma and other peripheral nervous cell tumors	Rate	Female	0-6 days	2018	0.100949555170719	0.0536243081488853	0.191880352089314	k
Deaths	Asia	Neuroblastoma and other peripheral nervous cell tumors	Rate	Both	0-6 days	2018	0.148772599359883	0.100971151723226	0.201680489902064	c
Deaths	Asia	Neuroblastoma and other peripheral nervous cell tumors	Rate	Male	7-27 days	2018	0.191264338581141	0.121844041388085	0.277819122229548	g
Deaths	Asia	Neuroblastoma and other peripheral nervous cell tumors	Rate	Female	7-27 days	2018	0.222816361914994	0.153150606580136	0.329408637274753	k
Deaths	Asia	Neuroblastoma and other peripheral nervous cell tumors	Rate	Both	7-27 days	2018	0.206306649710717	0.14466895484008	0.268902429557126	c
Deaths	Asia	Neuroblastoma and other peripheral nervous cell tumors	Rate	Male	5-9 years	2018	0.0625816661500467	0.0486268662402374	0.0787427172557279	g
Deaths	Asia	Neuroblastoma and other peripheral nervous cell tumors	Rate	Female	5-9 years	2018	0.047807759990617	0.0313216525870066	0.0646561344041903	k
Deaths	Asia	Neuroblastoma and other peripheral nervous cell tumors	Rate	Both	5-9 years	2018	0.0555160513177352	0.0438514814023536	0.0672316333650984	c
Deaths	Asia	Neuroblastoma and other peripheral nervous cell tumors	Rate	Male	10-14 years	2018	0.0218891477432665	0.0172074052341831	0.0272796394017058	g
Deaths	Asia	Neuroblastoma and other peripheral nervous cell tumors	Rate	Female	10-14 years	2018	0.0244750653786896	0.01711515752632	0.0347850360253343	k
Deaths	Asia	Neuroblastoma and other peripheral nervous cell tumors	Rate	Both	10-14 years	2018	0.0231230724869614	0.0181336605815708	0.0279690472137677	c
Deaths	Asia	Neuroblastoma and other peripheral nervous cell tumors	Rate	Male	2-4 years	2018	0.139953934207574	0.0982248143973252	0.188035268631657	g
Deaths	Asia	Neuroblastoma and other peripheral nervous cell tumors	Rate	Female	2-4 years	2018	0.0882559402873866	0.0575480704685641	0.131457942347739	k
Deaths	Asia	Neuroblastoma and other peripheral nervous cell tumors	Rate	Both	2-4 years	2018	0.115272149082303	0.0835346115683927	0.151294765078559	c
Deaths	Asia	Neuroblastoma and other peripheral nervous cell tumors	Rate	Male	12-23 months	2018	0.244180895188842	0.169133847788105	0.356708727677615	g
Deaths	Asia	Neuroblastoma and other peripheral nervous cell tumors	Rate	Female	12-23 months	2018	0.176909441515237	0.114018261624115	0.255804809777654	k
Deaths	Asia	Neuroblastoma and other peripheral nervous cell tumors	Rate	Both	12-23 months	2018	0.212112172938343	0.154470530357144	0.284372538045317	c
Deaths	Asia	Neuroblastoma and other peripheral nervous cell tumors	Rate	Male	1-5 months	2018	0.500188991676571	0.357076485991314	0.710750565808058	g
Deaths	Asia	Neuroblastoma and other peripheral nervous cell tumors	Rate	Female	1-5 months	2018	0.577250029390866	0.392684434981408	0.872995516171096	k
Deaths	Asia	Neuroblastoma and other peripheral nervous cell tumors	Rate	Both	1-5 months	2018	0.53692565150312	0.406769056123885	0.70199468658142	c
Deaths	Asia	Neuroblastoma and other peripheral nervous cell tumors	Rate	Male	6-11 months	2018	0.5594056938639	0.371636218572616	0.817750943163987	g
Deaths	Asia	Neuroblastoma and other peripheral nervous cell tumors	Rate	Female	6-11 months	2018	0.625596014850784	0.377424358473367	0.956961604801262	k
Deaths	Asia	Neuroblastoma and other peripheral nervous cell tumors	Rate	Both	6-11 months	2018	0.590953264173343	0.407384484229896	0.82880893185438	c
Deaths	Asia	Neuroblastoma and other peripheral nervous cell tumors	Rate	Male	0-6 days	2019	0.198367144344968	0.124985239333088	0.284692724589651	g
Deaths	Asia	Neuroblastoma and other peripheral nervous cell tumors	Rate	Female	0-6 days	2019	0.104381133264374	0.0541111065715139	0.198146510596346	k
Deaths	Asia	Neuroblastoma and other peripheral nervous cell tumors	Rate	Both	0-6 days	2019	0.153561340441484	0.101369457210285	0.21510322268901	c
Deaths	Asia	Neuroblastoma and other peripheral nervous cell tumors	Rate	Male	7-27 days	2019	0.200900492026352	0.123774808590534	0.293150716389434	g
Deaths	Asia	Neuroblastoma and other peripheral nervous cell tumors	Rate	Female	7-27 days	2019	0.229267286881481	0.152798277915122	0.337278006220983	k
Deaths	Asia	Neuroblastoma and other peripheral nervous cell tumors	Rate	Both	7-27 days	2019	0.214433194485951	0.145431072362752	0.284255973774737	c
Deaths	Asia	Neuroblastoma and other peripheral nervous cell tumors	Rate	Male	5-9 years	2019	0.063305423963715	0.0485529603571064	0.0812487587001686	g
Deaths	Asia	Neuroblastoma and other peripheral nervous cell tumors	Rate	Female	5-9 years	2019	0.0470417182372396	0.0312210576615649	0.0646038432653596	k
Deaths	Asia	Neuroblastoma and other peripheral nervous cell tumors	Rate	Both	5-9 years	2019	0.0555254922806313	0.0433887392297833	0.0679738080735867	c
Deaths	Asia	Neuroblastoma and other peripheral nervous cell tumors	Rate	Male	10-14 years	2019	0.022221657303867	0.0171822933416308	0.0278899385479613	g
Deaths	Asia	Neuroblastoma and other peripheral nervous cell tumors	Rate	Female	10-14 years	2019	0.0251377539051623	0.0175079908724538	0.0361597776888213	k
Deaths	Asia	Neuroblastoma and other peripheral nervous cell tumors	Rate	Both	10-14 years	2019	0.0236137283737409	0.0181536607909196	0.028624154453174	c
Deaths	Asia	Neuroblastoma and other peripheral nervous cell tumors	Rate	Male	2-4 years	2019	0.142417890857707	0.100325284135947	0.195544409486237	g
Deaths	Asia	Neuroblastoma and other peripheral nervous cell tumors	Rate	Female	2-4 years	2019	0.089027934854069	0.0575913259730249	0.133363275750723	k
Deaths	Asia	Neuroblastoma and other peripheral nervous cell tumors	Rate	Both	2-4 years	2019	0.116939623569731	0.0834347301415993	0.154597420824553	c
Deaths	Asia	Neuroblastoma and other peripheral nervous cell tumors	Rate	Male	12-23 months	2019	0.246386452926334	0.166487760024508	0.362021112111385	g
Deaths	Asia	Neuroblastoma and other peripheral nervous cell tumors	Rate	Female	12-23 months	2019	0.175562833623835	0.114628335871578	0.260295732919273	k
Deaths	Asia	Neuroblastoma and other peripheral nervous cell tumors	Rate	Both	12-23 months	2019	0.212613219852564	0.152509260723027	0.288971893681419	c
Deaths	Asia	Neuroblastoma and other peripheral nervous cell tumors	Rate	Male	1-5 months	2019	0.524477978091742	0.367717811708547	0.746527522988259	g
Deaths	Asia	Neuroblastoma and other peripheral nervous cell tumors	Rate	Female	1-5 months	2019	0.604752422401363	0.408304484285232	0.914778725699081	k
Deaths	Asia	Neuroblastoma and other peripheral nervous cell tumors	Rate	Both	1-5 months	2019	0.562769370511723	0.410989059721657	0.74153408685878	c
Deaths	Asia	Neuroblastoma and other peripheral nervous cell tumors	Rate	Male	6-11 months	2019	0.589611051047802	0.390837204274518	0.888586874095756	g
Deaths	Asia	Neuroblastoma and other peripheral nervous cell tumors	Rate	Female	6-11 months	2019	0.656559225759616	0.378594154999501	1.01207980187952	k
Deaths	Asia	Neuroblastoma and other peripheral nervous cell tumors	Rate	Both	6-11 months	2019	0.621535265593039	0.425373284697366	0.867768469090848	c
Deaths	Asia	Neuroblastoma and other peripheral nervous cell tumors	Rate	Male	0-6 days	2021	0.202885580862047	0.121373131706268	0.298408459550408	g
Deaths	Asia	Neuroblastoma and other peripheral nervous cell tumors	Rate	Female	0-6 days	2021	0.105697663201818	0.0501587250030599	0.205636985742949	k
Deaths	Asia	Neuroblastoma and other peripheral nervous cell tumors	Rate	Both	0-6 days	2021	0.156506219784441	0.0983550396118683	0.228633597995454	c
Deaths	Asia	Neuroblastoma and other peripheral nervous cell tumors	Rate	Male	7-27 days	2021	0.218540298144514	0.129869825652074	0.332705412869273	g
Deaths	Asia	Neuroblastoma and other peripheral nervous cell tumors	Rate	Female	7-27 days	2021	0.225748424531896	0.146438326442586	0.338870410995577	k
Deaths	Asia	Neuroblastoma and other peripheral nervous cell tumors	Rate	Both	7-27 days	2021	0.221982401197544	0.147578708701361	0.309800037421212	c
Deaths	Asia	Neuroblastoma and other peripheral nervous cell tumors	Rate	Male	5-9 years	2021	0.0604054671435362	0.0441843440547296	0.079755339986049	g
Deaths	Asia	Neuroblastoma and other peripheral nervous cell tumors	Rate	Female	5-9 years	2021	0.0442734429091354	0.0289784365613187	0.062762544133068	k
Deaths	Asia	Neuroblastoma and other peripheral nervous cell tumors	Rate	Both	1-5 months	2021	0.488582684610019	0.347870424792642	0.66564155631007	c
Deaths	Asia	Neuroblastoma and other peripheral nervous cell tumors	Rate	Male	10-14 years	2021	0.0218938101102808	0.0168382713414509	0.0276144989109643	g
Deaths	Asia	Neuroblastoma and other peripheral nervous cell tumors	Rate	Female	10-14 years	2021	0.0248612840821142	0.0167292831763978	0.0360891360655335	k
Deaths	Asia	Neuroblastoma and other peripheral nervous cell tumors	Rate	Both	6-11 months	2021	0.552034565469833	0.358996873443832	0.784457729404352	c
Deaths	Asia	Neuroblastoma and other peripheral nervous cell tumors	Rate	Male	2-4 years	2021	0.126066150011394	0.080631769078531	0.190913603600767	g
Deaths	Asia	Neuroblastoma and other peripheral nervous cell tumors	Rate	Female	2-4 years	2021	0.071890271908411	0.042941920344966	0.11547098910129	k
Deaths	Asia	Neuroblastoma and other peripheral nervous cell tumors	Rate	Both	12-23 months	2021	0.187229666296639	0.121196716395972	0.264616773389073	c
Deaths	Asia	Neuroblastoma and other peripheral nervous cell tumors	Rate	Male	12-23 months	2021	0.225670902394341	0.138285578206877	0.353889823820191	g
Deaths	Asia	Neuroblastoma and other peripheral nervous cell tumors	Rate	Female	12-23 months	2021	0.14514632945672	0.0904163222381642	0.223022103269624	k
Deaths	Asia	Neuroblastoma and other peripheral nervous cell tumors	Rate	Both	2-4 years	2021	0.100212558367916	0.0672843765708526	0.142934895744066	c
Deaths	Asia	Neuroblastoma and other peripheral nervous cell tumors	Rate	Male	1-5 months	2021	0.475132662462308	0.307854188562829	0.710138458458253	g
Deaths	Asia	Neuroblastoma and other peripheral nervous cell tumors	Rate	Female	1-5 months	2021	0.503300245739264	0.327207326706267	0.770861590486445	k
Deaths	Asia	Neuroblastoma and other peripheral nervous cell tumors	Rate	Both	5-9 years	2021	0.0526907526501085	0.0399345592737919	0.0665158433402562	c
Deaths	Asia	Neuroblastoma and other peripheral nervous cell tumors	Rate	Male	6-11 months	2021	0.52540804067189	0.340880792286555	0.788462735123427	g
Deaths	Asia	Neuroblastoma and other peripheral nervous cell tumors	Rate	Female	6-11 months	2021	0.581182871353712	0.328597929472518	0.916041712320645	k
Deaths	Asia	Neuroblastoma and other peripheral nervous cell tumors	Rate	Both	10-14 years	2021	0.0233120451897136	0.017528085912804	0.0288040513880417	c
Deaths	Asia	Neuroblastoma and other peripheral nervous cell tumors	Rate	Male	0-6 days	1996	0.161384137254985	0.10790805264779	0.224692034899292	g
Deaths	Asia	Neuroblastoma and other peripheral nervous cell tumors	Rate	Female	0-6 days	1996	0.0849757827159285	0.0486846929949977	0.155697172552403	k
Deaths	Asia	Neuroblastoma and other peripheral nervous cell tumors	Rate	Both	0-6 days	1996	0.124985696731362	0.0853924204493675	0.181693878818138	c
Deaths	Asia	Neuroblastoma and other peripheral nervous cell tumors	Rate	Male	7-27 days	1996	0.174250854898494	0.126707838716358	0.241306699438485	g
Deaths	Asia	Neuroblastoma and other peripheral nervous cell tumors	Rate	Female	7-27 days	1996	0.17193237771726	0.0986183534080237	0.2461678157362	k
Deaths	Asia	Neuroblastoma and other peripheral nervous cell tumors	Rate	Both	7-27 days	1996	0.173144659311939	0.119959889468217	0.229635866909844	c
Deaths	Asia	Neuroblastoma and other peripheral nervous cell tumors	Rate	Male	5-9 years	1996	0.0472430331472711	0.0383311482779143	0.0548880413493471	g
Deaths	Asia	Neuroblastoma and other peripheral nervous cell tumors	Rate	Female	5-9 years	1996	0.0397967404287325	0.0236914735045869	0.0529756144872585	k
Deaths	Asia	Neuroblastoma and other peripheral nervous cell tumors	Rate	Both	5-9 years	1996	0.0436851170481808	0.0352560567421539	0.0520000079522964	c
Deaths	Asia	Neuroblastoma and other peripheral nervous cell tumors	Rate	Male	10-14 years	1996	0.0156148684053694	0.0129823228433781	0.018282846332942	g
Deaths	Asia	Neuroblastoma and other peripheral nervous cell tumors	Rate	Female	10-14 years	1996	0.0173536630658656	0.0104440142479142	0.0257562891239446	k
Deaths	Asia	Neuroblastoma and other peripheral nervous cell tumors	Rate	Both	10-14 years	1996	0.0164490375569848	0.0121399834625611	0.020851299306954	c
Deaths	Asia	Neuroblastoma and other peripheral nervous cell tumors	Rate	Male	2-4 years	1996	0.126367890988412	0.0925094341774086	0.160795847784663	g
Deaths	Asia	Neuroblastoma and other peripheral nervous cell tumors	Rate	Female	2-4 years	1996	0.0935259031133094	0.0389696344565051	0.146249243536381	k
Deaths	Asia	Neuroblastoma and other peripheral nervous cell tumors	Rate	Both	2-4 years	1996	0.110686161152109	0.0832917103124669	0.144364634073988	c
Deaths	Asia	Neuroblastoma and other peripheral nervous cell tumors	Rate	Male	12-23 months	1996	0.190131128101294	0.152515200348079	0.229360524139896	g
Deaths	Asia	Neuroblastoma and other peripheral nervous cell tumors	Rate	Female	12-23 months	1996	0.151436204722854	0.0848302686339637	0.213662751829803	k
Deaths	Asia	Neuroblastoma and other peripheral nervous cell tumors	Rate	Both	12-23 months	1996	0.171640293797529	0.132899751495862	0.208530216271373	c
Deaths	Asia	Neuroblastoma and other peripheral nervous cell tumors	Rate	Male	1-5 months	1996	0.363914738747984	0.282533798256211	0.461357566994357	g
Deaths	Asia	Neuroblastoma and other peripheral nervous cell tumors	Rate	Female	1-5 months	1996	0.35745290317504	0.18998636458028	0.507642767181148	k
Deaths	Asia	Neuroblastoma and other peripheral nervous cell tumors	Rate	Both	1-5 months	1996	0.360828915984881	0.255172170818874	0.46239485610186	c
Deaths	Asia	Neuroblastoma and other peripheral nervous cell tumors	Rate	Male	6-11 months	1996	0.367206923850439	0.259132494256372	0.476043696095447	g
Deaths	Asia	Neuroblastoma and other peripheral nervous cell tumors	Rate	Female	6-11 months	1996	0.364981711174234	0.175509462693206	0.557240433029534	k
Deaths	Asia	Neuroblastoma and other peripheral nervous cell tumors	Rate	Both	6-11 months	1996	0.366143789578351	0.250118677911469	0.49911734886492	c
Deaths	Asia	Neuroblastoma and other peripheral nervous cell tumors	Rate	Male	0-6 days	1993	0.146617282280459	0.0963294286535537	0.208063016316149	g
Deaths	Asia	Neuroblastoma and other peripheral nervous cell tumors	Rate	Female	0-6 days	1993	0.0765121892854168	0.0424738821108492	0.145665910136326	k
Deaths	Asia	Neuroblastoma and other peripheral nervous cell tumors	Rate	Both	0-6 days	1993	0.113184255275025	0.0745687630289083	0.168395008820511	c
Deaths	Asia	Neuroblastoma and other peripheral nervous cell tumors	Rate	Male	7-27 days	1993	0.161796751541309	0.11434999075167	0.224611002124134	g
Deaths	Asia	Neuroblastoma and other peripheral nervous cell tumors	Rate	Female	7-27 days	1993	0.166522609241846	0.0892560197108533	0.248067152777234	k
Deaths	Asia	Neuroblastoma and other peripheral nervous cell tumors	Rate	Both	7-27 days	1993	0.164054244391543	0.107206525409848	0.225340173682176	c
Deaths	Asia	Neuroblastoma and other peripheral nervous cell tumors	Rate	Male	5-9 years	1993	0.0438858246559483	0.0358063296462806	0.0522302359400265	g
Deaths	Asia	Neuroblastoma and other peripheral nervous cell tumors	Rate	Female	5-9 years	1993	0.0367198127322985	0.0213062155385279	0.0492760691301665	k
Deaths	Asia	Neuroblastoma and other peripheral nervous cell tumors	Rate	Both	5-9 years	1993	0.0404461982595895	0.0329817238567531	0.0494591821352582	c
Deaths	Asia	Neuroblastoma and other peripheral nervous cell tumors	Rate	Male	10-14 years	1993	0.0143825444655052	0.0115538407146653	0.0171730977239241	g
Deaths	Asia	Neuroblastoma and other peripheral nervous cell tumors	Rate	Female	10-14 years	1993	0.0158794741038039	0.00919456966676533	0.0233679298704747	k
Deaths	Asia	Neuroblastoma and other peripheral nervous cell tumors	Rate	Both	10-14 years	1993	0.0151040687361674	0.0109628682422084	0.019535219516352	c
Deaths	Asia	Neuroblastoma and other peripheral nervous cell tumors	Rate	Male	2-4 years	1993	0.118772158553956	0.0836055864969821	0.157560112865727	g
Deaths	Asia	Neuroblastoma and other peripheral nervous cell tumors	Rate	Female	2-4 years	1993	0.0902183785888634	0.0357422052259	0.137238598968709	k
Deaths	Asia	Neuroblastoma and other peripheral nervous cell tumors	Rate	Both	2-4 years	1993	0.105109011518548	0.0766335292427147	0.138529526569866	c
Deaths	Asia	Neuroblastoma and other peripheral nervous cell tumors	Rate	Male	12-23 months	1993	0.177564557924866	0.135917273151142	0.219587902565877	g
Deaths	Asia	Neuroblastoma and other peripheral nervous cell tumors	Rate	Female	12-23 months	1993	0.147421867111521	0.0751849687902417	0.213130504112282	k
Deaths	Asia	Neuroblastoma and other peripheral nervous cell tumors	Rate	Both	12-23 months	1993	0.163134760140018	0.124855106790368	0.206123386753231	c
Deaths	Asia	Neuroblastoma and other peripheral nervous cell tumors	Rate	Male	1-5 months	1993	0.344835756288886	0.256740081574465	0.439188827746656	g
Deaths	Asia	Neuroblastoma and other peripheral nervous cell tumors	Rate	Female	1-5 months	1993	0.349916921931168	0.178100864060878	0.523242184216998	k
Deaths	Asia	Neuroblastoma and other peripheral nervous cell tumors	Rate	Both	1-5 months	1993	0.347265467228047	0.240338084137054	0.454877130403496	c
Deaths	Asia	Neuroblastoma and other peripheral nervous cell tumors	Rate	Male	6-11 months	1993	0.354332303772105	0.238121452544931	0.469352341297545	g
Deaths	Asia	Neuroblastoma and other peripheral nervous cell tumors	Rate	Female	6-11 months	1993	0.333976453316775	0.1540376267378	0.531627993717218	k
Deaths	Asia	Neuroblastoma and other peripheral nervous cell tumors	Rate	Both	6-11 months	1993	0.344592131404756	0.234228471103134	0.479393498809873	c
Deaths	Asia	Neuroblastoma and other peripheral nervous cell tumors	Rate	Male	0-6 days	2010	0.168914542563941	0.121456028225092	0.232889766307981	g
Deaths	Asia	Neuroblastoma and other peripheral nervous cell tumors	Rate	Female	0-6 days	2010	0.091601526274984	0.0528055245899349	0.167263736573457	k
Deaths	Asia	Neuroblastoma and other peripheral nervous cell tumors	Rate	Both	0-6 days	2010	0.13203900241486	0.0953712899128747	0.179093759139437	c
Deaths	Asia	Neuroblastoma and other peripheral nervous cell tumors	Rate	Male	7-27 days	2010	0.167008754692184	0.116815029399463	0.231814325612529	g
Deaths	Asia	Neuroblastoma and other peripheral nervous cell tumors	Rate	Female	7-27 days	2010	0.188975167588642	0.133671220447618	0.274585476563897	k
Deaths	Asia	Neuroblastoma and other peripheral nervous cell tumors	Rate	Both	7-27 days	2010	0.177498073152276	0.132573354699303	0.227854499062398	c
Deaths	Asia	Neuroblastoma and other peripheral nervous cell tumors	Rate	Male	5-9 years	2010	0.0542338287408948	0.0458428502107753	0.0641344715232691	g
Deaths	Asia	Neuroblastoma and other peripheral nervous cell tumors	Rate	Female	5-9 years	2010	0.0411800896320637	0.0283117019859291	0.0541391124897334	k
Deaths	Asia	Neuroblastoma and other peripheral nervous cell tumors	Rate	Both	5-9 years	2010	0.0480104674103608	0.0402305248086413	0.0557879944296194	c
Deaths	Asia	Neuroblastoma and other peripheral nervous cell tumors	Rate	Male	10-14 years	2010	0.0188556410768072	0.0160560779457653	0.02232277146749	g
Deaths	Asia	Neuroblastoma and other peripheral nervous cell tumors	Rate	Female	10-14 years	2010	0.0205354694064238	0.0142105280750407	0.0302519642257188	k
Deaths	Asia	Neuroblastoma and other peripheral nervous cell tumors	Rate	Both	10-14 years	2010	0.0196566628258878	0.0156744466111693	0.0240516669165574	c
Deaths	Asia	Neuroblastoma and other peripheral nervous cell tumors	Rate	Male	2-4 years	2010	0.119189535877244	0.0965244836846055	0.150554065134948	g
Deaths	Asia	Neuroblastoma and other peripheral nervous cell tumors	Rate	Female	2-4 years	2010	0.0836372502329694	0.0526694865323688	0.118651220436029	k
Deaths	Asia	Neuroblastoma and other peripheral nervous cell tumors	Rate	Both	2-4 years	2010	0.102224429428888	0.0827752085982983	0.123610869500937	c
Deaths	Asia	Neuroblastoma and other peripheral nervous cell tumors	Rate	Male	12-23 months	2010	0.204887074190543	0.162781152879813	0.279487592332415	g
Deaths	Asia	Neuroblastoma and other peripheral nervous cell tumors	Rate	Female	12-23 months	2010	0.154019202043912	0.10648116471261	0.203551759939046	k
Deaths	Asia	Neuroblastoma and other peripheral nervous cell tumors	Rate	Both	12-23 months	2010	0.180598528263144	0.142789916409478	0.225486632455723	c
Deaths	Asia	Neuroblastoma and other peripheral nervous cell tumors	Rate	Male	1-5 months	2010	0.38958715827809	0.289571181356541	0.529844312845894	g
Deaths	Asia	Neuroblastoma and other peripheral nervous cell tumors	Rate	Female	1-5 months	2010	0.430948427715504	0.296719582126719	0.618685006632338	k
Deaths	Asia	Neuroblastoma and other peripheral nervous cell tumors	Rate	Both	1-5 months	2010	0.409340117191919	0.312138825394575	0.509680944950347	c
Deaths	Asia	Neuroblastoma and other peripheral nervous cell tumors	Rate	Male	6-11 months	2010	0.416665862504275	0.30416270422263	0.566367959237976	g
Deaths	Asia	Neuroblastoma and other peripheral nervous cell tumors	Rate	Female	6-11 months	2010	0.454913102860286	0.288019436995405	0.67401959902545	k
Deaths	Asia	Neuroblastoma and other peripheral nervous cell tumors	Rate	Both	6-11 months	2010	0.434929432112122	0.319262513448626	0.556942136037825	c
Deaths	Asia	Neuroblastoma and other peripheral nervous cell tumors	Rate	Male	0-6 days	2002	0.157480710172645	0.11027113332018	0.219510863108675	g
Deaths	Asia	Neuroblastoma and other peripheral nervous cell tumors	Rate	Female	0-6 days	2002	0.0855472018368115	0.0480655872486517	0.156521112156229	k
Deaths	Asia	Neuroblastoma and other peripheral nervous cell tumors	Rate	Both	0-6 days	2002	0.123232363552733	0.0849555368201789	0.172180094981121	c
Deaths	Asia	Neuroblastoma and other peripheral nervous cell tumors	Rate	Male	7-27 days	2002	0.160726295665029	0.113602728423916	0.217927256657232	g
Deaths	Asia	Neuroblastoma and other peripheral nervous cell tumors	Rate	Female	7-27 days	2002	0.174224295357444	0.112200069716552	0.245042720792185	k
Deaths	Asia	Neuroblastoma and other peripheral nervous cell tumors	Rate	Both	7-27 days	2002	0.167161924897188	0.118615155359114	0.21524554880337	c
Deaths	Asia	Neuroblastoma and other peripheral nervous cell tumors	Rate	Male	5-9 years	2002	0.0453921665945655	0.038645126828761	0.052645021043667	g
Deaths	Asia	Neuroblastoma and other peripheral nervous cell tumors	Rate	Female	5-9 years	2002	0.0382788611587113	0.0262321747939459	0.0514364945183734	k
Deaths	Asia	Neuroblastoma and other peripheral nervous cell tumors	Rate	Both	5-9 years	2002	0.0420042364852967	0.0350761864736078	0.0500402593618877	c
Deaths	Asia	Neuroblastoma and other peripheral nervous cell tumors	Rate	Male	10-14 years	2002	0.0156581180906106	0.0135401147722182	0.0182013839225705	g
Deaths	Asia	Neuroblastoma and other peripheral nervous cell tumors	Rate	Female	10-14 years	2002	0.0176007497918132	0.0116946762537979	0.0251779690394351	k
Deaths	Asia	Neuroblastoma and other peripheral nervous cell tumors	Rate	Both	10-14 years	2002	0.0165846522457006	0.0131264689314577	0.0201771075855222	c
Deaths	Asia	Neuroblastoma and other peripheral nervous cell tumors	Rate	Male	2-4 years	2002	0.116411268699702	0.0897798584820226	0.144394387689844	g
Deaths	Asia	Neuroblastoma and other peripheral nervous cell tumors	Rate	Female	2-4 years	2002	0.0865012168671809	0.0462115662042378	0.132878087328169	k
Deaths	Asia	Neuroblastoma and other peripheral nervous cell tumors	Rate	Both	2-4 years	2002	0.102142258290095	0.0805699609605007	0.128860941069484	c
Deaths	Asia	Neuroblastoma and other peripheral nervous cell tumors	Rate	Male	12-23 months	2002	0.176245253502704	0.145184287390204	0.217824279860055	g
Deaths	Asia	Neuroblastoma and other peripheral nervous cell tumors	Rate	Female	12-23 months	2002	0.142222499813713	0.0948692696729754	0.197964570102939	k
Deaths	Asia	Neuroblastoma and other peripheral nervous cell tumors	Rate	Both	12-23 months	2002	0.160010200279314	0.129138891539007	0.192651805444317	c
Deaths	Asia	Neuroblastoma and other peripheral nervous cell tumors	Rate	Male	1-5 months	2002	0.346487745366639	0.27131321230097	0.442248239567759	g
Deaths	Asia	Neuroblastoma and other peripheral nervous cell tumors	Rate	Female	1-5 months	2002	0.368812932309311	0.222838078672172	0.525999791965892	k
Deaths	Asia	Neuroblastoma and other peripheral nervous cell tumors	Rate	Both	1-5 months	2002	0.357136342591834	0.269177347119576	0.442910128366955	c
Deaths	Asia	Neuroblastoma and other peripheral nervous cell tumors	Rate	Male	6-11 months	2002	0.352680500193173	0.267335931719382	0.451476067121573	g
Deaths	Asia	Neuroblastoma and other peripheral nervous cell tumors	Rate	Female	6-11 months	2002	0.372434011694126	0.211649860701295	0.56407850102283	k
Deaths	Asia	Neuroblastoma and other peripheral nervous cell tumors	Rate	Both	6-11 months	2002	0.362104424477153	0.268475344510586	0.476002764513407	c
Deaths	Asia	Neuroblastoma and other peripheral nervous cell tumors	Rate	Male	0-6 days	2020	0.20314771102889	0.123896832232495	0.298786070874929	g
Deaths	Asia	Neuroblastoma and other peripheral nervous cell tumors	Rate	Female	0-6 days	2020	0.106348982795548	0.0524173829776748	0.202805352831149	k
Deaths	Asia	Neuroblastoma and other peripheral nervous cell tumors	Rate	Both	0-6 days	2020	0.156970507915138	0.100757295246721	0.224040036101826	c
Deaths	Asia	Neuroblastoma and other peripheral nervous cell tumors	Rate	Male	7-27 days	2020	0.214318708282623	0.130562056678959	0.322293059659079	g
Deaths	Asia	Neuroblastoma and other peripheral nervous cell tumors	Rate	Female	7-27 days	2020	0.22552049788669	0.150084507769164	0.334949623048932	k
Deaths	Asia	Neuroblastoma and other peripheral nervous cell tumors	Rate	Both	7-27 days	2020	0.219666081392482	0.146129577602948	0.294580863065216	c
Deaths	Asia	Neuroblastoma and other peripheral nervous cell tumors	Rate	Male	5-9 years	2020	0.0597371923975778	0.0450226041559716	0.0774679632089239	g
Deaths	Asia	Neuroblastoma and other peripheral nervous cell tumors	Rate	Female	5-9 years	2020	0.0448838423521853	0.0297529136000214	0.0639379275435523	k
Deaths	Asia	Neuroblastoma and other peripheral nervous cell tumors	Rate	Both	5-9 years	2020	0.0526319610145496	0.0404009924088619	0.065805203838269	c
Deaths	Asia	Neuroblastoma and other peripheral nervous cell tumors	Rate	Male	10-14 years	2020	0.0219899084281845	0.01705384746718	0.0277668116616374	g
Deaths	Asia	Neuroblastoma and other peripheral nervous cell tumors	Rate	Female	10-14 years	2020	0.0249963423990938	0.0176893107334791	0.0363522485995698	k
Deaths	Asia	Neuroblastoma and other peripheral nervous cell tumors	Rate	Both	10-14 years	2020	0.0234258770725983	0.0182359257074064	0.0287330423013424	c
Deaths	Asia	Neuroblastoma and other peripheral nervous cell tumors	Rate	Male	2-4 years	2020	0.128737033512632	0.0847681545759398	0.188135561851207	g
Deaths	Asia	Neuroblastoma and other peripheral nervous cell tumors	Rate	Female	2-4 years	2020	0.074669089320727	0.0465606593560171	0.117088347661701	k
Deaths	Asia	Neuroblastoma and other peripheral nervous cell tumors	Rate	Both	2-4 years	2020	0.102939684511449	0.0708442930054429	0.142416665442579	c
Deaths	Asia	Neuroblastoma and other peripheral nervous cell tumors	Rate	Male	12-23 months	2020	0.23118507699999	0.14779806725375	0.350561105776709	g
Deaths	Asia	Neuroblastoma and other peripheral nervous cell tumors	Rate	Female	12-23 months	2020	0.151357756740892	0.0966289888640996	0.229497763944647	k
Deaths	Asia	Neuroblastoma and other peripheral nervous cell tumors	Rate	Both	12-23 months	2020	0.193098780177144	0.130750784473497	0.272966634388774	c
Deaths	Asia	Neuroblastoma and other peripheral nervous cell tumors	Rate	Male	1-5 months	2020	0.471966817106243	0.319604343587679	0.680433191238037	g
Deaths	Asia	Neuroblastoma and other peripheral nervous cell tumors	Rate	Female	1-5 months	2020	0.503742619907079	0.332675163930935	0.788830560369204	k
Deaths	Asia	Neuroblastoma and other peripheral nervous cell tumors	Rate	Both	1-5 months	2020	0.487133458120893	0.353759187487788	0.652261185961308	c
Deaths	Asia	Neuroblastoma and other peripheral nervous cell tumors	Rate	Male	6-11 months	2020	0.523461575182121	0.351156042636957	0.765247795656033	g
Deaths	Asia	Neuroblastoma and other peripheral nervous cell tumors	Rate	Female	6-11 months	2020	0.5822975393211	0.335493651098514	0.913753485644863	k
Deaths	Asia	Neuroblastoma and other peripheral nervous cell tumors	Rate	Both	6-11 months	2020	0.551533809711201	0.36917626413387	0.766665947921535	c
DALYs (Disability-Adjusted Life Years)	Asia	Neuroblastoma and other peripheral nervous cell tumors	Rate	Male	0-6 days	1991	12.7301281526361	8.21044859135198	18.243774821551	h
DALYs (Disability-Adjusted Life Years)	Asia	Neuroblastoma and other peripheral nervous cell tumors	Rate	Female	0-6 days	1991	6.63377732494558	3.65420549432894	12.6923890499193	l
DALYs (Disability-Adjusted Life Years)	Asia	Neuroblastoma and other peripheral nervous cell tumors	Rate	Both	0-6 days	1991	9.8197167339504	6.45385172666105	14.7670395484082	d
DALYs (Disability-Adjusted Life Years)	Asia	Neuroblastoma and other peripheral nervous cell tumors	Rate	Male	7-27 days	1991	14.3270510219303	10.0322475432145	19.8084543591774	h
DALYs (Disability-Adjusted Life Years)	Asia	Neuroblastoma and other peripheral nervous cell tumors	Rate	Female	7-27 days	1991	14.8008445360833	7.80103419681802	22.28187142	l
DALYs (Disability-Adjusted Life Years)	Asia	Neuroblastoma and other peripheral nervous cell tumors	Rate	Both	7-27 days	1991	14.5536562509194	9.3630340340413	20.1339747022787	d
DALYs (Disability-Adjusted Life Years)	Asia	Neuroblastoma and other peripheral nervous cell tumors	Rate	Male	5-9 years	1991	3.6375683810156	2.94087024552463	4.35384510379342	h
DALYs (Disability-Adjusted Life Years)	Asia	Neuroblastoma and other peripheral nervous cell tumors	Rate	Female	5-9 years	1991	2.98975218923392	1.7585035204901	4.1236259459194	l
DALYs (Disability-Adjusted Life Years)	Asia	Neuroblastoma and other peripheral nervous cell tumors	Rate	Both	5-9 years	1991	3.32566992796786	2.69318573339735	4.04210739300201	d
DALYs (Disability-Adjusted Life Years)	Asia	Neuroblastoma and other peripheral nervous cell tumors	Rate	Male	10-14 years	1991	1.07774659637197	0.851685712408074	1.3209250673942	h
DALYs (Disability-Adjusted Life Years)	Asia	Neuroblastoma and other peripheral nervous cell tumors	Rate	Female	10-14 years	1991	1.18475850877888	0.676770204854396	1.81447774379166	l
DALYs (Disability-Adjusted Life Years)	Asia	Neuroblastoma and other peripheral nervous cell tumors	Rate	Both	10-14 years	1991	1.12948548417341	0.80891026043021	1.48994567114112	d
DALYs (Disability-Adjusted Life Years)	Asia	Neuroblastoma and other peripheral nervous cell tumors	Rate	Male	2-4 years	1991	9.97611743800793	6.71374943989921	13.3765327317098	h
DALYs (Disability-Adjusted Life Years)	Asia	Neuroblastoma and other peripheral nervous cell tumors	Rate	Female	2-4 years	1991	7.85622599892528	2.98098226813836	12.303265419569	l
DALYs (Disability-Adjusted Life Years)	Asia	Neuroblastoma and other peripheral nervous cell tumors	Rate	Both	2-4 years	1991	8.95907793127755	6.39740936229928	11.8441820566191	d
DALYs (Disability-Adjusted Life Years)	Asia	Neuroblastoma and other peripheral nervous cell tumors	Rate	Male	12-23 months	1991	15.3614053151439	11.4467587585391	19.4249056958378	h
DALYs (Disability-Adjusted Life Years)	Asia	Neuroblastoma and other peripheral nervous cell tumors	Rate	Female	12-23 months	1991	13.1253917905404	6.57683638782013	19.0188321218684	l
DALYs (Disability-Adjusted Life Years)	Asia	Neuroblastoma and other peripheral nervous cell tumors	Rate	Both	12-23 months	1991	14.2894723710895	10.8680993574668	18.2220255024487	d
DALYs (Disability-Adjusted Life Years)	Asia	Neuroblastoma and other peripheral nervous cell tumors	Rate	Male	1-5 months	1991	29.3306873574874	21.430553420771	37.6321628781862	h
DALYs (Disability-Adjusted Life Years)	Asia	Neuroblastoma and other peripheral nervous cell tumors	Rate	Female	1-5 months	1991	30.9005155640103	15.1675107387783	46.5107449654852	l
DALYs (Disability-Adjusted Life Years)	Asia	Neuroblastoma and other peripheral nervous cell tumors	Rate	Both	1-5 months	1991	30.0822563962347	20.2304574884358	40.2637988496621	d
DALYs (Disability-Adjusted Life Years)	Asia	Neuroblastoma and other peripheral nervous cell tumors	Rate	Male	6-11 months	1991	30.9206476793462	20.7918324997159	41.2162546815348	h
DALYs (Disability-Adjusted Life Years)	Asia	Neuroblastoma and other peripheral nervous cell tumors	Rate	Female	6-11 months	1991	27.8141925719923	12.4551605445704	45.661722673652	l
DALYs (Disability-Adjusted Life Years)	Asia	Neuroblastoma and other peripheral nervous cell tumors	Rate	Both	6-11 months	1991	29.4325286387078	19.7883836826722	40.6003222405266	d
DALYs (Disability-Adjusted Life Years)	Asia	Neuroblastoma and other peripheral nervous cell tumors	Rate	Male	0-6 days	1990	12.3601045452514	7.95167127585949	17.7413163959482	h
DALYs (Disability-Adjusted Life Years)	Asia	Neuroblastoma and other peripheral nervous cell tumors	Rate	Female	0-6 days	1990	6.39902223595826	3.50852046362641	12.4958439255795	l
DALYs (Disability-Adjusted Life Years)	Asia	Neuroblastoma and other peripheral nervous cell tumors	Rate	Both	0-6 days	1990	9.51279174501723	6.18038761850794	14.1923957410735	d
DALYs (Disability-Adjusted Life Years)	Asia	Neuroblastoma and other peripheral nervous cell tumors	Rate	Male	7-27 days	1990	13.9157413906819	9.8766217962084	19.3444860497257	h
DALYs (Disability-Adjusted Life Years)	Asia	Neuroblastoma and other peripheral nervous cell tumors	Rate	Female	7-27 days	1990	14.3710937389178	7.6972479703142	21.7935754917718	l
DALYs (Disability-Adjusted Life Years)	Asia	Neuroblastoma and other peripheral nervous cell tumors	Rate	Both	7-27 days	1990	14.1336537303248	9.13983385568448	19.4476721334663	d
DALYs (Disability-Adjusted Life Years)	Asia	Neuroblastoma and other peripheral nervous cell tumors	Rate	Male	5-9 years	1990	3.62285183858867	2.93724875390627	4.34235068498691	h
DALYs (Disability-Adjusted Life Years)	Asia	Neuroblastoma and other peripheral nervous cell tumors	Rate	Female	5-9 years	1990	2.96938668859666	1.75923279075454	4.09763006894225	l
DALYs (Disability-Adjusted Life Years)	Asia	Neuroblastoma and other peripheral nervous cell tumors	Rate	Both	1-5 months	1990	28.889505892978	19.3707223262259	38.8999834194782	d
DALYs (Disability-Adjusted Life Years)	Asia	Neuroblastoma and other peripheral nervous cell tumors	Rate	Male	10-14 years	1990	1.06070086603273	0.849256366792339	1.32565293955126	h
DALYs (Disability-Adjusted Life Years)	Asia	Neuroblastoma and other peripheral nervous cell tumors	Rate	Female	10-14 years	1990	1.15729765643763	0.665184778515471	1.81729891093547	l
DALYs (Disability-Adjusted Life Years)	Asia	Neuroblastoma and other peripheral nervous cell tumors	Rate	Both	6-11 months	1990	28.62183742	19.3581586249908	40.1047608207257	d
DALYs (Disability-Adjusted Life Years)	Asia	Neuroblastoma and other peripheral nervous cell tumors	Rate	Male	2-4 years	1990	9.74107559467875	6.52182674460961	13.1426173638216	h
DALYs (Disability-Adjusted Life Years)	Asia	Neuroblastoma and other peripheral nervous cell tumors	Rate	Female	2-4 years	1990	7.70183815670837	2.951756327	12.1344448687402	l
DALYs (Disability-Adjusted Life Years)	Asia	Neuroblastoma and other peripheral nervous cell tumors	Rate	Both	12-23 months	1990	14.0147474347733	10.6662476751255	17.9249891442817	d
DALYs (Disability-Adjusted Life Years)	Asia	Neuroblastoma and other peripheral nervous cell tumors	Rate	Male	12-23 months	1990	15.0182008479277	11.0677551727092	18.9010353623992	h
DALYs (Disability-Adjusted Life Years)	Asia	Neuroblastoma and other peripheral nervous cell tumors	Rate	Female	12-23 months	1990	12.9276654335112	6.5353507539873	18.7581046667498	l
DALYs (Disability-Adjusted Life Years)	Asia	Neuroblastoma and other peripheral nervous cell tumors	Rate	Both	2-4 years	1990	8.76131701446712	6.08532286638375	11.6453983876597	d
DALYs (Disability-Adjusted Life Years)	Asia	Neuroblastoma and other peripheral nervous cell tumors	Rate	Male	1-5 months	1990	28.1937818860939	20.4409542473621	36.7752433687561	h
DALYs (Disability-Adjusted Life Years)	Asia	Neuroblastoma and other peripheral nervous cell tumors	Rate	Female	1-5 months	1990	29.6460163168621	14.8914629761815	45.3438308522218	l
DALYs (Disability-Adjusted Life Years)	Asia	Neuroblastoma and other peripheral nervous cell tumors	Rate	Both	5-9 years	1990	3.30774890738939	2.66746867978945	4.10421737034031	d
DALYs (Disability-Adjusted Life Years)	Asia	Neuroblastoma and other peripheral nervous cell tumors	Rate	Male	6-11 months	1990	29.9943143896083	20.7951640704641	40.3399702305287	h
DALYs (Disability-Adjusted Life Years)	Asia	Neuroblastoma and other peripheral nervous cell tumors	Rate	Female	6-11 months	1990	27.1314782629382	12.4821374314244	45.1673440039657	l
DALYs (Disability-Adjusted Life Years)	Asia	Neuroblastoma and other peripheral nervous cell tumors	Rate	Both	10-14 years	1990	1.10746061628561	0.798535586529241	1.50718243599693	d
DALYs (Disability-Adjusted Life Years)	Asia	Neuroblastoma and other peripheral nervous cell tumors	Rate	Male	0-6 days	1992	13.1051760665457	8.6179529841897	18.6791272833464	h
DALYs (Disability-Adjusted Life Years)	Asia	Neuroblastoma and other peripheral nervous cell tumors	Rate	Female	0-6 days	1992	6.80580517635738	3.81486422470654	12.8598171595762	l
DALYs (Disability-Adjusted Life Years)	Asia	Neuroblastoma and other peripheral nervous cell tumors	Rate	Both	0-6 days	1992	10.0992896127477	6.65532241355528	15.0833439731554	d
DALYs (Disability-Adjusted Life Years)	Asia	Neuroblastoma and other peripheral nervous cell tumors	Rate	Male	7-27 days	1992	14.5734529533289	10.2108752662654	20.0899600792611	h
DALYs (Disability-Adjusted Life Years)	Asia	Neuroblastoma and other peripheral nervous cell tumors	Rate	Female	7-27 days	1992	15.013704200971	7.96729248038408	22.5056523692389	l
DALYs (Disability-Adjusted Life Years)	Asia	Neuroblastoma and other peripheral nervous cell tumors	Rate	Both	7-27 days	1992	14.7838958085951	9.56194836777759	20.3971397459098	d
DALYs (Disability-Adjusted Life Years)	Asia	Neuroblastoma and other peripheral nervous cell tumors	Rate	Male	5-9 years	1992	3.71138791960581	3.03723402312152	4.41258674648576	h
DALYs (Disability-Adjusted Life Years)	Asia	Neuroblastoma and other peripheral nervous cell tumors	Rate	Female	5-9 years	1992	3.08004917971042	1.80320786155864	4.21584661785141	l
DALYs (Disability-Adjusted Life Years)	Asia	Neuroblastoma and other peripheral nervous cell tumors	Rate	Both	5-9 years	1992	3.40788268194773	2.77029262159548	4.12980486350103	d
DALYs (Disability-Adjusted Life Years)	Asia	Neuroblastoma and other peripheral nervous cell tumors	Rate	Male	10-14 years	1992	1.10862389640555	0.884648330251851	1.33680922151893	h
DALYs (Disability-Adjusted Life Years)	Asia	Neuroblastoma and other peripheral nervous cell tumors	Rate	Female	10-14 years	1992	1.22926706438514	0.717378157332014	1.85551771546898	l
DALYs (Disability-Adjusted Life Years)	Asia	Neuroblastoma and other peripheral nervous cell tumors	Rate	Both	10-14 years	1992	1.16686877019287	0.842357351829601	1.51958164994177	d
DALYs (Disability-Adjusted Life Years)	Asia	Neuroblastoma and other peripheral nervous cell tumors	Rate	Male	2-4 years	1992	10.2609938272084	7.1413923561633	13.6834179007837	h
DALYs (Disability-Adjusted Life Years)	Asia	Neuroblastoma and other peripheral nervous cell tumors	Rate	Female	2-4 years	1992	7.93377479812649	3.05830211449676	12.3090300297783	l
DALYs (Disability-Adjusted Life Years)	Asia	Neuroblastoma and other peripheral nervous cell tumors	Rate	Both	2-4 years	1992	9.14608684797648	6.5802206491214	12.0315187305689	d
DALYs (Disability-Adjusted Life Years)	Asia	Neuroblastoma and other peripheral nervous cell tumors	Rate	Male	12-23 months	1992	15.8000857043404	12.0761081385847	19.8552384849102	h
DALYs (Disability-Adjusted Life Years)	Asia	Neuroblastoma and other peripheral nervous cell tumors	Rate	Female	12-23 months	1992	13.2824257299406	6.72477024112229	19.2986189549278	l
DALYs (Disability-Adjusted Life Years)	Asia	Neuroblastoma and other peripheral nervous cell tumors	Rate	Both	12-23 months	1992	14.5940773245954	11.2419397002553	18.5895650609935	d
DALYs (Disability-Adjusted Life Years)	Asia	Neuroblastoma and other peripheral nervous cell tumors	Rate	Male	1-5 months	1992	30.5189190713161	22.6202893975481	39.2077252031931	h
DALYs (Disability-Adjusted Life Years)	Asia	Neuroblastoma and other peripheral nervous cell tumors	Rate	Female	1-5 months	1992	31.8018435143974	15.6077437061334	46.5777004507782	l
DALYs (Disability-Adjusted Life Years)	Asia	Neuroblastoma and other peripheral nervous cell tumors	Rate	Both	1-5 months	1992	31.1327958161973	21.2363637398112	41.0823674271824	d
DALYs (Disability-Adjusted Life Years)	Asia	Neuroblastoma and other peripheral nervous cell tumors	Rate	Male	6-11 months	1992	31.8116039725494	21.1234876798988	41.966574426131	h
DALYs (Disability-Adjusted Life Years)	Asia	Neuroblastoma and other peripheral nervous cell tumors	Rate	Female	6-11 months	1992	28.986727456653	13.2635291448511	47.1913771505375	l
DALYs (Disability-Adjusted Life Years)	Asia	Neuroblastoma and other peripheral nervous cell tumors	Rate	Both	6-11 months	1992	30.4591156152029	20.9859469202738	42.2134117458108	d
DALYs (Disability-Adjusted Life Years)	Asia	Neuroblastoma and other peripheral nervous cell tumors	Rate	Male	0-6 days	1993	13.4623637408449	8.84704272686542	19.0682822341361	h
DALYs (Disability-Adjusted Life Years)	Asia	Neuroblastoma and other peripheral nervous cell tumors	Rate	Female	0-6 days	1993	7.02393369278181	3.89825397388499	13.3799470928274	l
DALYs (Disability-Adjusted Life Years)	Asia	Neuroblastoma and other peripheral nervous cell tumors	Rate	Both	0-6 days	1993	10.3918848858391	6.83481727575346	15.4541800802946	d
DALYs (Disability-Adjusted Life Years)	Asia	Neuroblastoma and other peripheral nervous cell tumors	Rate	Male	7-27 days	1993	14.8428235530705	10.5338797495576	20.5177528873614	h
DALYs (Disability-Adjusted Life Years)	Asia	Neuroblastoma and other peripheral nervous cell tumors	Rate	Female	7-27 days	1993	15.2697808625257	8.21237681893956	22.7279011888188	l
DALYs (Disability-Adjusted Life Years)	Asia	Neuroblastoma and other peripheral nervous cell tumors	Rate	Both	7-27 days	1993	15.0467765991685	9.8409948621748	20.7208127292593	d
DALYs (Disability-Adjusted Life Years)	Asia	Neuroblastoma and other peripheral nervous cell tumors	Rate	Male	5-9 years	1993	3.74257267959241	3.05085405662829	4.45176986766285	h
DALYs (Disability-Adjusted Life Years)	Asia	Neuroblastoma and other peripheral nervous cell tumors	Rate	Female	5-9 years	1993	3.12227228227876	1.80597285154185	4.20253253593666	l
DALYs (Disability-Adjusted Life Years)	Asia	Neuroblastoma and other peripheral nervous cell tumors	Rate	Both	5-9 years	1993	3.44483362431252	2.80527228683012	4.19374622380276	d
DALYs (Disability-Adjusted Life Years)	Asia	Neuroblastoma and other peripheral nervous cell tumors	Rate	Male	10-14 years	1993	1.13563597043279	0.916764566205541	1.35777598634428	h
DALYs (Disability-Adjusted Life Years)	Asia	Neuroblastoma and other peripheral nervous cell tumors	Rate	Female	10-14 years	1993	1.25320382314169	0.728499254764957	1.84551850999005	l
DALYs (Disability-Adjusted Life Years)	Asia	Neuroblastoma and other peripheral nervous cell tumors	Rate	Both	10-14 years	1993	1.19230400412576	0.866285538904663	1.53982586492002	d
DALYs (Disability-Adjusted Life Years)	Asia	Neuroblastoma and other peripheral nervous cell tumors	Rate	Male	2-4 years	1993	10.5235308659334	7.41665363382602	13.9235782688455	h
DALYs (Disability-Adjusted Life Years)	Asia	Neuroblastoma and other peripheral nervous cell tumors	Rate	Female	2-4 years	1993	7.99258811107407	3.15942593552197	12.1735682694423	l
DALYs (Disability-Adjusted Life Years)	Asia	Neuroblastoma and other peripheral nervous cell tumors	Rate	Both	2-4 years	1993	9.31246028122911	6.79310893374859	12.3177945170049	d
DALYs (Disability-Adjusted Life Years)	Asia	Neuroblastoma and other peripheral nervous cell tumors	Rate	Male	12-23 months	1993	16.0743699114672	12.2786547391959	19.8526448219937	h
DALYs (Disability-Adjusted Life Years)	Asia	Neuroblastoma and other peripheral nervous cell tumors	Rate	Female	12-23 months	1993	13.3352564988715	6.81145881307792	19.3031685508234	l
DALYs (Disability-Adjusted Life Years)	Asia	Neuroblastoma and other peripheral nervous cell tumors	Rate	Both	12-23 months	1993	14.7631116399919	11.3372295555856	18.603998608567	d
DALYs (Disability-Adjusted Life Years)	Asia	Neuroblastoma and other peripheral nervous cell tumors	Rate	Male	1-5 months	1993	31.5400920878785	23.3770021172763	40.1506143648479	h
DALYs (Disability-Adjusted Life Years)	Asia	Neuroblastoma and other peripheral nervous cell tumors	Rate	Female	1-5 months	1993	31.9937891270676	16.2417864759408	47.902230796715	l
DALYs (Disability-Adjusted Life Years)	Asia	Neuroblastoma and other peripheral nervous cell tumors	Rate	Both	1-5 months	1993	31.7570408623899	21.992927279384	41.4894248607311	d
DALYs (Disability-Adjusted Life Years)	Asia	Neuroblastoma and other peripheral nervous cell tumors	Rate	Male	6-11 months	1993	32.2509516756653	21.6947946085167	42.7965158391069	h
DALYs (Disability-Adjusted Life Years)	Asia	Neuroblastoma and other peripheral nervous cell tumors	Rate	Female	6-11 months	1993	30.3799102671576	13.9343817449407	48.2753632084677	l
DALYs (Disability-Adjusted Life Years)	Asia	Neuroblastoma and other peripheral nervous cell tumors	Rate	Both	6-11 months	1993	31.3556677441339	21.3626151979728	43.7027037488682	d
DALYs (Disability-Adjusted Life Years)	Asia	Neuroblastoma and other peripheral nervous cell tumors	Rate	Male	0-6 days	1994	13.9721366821578	9.22763717594917	19.6529972532909	h
DALYs (Disability-Adjusted Life Years)	Asia	Neuroblastoma and other peripheral nervous cell tumors	Rate	Female	0-6 days	1994	7.28964210001395	4.10566151306997	13.8589448411359	l
DALYs (Disability-Adjusted Life Years)	Asia	Neuroblastoma and other peripheral nervous cell tumors	Rate	Both	0-6 days	1994	10.7867852920957	7.144274509	15.920031588853	d
DALYs (Disability-Adjusted Life Years)	Asia	Neuroblastoma and other peripheral nervous cell tumors	Rate	Male	7-27 days	1994	15.2899725002977	10.849248664219	21.3132561213746	h
DALYs (Disability-Adjusted Life Years)	Asia	Neuroblastoma and other peripheral nervous cell tumors	Rate	Female	7-27 days	1994	15.5106165891182	8.36024638248374	22.7996981839095	l
DALYs (Disability-Adjusted Life Years)	Asia	Neuroblastoma and other peripheral nervous cell tumors	Rate	Both	7-27 days	1994	15.395314907341	10.1169251428448	20.9737205167086	d
DALYs (Disability-Adjusted Life Years)	Asia	Neuroblastoma and other peripheral nervous cell tumors	Rate	Male	5-9 years	1994	3.83802191238101	3.15911910018156	4.52461075775717	h
DALYs (Disability-Adjusted Life Years)	Asia	Neuroblastoma and other peripheral nervous cell tumors	Rate	Female	5-9 years	1994	3.21131257317455	1.90039342897304	4.35903173247117	l
DALYs (Disability-Adjusted Life Years)	Asia	Neuroblastoma and other peripheral nervous cell tumors	Rate	Both	5-9 years	1994	3.53768186795327	2.87076383812094	4.26012106700309	d
DALYs (Disability-Adjusted Life Years)	Asia	Neuroblastoma and other peripheral nervous cell tumors	Rate	Male	10-14 years	1994	1.15131907293221	0.934331255124284	1.36369895561609	h
DALYs (Disability-Adjusted Life Years)	Asia	Neuroblastoma and other peripheral nervous cell tumors	Rate	Female	10-14 years	1994	1.28312395988341	0.760231707689714	1.90395004618224	l
DALYs (Disability-Adjusted Life Years)	Asia	Neuroblastoma and other peripheral nervous cell tumors	Rate	Both	10-14 years	1994	1.21474181999637	0.884707507815095	1.5623444549378	d
DALYs (Disability-Adjusted Life Years)	Asia	Neuroblastoma and other peripheral nervous cell tumors	Rate	Male	2-4 years	1994	10.773344983159	7.68348048917617	14.0352809378545	h
DALYs (Disability-Adjusted Life Years)	Asia	Neuroblastoma and other peripheral nervous cell tumors	Rate	Female	2-4 years	1994	8.08908272254549	3.30495483905275	12.3965267560801	l
DALYs (Disability-Adjusted Life Years)	Asia	Neuroblastoma and other peripheral nervous cell tumors	Rate	Both	2-4 years	1994	9.4900299625211	6.98843105700135	12.4362865876494	d
DALYs (Disability-Adjusted Life Years)	Asia	Neuroblastoma and other peripheral nervous cell tumors	Rate	Male	12-23 months	1994	16.4542027848106	12.6260968031992	20.0258229676985	h
DALYs (Disability-Adjusted Life Years)	Asia	Neuroblastoma and other peripheral nervous cell tumors	Rate	Female	12-23 months	1994	13.4315692551432	7.07822448592438	19.5830664261957	l
DALYs (Disability-Adjusted Life Years)	Asia	Neuroblastoma and other peripheral nervous cell tumors	Rate	Both	12-23 months	1994	15.0082516161185	11.6780442861904	18.9049790768621	d
DALYs (Disability-Adjusted Life Years)	Asia	Neuroblastoma and other peripheral nervous cell tumors	Rate	Male	1-5 months	1994	32.3123545361234	24.4034489745546	40.7321678485341	h
DALYs (Disability-Adjusted Life Years)	Asia	Neuroblastoma and other peripheral nervous cell tumors	Rate	Female	1-5 months	1994	32.0747989134783	16.5517620508885	46.6300242576314	l
DALYs (Disability-Adjusted Life Years)	Asia	Neuroblastoma and other peripheral nervous cell tumors	Rate	Both	1-5 months	1994	32.198828211789	22.4423773639953	41.4623082659132	d
DALYs (Disability-Adjusted Life Years)	Asia	Neuroblastoma and other peripheral nervous cell tumors	Rate	Male	6-11 months	1994	32.3545212955359	22.2259461238981	43.0535106990323	h
DALYs (Disability-Adjusted Life Years)	Asia	Neuroblastoma and other peripheral nervous cell tumors	Rate	Female	6-11 months	1994	31.3565229675649	14.7441339017371	50.2851002459629	l
DALYs (Disability-Adjusted Life Years)	Asia	Neuroblastoma and other peripheral nervous cell tumors	Rate	Both	6-11 months	1994	31.8772777655719	21.7325563166517	44.5453551217136	d
DALYs (Disability-Adjusted Life Years)	Asia	Neuroblastoma and other peripheral nervous cell tumors	Rate	Male	0-6 days	1995	14.5224480519529	9.62272810533246	20.2911801367958	h
DALYs (Disability-Adjusted Life Years)	Asia	Neuroblastoma and other peripheral nervous cell tumors	Rate	Female	0-6 days	1995	7.58525386002102	4.29189786421429	14.0467337876762	l
DALYs (Disability-Adjusted Life Years)	Asia	Neuroblastoma and other peripheral nervous cell tumors	Rate	Both	0-6 days	1995	11.2170959981497	7.53415139453416	16.1639694519418	d
DALYs (Disability-Adjusted Life Years)	Asia	Neuroblastoma and other peripheral nervous cell tumors	Rate	Male	7-27 days	1995	15.777562231049	11.2994868835632	21.9538051796334	h
DALYs (Disability-Adjusted Life Years)	Asia	Neuroblastoma and other peripheral nervous cell tumors	Rate	Female	7-27 days	1995	15.755987800466	8.85564594815281	22.9562255460245	l
DALYs (Disability-Adjusted Life Years)	Asia	Neuroblastoma and other peripheral nervous cell tumors	Rate	Both	7-27 days	1995	15.767266401107	10.7750322577914	21.1397737000222	d
DALYs (Disability-Adjusted Life Years)	Asia	Neuroblastoma and other peripheral nervous cell tumors	Rate	Male	5-9 years	1995	3.99421060035603	3.27925570728825	4.68734474558195	h
DALYs (Disability-Adjusted Life Years)	Asia	Neuroblastoma and other peripheral nervous cell tumors	Rate	Female	5-9 years	1995	3.34486494842317	1.97186127188998	4.51174548802156	l
DALYs (Disability-Adjusted Life Years)	Asia	Neuroblastoma and other peripheral nervous cell tumors	Rate	Both	5-9 years	1995	3.68350931821909	2.98913678595518	4.44686000916774	d
DALYs (Disability-Adjusted Life Years)	Asia	Neuroblastoma and other peripheral nervous cell tumors	Rate	Male	10-14 years	1995	1.21125011795172	0.993465499343781	1.4298402570802	h
DALYs (Disability-Adjusted Life Years)	Asia	Neuroblastoma and other peripheral nervous cell tumors	Rate	Female	10-14 years	1995	1.34502442279752	0.800292858384682	1.97968366159358	l
DALYs (Disability-Adjusted Life Years)	Asia	Neuroblastoma and other peripheral nervous cell tumors	Rate	Both	10-14 years	1995	1.27551551671545	0.944429750039664	1.61656428315889	d
DALYs (Disability-Adjusted Life Years)	Asia	Neuroblastoma and other peripheral nervous cell tumors	Rate	Male	2-4 years	1995	11.0972622501011	7.96753934003415	14.3669762546721	h
DALYs (Disability-Adjusted Life Years)	Asia	Neuroblastoma and other peripheral nervous cell tumors	Rate	Female	2-4 years	1995	8.24024317473942	3.38696120677576	12.7722443291166	l
DALYs (Disability-Adjusted Life Years)	Asia	Neuroblastoma and other peripheral nervous cell tumors	Rate	Both	2-4 years	1995	9.73223839465032	7.24547009373147	12.7680440400714	d
DALYs (Disability-Adjusted Life Years)	Asia	Neuroblastoma and other peripheral nervous cell tumors	Rate	Male	12-23 months	1995	17.0098824717858	13.5074933676174	20.5643746218775	h
DALYs (Disability-Adjusted Life Years)	Asia	Neuroblastoma and other peripheral nervous cell tumors	Rate	Female	12-23 months	1995	13.6546262518449	7.47592276962685	19.7224618271239	l
DALYs (Disability-Adjusted Life Years)	Asia	Neuroblastoma and other peripheral nervous cell tumors	Rate	Both	12-23 months	1995	15.4058369955938	12.1626574385709	19.1243570937709	d
DALYs (Disability-Adjusted Life Years)	Asia	Neuroblastoma and other peripheral nervous cell tumors	Rate	Male	1-5 months	1995	33.1747877301578	25.1755428791096	42.0797348705823	h
DALYs (Disability-Adjusted Life Years)	Asia	Neuroblastoma and other peripheral nervous cell tumors	Rate	Female	1-5 months	1995	32.6280627839874	16.8409016001687	47.0270602451278	l
DALYs (Disability-Adjusted Life Years)	Asia	Neuroblastoma and other peripheral nervous cell tumors	Rate	Both	1-5 months	1995	32.9136286536019	22.9839850829162	42.5265129580622	d
DALYs (Disability-Adjusted Life Years)	Asia	Neuroblastoma and other peripheral nervous cell tumors	Rate	Male	6-11 months	1995	33.2196153312283	22.840783099412	43.8995675457647	h
DALYs (Disability-Adjusted Life Years)	Asia	Neuroblastoma and other peripheral nervous cell tumors	Rate	Female	6-11 months	1995	32.6571023118097	15.0622909772741	50.3024781383989	l
DALYs (Disability-Adjusted Life Years)	Asia	Neuroblastoma and other peripheral nervous cell tumors	Rate	Both	6-11 months	1995	32.9507569416232	22.4226190440673	44.9145904741208	d
DALYs (Disability-Adjusted Life Years)	Asia	Neuroblastoma and other peripheral nervous cell tumors	Rate	Male	0-6 days	1996	14.8258917476957	9.90752377249084	20.6302269369368	h
DALYs (Disability-Adjusted Life Years)	Asia	Neuroblastoma and other peripheral nervous cell tumors	Rate	Female	0-6 days	1996	7.80333333235168	4.48018029021303	14.2667002149491	l
DALYs (Disability-Adjusted Life Years)	Asia	Neuroblastoma and other peripheral nervous cell tumors	Rate	Both	0-6 days	1996	11.4805746505462	7.83962739028014	16.6569931050545	d
DALYs (Disability-Adjusted Life Years)	Asia	Neuroblastoma and other peripheral nervous cell tumors	Rate	Male	7-27 days	1996	15.9939733469962	11.6665357513506	22.1263844385672	h
DALYs (Disability-Adjusted Life Years)	Asia	Neuroblastoma and other peripheral nervous cell tumors	Rate	Female	7-27 days	1996	15.7723333807962	9.08889972121287	22.6391396688021	l
DALYs (Disability-Adjusted Life Years)	Asia	Neuroblastoma and other peripheral nervous cell tumors	Rate	Both	7-27 days	1996	15.8882241274658	11.0577271559955	21.0645570768622	d
DALYs (Disability-Adjusted Life Years)	Asia	Neuroblastoma and other peripheral nervous cell tumors	Rate	Male	5-9 years	1996	4.0306187576575	3.26822344650807	4.69227951704324	h
DALYs (Disability-Adjusted Life Years)	Asia	Neuroblastoma and other peripheral nervous cell tumors	Rate	Female	5-9 years	1996	3.38481765503297	2.02212423661788	4.48798333986309	l
DALYs (Disability-Adjusted Life Years)	Asia	Neuroblastoma and other peripheral nervous cell tumors	Rate	Both	5-9 years	1996	3.72204827477578	3.00496098211326	4.42615516025546	d
DALYs (Disability-Adjusted Life Years)	Asia	Neuroblastoma and other peripheral nervous cell tumors	Rate	Male	10-14 years	1996	1.23340235042928	1.02525849487482	1.44722727044444	h
DALYs (Disability-Adjusted Life Years)	Asia	Neuroblastoma and other peripheral nervous cell tumors	Rate	Female	10-14 years	1996	1.37010961952604	0.826082001916878	2.03468217976422	l
DALYs (Disability-Adjusted Life Years)	Asia	Neuroblastoma and other peripheral nervous cell tumors	Rate	Both	10-14 years	1996	1.29898628007486	0.961553766307967	1.63935018742085	d
DALYs (Disability-Adjusted Life Years)	Asia	Neuroblastoma and other peripheral nervous cell tumors	Rate	Male	2-4 years	1996	11.1980921623531	8.20842426713238	14.2116516739226	h
DALYs (Disability-Adjusted Life Years)	Asia	Neuroblastoma and other peripheral nervous cell tumors	Rate	Female	2-4 years	1996	8.28632927911035	3.43279836533078	12.9180136427802	l
DALYs (Disability-Adjusted Life Years)	Asia	Neuroblastoma and other peripheral nervous cell tumors	Rate	Both	2-4 years	1996	9.80775370123323	7.38512373083766	12.8195849831362	d
DALYs (Disability-Adjusted Life Years)	Asia	Neuroblastoma and other peripheral nervous cell tumors	Rate	Male	12-23 months	1996	17.2231479602643	13.8345539148411	20.7776496654114	h
DALYs (Disability-Adjusted Life Years)	Asia	Neuroblastoma and other peripheral nervous cell tumors	Rate	Female	12-23 months	1996	13.7071896578261	7.68641372518032	19.3436661372848	l
DALYs (Disability-Adjusted Life Years)	Asia	Neuroblastoma and other peripheral nervous cell tumors	Rate	Both	12-23 months	1996	15.5430050186826	12.0750656990236	18.9098095050961	d
DALYs (Disability-Adjusted Life Years)	Asia	Neuroblastoma and other peripheral nervous cell tumors	Rate	Male	1-5 months	1996	33.2906402993738	25.772176687519	42.1415694194698	h
DALYs (Disability-Adjusted Life Years)	Asia	Neuroblastoma and other peripheral nervous cell tumors	Rate	Female	1-5 months	1996	32.6864091023918	17.3478024004132	46.385638548132	l
DALYs (Disability-Adjusted Life Years)	Asia	Neuroblastoma and other peripheral nervous cell tumors	Rate	Both	1-5 months	1996	33.0020921986404	23.2757048437588	42.1392496580365	d
DALYs (Disability-Adjusted Life Years)	Asia	Neuroblastoma and other peripheral nervous cell tumors	Rate	Male	6-11 months	1996	33.4230467670869	23.5329384981516	43.3590719647192	h
DALYs (Disability-Adjusted Life Years)	Asia	Neuroblastoma and other peripheral nervous cell tumors	Rate	Female	6-11 months	1996	33.1973307964864	15.8944976435544	50.549006718711	l
DALYs (Disability-Adjusted Life Years)	Asia	Neuroblastoma and other peripheral nervous cell tumors	Rate	Both	6-11 months	1996	33.3152070146584	22.6829287853198	45.5721610289516	d
DALYs (Disability-Adjusted Life Years)	Asia	Neuroblastoma and other peripheral nervous cell tumors	Rate	Male	0-6 days	1998	15.0223071321005	10.3606369319008	20.7409021892775	h
DALYs (Disability-Adjusted Life Years)	Asia	Neuroblastoma and other peripheral nervous cell tumors	Rate	Female	0-6 days	1998	8.00138978310543	4.60307267832072	14.0649807755186	l
DALYs (Disability-Adjusted Life Years)	Asia	Neuroblastoma and other peripheral nervous cell tumors	Rate	Both	0-6 days	1998	11.6788060327184	8.13937067424101	16.5711409443705	d
DALYs (Disability-Adjusted Life Years)	Asia	Neuroblastoma and other peripheral nervous cell tumors	Rate	Male	7-27 days	1998	15.6957375857904	11.5691815812412	21.1151927293201	h
DALYs (Disability-Adjusted Life Years)	Asia	Neuroblastoma and other peripheral nervous cell tumors	Rate	Female	7-27 days	1998	15.6950015161591	9.64348255636581	22.1108545641953	l
DALYs (Disability-Adjusted Life Years)	Asia	Neuroblastoma and other peripheral nervous cell tumors	Rate	Both	7-27 days	1998	15.6953865122489	11.4061936898691	20.3711838712794	d
DALYs (Disability-Adjusted Life Years)	Asia	Neuroblastoma and other peripheral nervous cell tumors	Rate	Male	5-9 years	1998	4.07045688675559	3.3299927975691	4.71172543491556	h
DALYs (Disability-Adjusted Life Years)	Asia	Neuroblastoma and other peripheral nervous cell tumors	Rate	Female	5-9 years	1998	3.41999354177211	2.14284263512209	4.5693569410056	l
DALYs (Disability-Adjusted Life Years)	Asia	Neuroblastoma and other peripheral nervous cell tumors	Rate	Both	5-9 years	1998	3.76032788713745	3.03900438608388	4.47948436844451	d
DALYs (Disability-Adjusted Life Years)	Asia	Neuroblastoma and other peripheral nervous cell tumors	Rate	Male	10-14 years	1998	1.20646894715286	1.02177795837618	1.40949013570336	h
DALYs (Disability-Adjusted Life Years)	Asia	Neuroblastoma and other peripheral nervous cell tumors	Rate	Female	10-14 years	1998	1.37554572028225	0.853775605751963	2.00982524311858	l
DALYs (Disability-Adjusted Life Years)	Asia	Neuroblastoma and other peripheral nervous cell tumors	Rate	Both	10-14 years	1998	1.28740353636964	0.97240691148361	1.6222725375311	d
DALYs (Disability-Adjusted Life Years)	Asia	Neuroblastoma and other peripheral nervous cell tumors	Rate	Male	2-4 years	1998	11.0518621886183	8.23188936587388	14.1779052759148	h
DALYs (Disability-Adjusted Life Years)	Asia	Neuroblastoma and other peripheral nervous cell tumors	Rate	Female	2-4 years	1998	8.22725238650691	3.64408006878428	12.9773254200837	l
DALYs (Disability-Adjusted Life Years)	Asia	Neuroblastoma and other peripheral nervous cell tumors	Rate	Both	2-4 years	1998	9.70418858601286	7.32777642294443	12.7132692113287	d
DALYs (Disability-Adjusted Life Years)	Asia	Neuroblastoma and other peripheral nervous cell tumors	Rate	Male	12-23 months	1998	16.9954755520992	14.0320833948801	20.6242248587391	h
DALYs (Disability-Adjusted Life Years)	Asia	Neuroblastoma and other peripheral nervous cell tumors	Rate	Female	12-23 months	1998	13.3558709948689	7.94809701004558	18.6555925879953	l
DALYs (Disability-Adjusted Life Years)	Asia	Neuroblastoma and other peripheral nervous cell tumors	Rate	Both	12-23 months	1998	15.2568373017093	12.2150335448106	18.4396383271132	d
DALYs (Disability-Adjusted Life Years)	Asia	Neuroblastoma and other peripheral nervous cell tumors	Rate	Male	1-5 months	1998	32.6617400519858	25.6978452981532	42.2952113946739	h
DALYs (Disability-Adjusted Life Years)	Asia	Neuroblastoma and other peripheral nervous cell tumors	Rate	Female	1-5 months	1998	32.9614999416944	18.1680381743186	46.5047853535547	l
DALYs (Disability-Adjusted Life Years)	Asia	Neuroblastoma and other peripheral nervous cell tumors	Rate	Both	1-5 months	1998	32.8048255390493	24.1532280485549	41.6342302267515	d
DALYs (Disability-Adjusted Life Years)	Asia	Neuroblastoma and other peripheral nervous cell tumors	Rate	Male	6-11 months	1998	32.9801183990709	23.8388211434909	42.0515570845476	h
DALYs (Disability-Adjusted Life Years)	Asia	Neuroblastoma and other peripheral nervous cell tumors	Rate	Female	6-11 months	1998	33.2571014749741	16.5538068093237	50.8459142321725	l
DALYs (Disability-Adjusted Life Years)	Asia	Neuroblastoma and other peripheral nervous cell tumors	Rate	Both	6-11 months	1998	33.1123840739382	23.3944248699072	44.2662342555927	d
DALYs (Disability-Adjusted Life Years)	Asia	Neuroblastoma and other peripheral nervous cell tumors	Rate	Male	0-6 days	1999	15.0020222944606	10.3680589361984	20.8264569000775	h
DALYs (Disability-Adjusted Life Years)	Asia	Neuroblastoma and other peripheral nervous cell tumors	Rate	Female	0-6 days	1999	8.05372986010941	4.60560908929969	14.3362821652997	l
DALYs (Disability-Adjusted Life Years)	Asia	Neuroblastoma and other peripheral nervous cell tumors	Rate	Both	0-6 days	1999	11.6935618482024	8.13168132670391	16.2342585906136	d
DALYs (Disability-Adjusted Life Years)	Asia	Neuroblastoma and other peripheral nervous cell tumors	Rate	Male	7-27 days	1999	15.5788466292997	11.439237097687	20.8311222077842	h
DALYs (Disability-Adjusted Life Years)	Asia	Neuroblastoma and other peripheral nervous cell tumors	Rate	Female	7-27 days	1999	15.8650915245802	9.87831985178769	22.5086242172243	l
DALYs (Disability-Adjusted Life Years)	Asia	Neuroblastoma and other peripheral nervous cell tumors	Rate	Both	7-27 days	1999	15.7153542851439	11.3412423593115	20.26474504	d
DALYs (Disability-Adjusted Life Years)	Asia	Neuroblastoma and other peripheral nervous cell tumors	Rate	Male	5-9 years	1999	3.97801253595028	3.31422366582767	4.5635199571572	h
DALYs (Disability-Adjusted Life Years)	Asia	Neuroblastoma and other peripheral nervous cell tumors	Rate	Female	5-9 years	1999	3.37692368938787	2.16798400354454	4.52286129853834	l
DALYs (Disability-Adjusted Life Years)	Asia	Neuroblastoma and other peripheral nervous cell tumors	Rate	Both	5-9 years	1999	3.69160971333177	2.9861228704361	4.38589815556749	d
DALYs (Disability-Adjusted Life Years)	Asia	Neuroblastoma and other peripheral nervous cell tumors	Rate	Male	10-14 years	1999	1.23247490563392	1.05400530452749	1.43108778973211	h
DALYs (Disability-Adjusted Life Years)	Asia	Neuroblastoma and other peripheral nervous cell tumors	Rate	Female	10-14 years	1999	1.38097176521838	0.873757364248074	1.9534055266369	l
DALYs (Disability-Adjusted Life Years)	Asia	Neuroblastoma and other peripheral nervous cell tumors	Rate	Both	10-14 years	1999	1.30348351455044	1.00420850137184	1.63149030524925	d
DALYs (Disability-Adjusted Life Years)	Asia	Neuroblastoma and other peripheral nervous cell tumors	Rate	Male	2-4 years	1999	10.9303969149191	8.15846611986056	13.9893820169095	h
DALYs (Disability-Adjusted Life Years)	Asia	Neuroblastoma and other peripheral nervous cell tumors	Rate	Female	2-4 years	1999	8.1623021956131	3.72314214340189	12.5949355552273	l
DALYs (Disability-Adjusted Life Years)	Asia	Neuroblastoma and other peripheral nervous cell tumors	Rate	Both	2-4 years	1999	9.60975010674283	7.42208846304568	12.5658359180177	d
DALYs (Disability-Adjusted Life Years)	Asia	Neuroblastoma and other peripheral nervous cell tumors	Rate	Male	12-23 months	1999	16.7807394762009	13.7225079935198	20.3317033640718	h
DALYs (Disability-Adjusted Life Years)	Asia	Neuroblastoma and other peripheral nervous cell tumors	Rate	Female	12-23 months	1999	13.2156764193421	8.0560089929197	18.6186865807503	l
DALYs (Disability-Adjusted Life Years)	Asia	Neuroblastoma and other peripheral nervous cell tumors	Rate	Both	12-23 months	1999	15.078087816541	12.0405662832787	18.0766992561329	d
DALYs (Disability-Adjusted Life Years)	Asia	Neuroblastoma and other peripheral nervous cell tumors	Rate	Male	1-5 months	1999	32.2834697432286	24.9396267494727	41.1753987403814	h
DALYs (Disability-Adjusted Life Years)	Asia	Neuroblastoma and other peripheral nervous cell tumors	Rate	Female	1-5 months	1999	33.1209576071283	19.0241693590257	46.6017443796825	l
DALYs (Disability-Adjusted Life Years)	Asia	Neuroblastoma and other peripheral nervous cell tumors	Rate	Both	1-5 months	1999	32.6831447356351	24.0165419830828	40.7329656322972	d
DALYs (Disability-Adjusted Life Years)	Asia	Neuroblastoma and other peripheral nervous cell tumors	Rate	Male	6-11 months	1999	32.9005109940391	24.3363425387642	41.7397382674111	h
DALYs (Disability-Adjusted Life Years)	Asia	Neuroblastoma and other peripheral nervous cell tumors	Rate	Female	6-11 months	1999	33.2892794373031	17.3098837792787	50.3163352031857	l
DALYs (Disability-Adjusted Life Years)	Asia	Neuroblastoma and other peripheral nervous cell tumors	Rate	Both	6-11 months	1999	33.0861114155246	23.7246051152931	43.9444886911278	d
DALYs (Disability-Adjusted Life Years)	Asia	Neuroblastoma and other peripheral nervous cell tumors	Rate	Male	0-6 days	2000	14.8830246869787	10.4146223798286	20.6811177046518	h
DALYs (Disability-Adjusted Life Years)	Asia	Neuroblastoma and other peripheral nervous cell tumors	Rate	Female	0-6 days	2000	8.04705846743592	4.56709354785604	14.4586335955036	l
DALYs (Disability-Adjusted Life Years)	Asia	Neuroblastoma and other peripheral nervous cell tumors	Rate	Both	0-6 days	2000	11.6286839588523	8.00043519311468	16.2331332657597	d
DALYs (Disability-Adjusted Life Years)	Asia	Neuroblastoma and other peripheral nervous cell tumors	Rate	Male	7-27 days	2000	15.3866133641992	11.1811931978983	20.8741297801971	h
DALYs (Disability-Adjusted Life Years)	Asia	Neuroblastoma and other peripheral nervous cell tumors	Rate	Female	7-27 days	2000	16.031316593249	10.0690643985594	22.657291699531	l
DALYs (Disability-Adjusted Life Years)	Asia	Neuroblastoma and other peripheral nervous cell tumors	Rate	Both	7-27 days	2000	15.6939956849232	11.381414328891	20.5528818589726	d
DALYs (Disability-Adjusted Life Years)	Asia	Neuroblastoma and other peripheral nervous cell tumors	Rate	Male	5-9 years	2000	3.94217236370274	3.31290596985349	4.54315086821906	h
DALYs (Disability-Adjusted Life Years)	Asia	Neuroblastoma and other peripheral nervous cell tumors	Rate	Female	5-9 years	2000	3.34215184832144	2.16457084963698	4.40510745036736	l
DALYs (Disability-Adjusted Life Years)	Asia	Neuroblastoma and other peripheral nervous cell tumors	Rate	Both	5-9 years	2000	3.65637869520698	2.929598802	4.32651907571161	d
DALYs (Disability-Adjusted Life Years)	Asia	Neuroblastoma and other peripheral nervous cell tumors	Rate	Male	10-14 years	2000	1.2620499655224	1.11070103587108	1.45282880215004	h
DALYs (Disability-Adjusted Life Years)	Asia	Neuroblastoma and other peripheral nervous cell tumors	Rate	Female	10-14 years	2000	1.38844375528825	0.87370175661803	1.96681992489082	l
DALYs (Disability-Adjusted Life Years)	Asia	Neuroblastoma and other peripheral nervous cell tumors	Rate	Both	10-14 years	2000	1.32242697390772	1.02277532187793	1.6340444291484	d
DALYs (Disability-Adjusted Life Years)	Asia	Neuroblastoma and other peripheral nervous cell tumors	Rate	Male	2-4 years	2000	10.7899368416855	8.12955959189269	13.6331445395814	h
DALYs (Disability-Adjusted Life Years)	Asia	Neuroblastoma and other peripheral nervous cell tumors	Rate	Female	2-4 years	2000	8.05037977023785	3.87303581896801	12.1725103797758	l
DALYs (Disability-Adjusted Life Years)	Asia	Neuroblastoma and other peripheral nervous cell tumors	Rate	Both	2-4 years	2000	9.4828620850544	7.37407149744839	12.0516629064883	d
DALYs (Disability-Adjusted Life Years)	Asia	Neuroblastoma and other peripheral nervous cell tumors	Rate	Male	12-23 months	2000	16.5598608919237	13.7581463958984	20.2922546584548	h
DALYs (Disability-Adjusted Life Years)	Asia	Neuroblastoma and other peripheral nervous cell tumors	Rate	Female	12-23 months	2000	13.1686152087059	8.29691963339939	18.2845018670356	l
DALYs (Disability-Adjusted Life Years)	Asia	Neuroblastoma and other peripheral nervous cell tumors	Rate	Both	12-23 months	2000	14.9406374262321	11.9524572504052	17.8331259677625	d
DALYs (Disability-Adjusted Life Years)	Asia	Neuroblastoma and other peripheral nervous cell tumors	Rate	Male	1-5 months	2000	32.0972880723684	25.2201195441297	41.0243794220814	h
DALYs (Disability-Adjusted Life Years)	Asia	Neuroblastoma and other peripheral nervous cell tumors	Rate	Female	1-5 months	2000	33.520352873204	19.2248735164212	47.3937244329573	l
DALYs (Disability-Adjusted Life Years)	Asia	Neuroblastoma and other peripheral nervous cell tumors	Rate	Both	1-5 months	2000	32.7762227053557	24.0958563320189	41.1789599798062	d
DALYs (Disability-Adjusted Life Years)	Asia	Neuroblastoma and other peripheral nervous cell tumors	Rate	Male	6-11 months	2000	32.8628982071678	23.9334775885055	42.277612608589	h
DALYs (Disability-Adjusted Life Years)	Asia	Neuroblastoma and other peripheral nervous cell tumors	Rate	Female	6-11 months	2000	33.7178890159502	17.7326017307983	51.9043965601559	l
DALYs (Disability-Adjusted Life Years)	Asia	Neuroblastoma and other peripheral nervous cell tumors	Rate	Both	6-11 months	2000	33.2709666393062	23.8838214440488	44.8773772844496	d
DALYs (Disability-Adjusted Life Years)	Asia	Neuroblastoma and other peripheral nervous cell tumors	Rate	Male	0-6 days	2003	14.4336399632655	10.1383797885334	19.878329244151	h
DALYs (Disability-Adjusted Life Years)	Asia	Neuroblastoma and other peripheral nervous cell tumors	Rate	Female	0-6 days	2003	7.80124002680133	4.33756401583083	14.4508619653757	l
DALYs (Disability-Adjusted Life Years)	Asia	Neuroblastoma and other peripheral nervous cell tumors	Rate	Both	0-6 days	2003	11.2749987956617	7.84058479364282	15.5101901016481	d
DALYs (Disability-Adjusted Life Years)	Asia	Neuroblastoma and other peripheral nervous cell tumors	Rate	Male	7-27 days	2003	14.6051771943692	10.0979780269609	20.3980021797194	h
DALYs (Disability-Adjusted Life Years)	Asia	Neuroblastoma and other peripheral nervous cell tumors	Rate	Female	7-27 days	2003	16.140355969887	10.6763190330563	23.2060531731834	l
DALYs (Disability-Adjusted Life Years)	Asia	Neuroblastoma and other peripheral nervous cell tumors	Rate	Both	7-27 days	2003	15.3373235428829	10.8427293530958	19.5584152968591	d
DALYs (Disability-Adjusted Life Years)	Asia	Neuroblastoma and other peripheral nervous cell tumors	Rate	Male	5-9 years	2003	3.89071597966392	3.30766349731741	4.52723016007627	h
DALYs (Disability-Adjusted Life Years)	Asia	Neuroblastoma and other peripheral nervous cell tumors	Rate	Female	5-9 years	2003	3.20037416713474	2.22718865071484	4.35111676526104	l
DALYs (Disability-Adjusted Life Years)	Asia	Neuroblastoma and other peripheral nervous cell tumors	Rate	Both	5-9 years	2003	3.56184782693134	2.96258386354893	4.24217352110689	d
DALYs (Disability-Adjusted Life Years)	Asia	Neuroblastoma and other peripheral nervous cell tumors	Rate	Male	10-14 years	2003	1.24152403354686	1.04079181370695	1.47477859892272	h
DALYs (Disability-Adjusted Life Years)	Asia	Neuroblastoma and other peripheral nervous cell tumors	Rate	Female	10-14 years	2003	1.38914249378005	0.940758617881117	2.00218252233563	l
DALYs (Disability-Adjusted Life Years)	Asia	Neuroblastoma and other peripheral nervous cell tumors	Rate	Both	10-14 years	2003	1.31189566	1.02503940704185	1.61171273273741	d
DALYs (Disability-Adjusted Life Years)	Asia	Neuroblastoma and other peripheral nervous cell tumors	Rate	Male	2-4 years	2003	10.1588366129146	7.86776629102003	12.6482632674943	h
DALYs (Disability-Adjusted Life Years)	Asia	Neuroblastoma and other peripheral nervous cell tumors	Rate	Female	2-4 years	2003	7.5507993767671	4.15234541489401	11.4285824904835	l
DALYs (Disability-Adjusted Life Years)	Asia	Neuroblastoma and other peripheral nervous cell tumors	Rate	Both	2-4 years	2003	8.91485840069858	7.09202734219962	11.2957005930765	d
DALYs (Disability-Adjusted Life Years)	Asia	Neuroblastoma and other peripheral nervous cell tumors	Rate	Male	12-23 months	2003	15.8870447078161	12.9687137852857	19.6369715680279	h
DALYs (Disability-Adjusted Life Years)	Asia	Neuroblastoma and other peripheral nervous cell tumors	Rate	Female	12-23 months	2003	12.7537269214392	8.74834928283927	17.7670921781944	l
DALYs (Disability-Adjusted Life Years)	Asia	Neuroblastoma and other peripheral nervous cell tumors	Rate	Both	12-23 months	2003	14.3920575136228	11.6801930173089	17.4486758331045	d
DALYs (Disability-Adjusted Life Years)	Asia	Neuroblastoma and other peripheral nervous cell tumors	Rate	Male	1-5 months	2003	31.6057274726738	24.2377926242804	40.5521334289248	h
DALYs (Disability-Adjusted Life Years)	Asia	Neuroblastoma and other peripheral nervous cell tumors	Rate	Female	1-5 months	2003	33.8830791981574	20.9702412428923	47.0906166742556	l
DALYs (Disability-Adjusted Life Years)	Asia	Neuroblastoma and other peripheral nervous cell tumors	Rate	Both	1-5 months	2003	32.6921089125963	24.9670672314195	40.6973908825899	d
DALYs (Disability-Adjusted Life Years)	Asia	Neuroblastoma and other peripheral nervous cell tumors	Rate	Male	6-11 months	2003	31.9024779861676	23.8619051418775	40.9982093817811	h
DALYs (Disability-Adjusted Life Years)	Asia	Neuroblastoma and other peripheral nervous cell tumors	Rate	Female	6-11 months	2003	33.9882880813175	19.635030307162	50.6687765675956	l
DALYs (Disability-Adjusted Life Years)	Asia	Neuroblastoma and other peripheral nervous cell tumors	Rate	Both	6-11 months	2003	32.8975812202302	24.1589930421599	43.6089145240048	d
DALYs (Disability-Adjusted Life Years)	Asia	Neuroblastoma and other peripheral nervous cell tumors	Rate	Male	0-6 days	2002	14.471751536139	10.1170208293857	20.0433978758475	h
DALYs (Disability-Adjusted Life Years)	Asia	Neuroblastoma and other peripheral nervous cell tumors	Rate	Female	0-6 days	2002	7.85888941223171	4.41663960565692	14.3656356207737	l
DALYs (Disability-Adjusted Life Years)	Asia	Neuroblastoma and other peripheral nervous cell tumors	Rate	Both	0-6 days	2002	11.3232940313012	7.81893223885518	15.752973325797	d
DALYs (Disability-Adjusted Life Years)	Asia	Neuroblastoma and other peripheral nervous cell tumors	Rate	Male	7-27 days	2002	14.7600213479188	10.4240781552295	20.0282331720082	h
DALYs (Disability-Adjusted Life Years)	Asia	Neuroblastoma and other peripheral nervous cell tumors	Rate	Female	7-27 days	2002	15.9871140405938	10.3030145705779	22.5007323707825	l
DALYs (Disability-Adjusted Life Years)	Asia	Neuroblastoma and other peripheral nervous cell tumors	Rate	Both	7-27 days	2002	15.3450794145586	10.9105910738637	19.7500666866259	d
DALYs (Disability-Adjusted Life Years)	Asia	Neuroblastoma and other peripheral nervous cell tumors	Rate	Male	5-9 years	2002	3.8726350965738	3.28691457133708	4.4723427566809	h
DALYs (Disability-Adjusted Life Years)	Asia	Neuroblastoma and other peripheral nervous cell tumors	Rate	Female	5-9 years	2002	3.25681275665638	2.23041259961868	4.37962229175812	l
DALYs (Disability-Adjusted Life Years)	Asia	Neuroblastoma and other peripheral nervous cell tumors	Rate	Both	5-9 years	2002	3.57933079997346	2.97409123774802	4.25362292196316	d
DALYs (Disability-Adjusted Life Years)	Asia	Neuroblastoma and other peripheral nervous cell tumors	Rate	Male	10-14 years	2002	1.23584875628293	1.06717442030925	1.43688939737529	h
DALYs (Disability-Adjusted Life Years)	Asia	Neuroblastoma and other peripheral nervous cell tumors	Rate	Female	10-14 years	2002	1.38862907915677	0.922343291158303	1.98212555944624	l
DALYs (Disability-Adjusted Life Years)	Asia	Neuroblastoma and other peripheral nervous cell tumors	Rate	Both	10-14 years	2002	1.30871701395661	1.03302031413361	1.59128479762872	d
DALYs (Disability-Adjusted Life Years)	Asia	Neuroblastoma and other peripheral nervous cell tumors	Rate	Male	2-4 years	2002	10.3186673245743	8.0196228661854	12.8446790613918	h
DALYs (Disability-Adjusted Life Years)	Asia	Neuroblastoma and other peripheral nervous cell tumors	Rate	Female	2-4 years	2002	7.6661671771056	4.07739334427393	11.8105640142057	l
DALYs (Disability-Adjusted Life Years)	Asia	Neuroblastoma and other peripheral nervous cell tumors	Rate	Both	2-4 years	2002	9.05325486632633	7.16562600821078	11.4798503039793	d
DALYs (Disability-Adjusted Life Years)	Asia	Neuroblastoma and other peripheral nervous cell tumors	Rate	Male	12-23 months	2002	15.970597232242	13.1390136523496	19.6367357644889	h
DALYs (Disability-Adjusted Life Years)	Asia	Neuroblastoma and other peripheral nervous cell tumors	Rate	Female	12-23 months	2002	12.8810795016702	8.54404289158568	17.9116858338765	l
DALYs (Disability-Adjusted Life Years)	Asia	Neuroblastoma and other peripheral nervous cell tumors	Rate	Both	12-23 months	2002	14.4963342948869	11.711002831537	17.464279252676	d
DALYs (Disability-Adjusted Life Years)	Asia	Neuroblastoma and other peripheral nervous cell tumors	Rate	Male	1-5 months	2002	31.7085942645221	24.7383441755608	40.5655993404259	h
DALYs (Disability-Adjusted Life Years)	Asia	Neuroblastoma and other peripheral nervous cell tumors	Rate	Female	1-5 months	2002	33.735021976814	20.3600944527973	48.2337312969165	l
DALYs (Disability-Adjusted Life Years)	Asia	Neuroblastoma and other peripheral nervous cell tumors	Rate	Both	1-5 months	2002	32.6751533607384	24.7305942330624	40.6200559035114	d
DALYs (Disability-Adjusted Life Years)	Asia	Neuroblastoma and other peripheral nervous cell tumors	Rate	Male	6-11 months	2002	32.1080960185807	24.2987064076668	41.209946672876	h
DALYs (Disability-Adjusted Life Years)	Asia	Neuroblastoma and other peripheral nervous cell tumors	Rate	Female	6-11 months	2002	33.8787460516932	19.2585007678109	51.5172199034242	l
DALYs (Disability-Adjusted Life Years)	Asia	Neuroblastoma and other peripheral nervous cell tumors	Rate	Both	6-11 months	2002	32.9528304772957	24.5052316926211	43.2245141371784	d
DALYs (Disability-Adjusted Life Years)	Asia	Neuroblastoma and other peripheral nervous cell tumors	Rate	Male	0-6 days	2004	14.4433361946122	10.3012962603193	19.9912905018884	h
DALYs (Disability-Adjusted Life Years)	Asia	Neuroblastoma and other peripheral nervous cell tumors	Rate	Female	0-6 days	2004	7.81163398178419	4.34052318357573	14.6173160256772	l
DALYs (Disability-Adjusted Life Years)	Asia	Neuroblastoma and other peripheral nervous cell tumors	Rate	Both	0-6 days	2004	11.2846959208407	7.94730937213859	15.5371859678013	d
DALYs (Disability-Adjusted Life Years)	Asia	Neuroblastoma and other peripheral nervous cell tumors	Rate	Male	7-27 days	2004	14.5329489444862	10.0654050962116	20.3224569751434	h
DALYs (Disability-Adjusted Life Years)	Asia	Neuroblastoma and other peripheral nervous cell tumors	Rate	Female	7-27 days	2004	16.2945251122334	10.8903269516579	23.468337967446	l
DALYs (Disability-Adjusted Life Years)	Asia	Neuroblastoma and other peripheral nervous cell tumors	Rate	Both	7-27 days	2004	15.3731627196999	10.9268677592956	19.5437655510725	d
DALYs (Disability-Adjusted Life Years)	Asia	Neuroblastoma and other peripheral nervous cell tumors	Rate	Male	5-9 years	2004	3.94658694025003	3.34915208089172	4.63701330781422	h
DALYs (Disability-Adjusted Life Years)	Asia	Neuroblastoma and other peripheral nervous cell tumors	Rate	Female	5-9 years	2004	3.20973106167778	2.23680842945712	4.35581669137873	l
DALYs (Disability-Adjusted Life Years)	Asia	Neuroblastoma and other peripheral nervous cell tumors	Rate	Both	5-9 years	2004	3.59546076690083	2.98831816071857	4.28377396479279	d
DALYs (Disability-Adjusted Life Years)	Asia	Neuroblastoma and other peripheral nervous cell tumors	Rate	Male	10-14 years	2004	1.26665314617442	1.07298705781991	1.49241584183089	h
DALYs (Disability-Adjusted Life Years)	Asia	Neuroblastoma and other peripheral nervous cell tumors	Rate	Female	10-14 years	2004	1.39835690697898	0.958491547374493	2.04436555288823	l
DALYs (Disability-Adjusted Life Years)	Asia	Neuroblastoma and other peripheral nervous cell tumors	Rate	Both	10-14 years	2004	1.32941873972221	1.04455173810956	1.62572446501228	d
DALYs (Disability-Adjusted Life Years)	Asia	Neuroblastoma and other peripheral nervous cell tumors	Rate	Male	2-4 years	2004	9.9762696443409	7.74826916218873	12.4479787655408	h
DALYs (Disability-Adjusted Life Years)	Asia	Neuroblastoma and other peripheral nervous cell tumors	Rate	Female	2-4 years	2004	7.44984366538999	4.16151998879512	11.2151513476635	l
DALYs (Disability-Adjusted Life Years)	Asia	Neuroblastoma and other peripheral nervous cell tumors	Rate	Both	2-4 years	2004	8.77143396968917	6.99698578251014	10.9726438907558	d
DALYs (Disability-Adjusted Life Years)	Asia	Neuroblastoma and other peripheral nervous cell tumors	Rate	Male	12-23 months	2004	15.8342333007657	12.8123028927835	19.9979471979957	h
DALYs (Disability-Adjusted Life Years)	Asia	Neuroblastoma and other peripheral nervous cell tumors	Rate	Female	12-23 months	2004	12.689178548314	8.91050764467565	17.5423396687306	l
DALYs (Disability-Adjusted Life Years)	Asia	Neuroblastoma and other peripheral nervous cell tumors	Rate	Both	12-23 months	2004	14.3335391649898	11.5529120905929	17.6455438013652	d
DALYs (Disability-Adjusted Life Years)	Asia	Neuroblastoma and other peripheral nervous cell tumors	Rate	Male	1-5 months	2004	31.5226258288713	24.4977407544172	40.8615498100356	h
DALYs (Disability-Adjusted Life Years)	Asia	Neuroblastoma and other peripheral nervous cell tumors	Rate	Female	1-5 months	2004	34.0432301006216	21.7583606807338	47.7850584636124	l
DALYs (Disability-Adjusted Life Years)	Asia	Neuroblastoma and other peripheral nervous cell tumors	Rate	Both	1-5 months	2004	32.7251193703112	25.4205413084481	41.0505453824445	d
DALYs (Disability-Adjusted Life Years)	Asia	Neuroblastoma and other peripheral nervous cell tumors	Rate	Male	6-11 months	2004	31.8598579937208	24.0875454554249	42.4850720833424	h
DALYs (Disability-Adjusted Life Years)	Asia	Neuroblastoma and other peripheral nervous cell tumors	Rate	Female	6-11 months	2004	34.1480702993905	20.4304619285409	50.5185237768137	l
DALYs (Disability-Adjusted Life Years)	Asia	Neuroblastoma and other peripheral nervous cell tumors	Rate	Both	6-11 months	2004	32.9515972215633	24.0854568212748	42.9466073947962	d
DALYs (Disability-Adjusted Life Years)	Asia	Neuroblastoma and other peripheral nervous cell tumors	Rate	Male	0-6 days	2005	14.5030389811773	10.4066290850085	20.1902359934681	h
DALYs (Disability-Adjusted Life Years)	Asia	Neuroblastoma and other peripheral nervous cell tumors	Rate	Female	0-6 days	2005	7.86792193378833	4.40500277048341	14.4127444091238	l
DALYs (Disability-Adjusted Life Years)	Asia	Neuroblastoma and other peripheral nervous cell tumors	Rate	Both	0-6 days	2005	11.3427640354763	7.98768720184188	15.7417641300329	d
DALYs (Disability-Adjusted Life Years)	Asia	Neuroblastoma and other peripheral nervous cell tumors	Rate	Male	7-27 days	2005	14.5265545987065	10.1104124580172	20.30657642	h
DALYs (Disability-Adjusted Life Years)	Asia	Neuroblastoma and other peripheral nervous cell tumors	Rate	Female	7-27 days	2005	16.3237256938264	10.9641733257211	23.5071778502725	l
DALYs (Disability-Adjusted Life Years)	Asia	Neuroblastoma and other peripheral nervous cell tumors	Rate	Both	7-27 days	2005	15.3837210233382	11.0810350850899	19.5044736729148	d
DALYs (Disability-Adjusted Life Years)	Asia	Neuroblastoma and other peripheral nervous cell tumors	Rate	Male	5-9 years	2005	4.05823628622981	3.45468946815887	4.80780786656343	h
DALYs (Disability-Adjusted Life Years)	Asia	Neuroblastoma and other peripheral nervous cell tumors	Rate	Female	5-9 years	2005	3.2825076340351	2.30608130042849	4.3702716194469	l
DALYs (Disability-Adjusted Life Years)	Asia	Neuroblastoma and other peripheral nervous cell tumors	Rate	Both	5-9 years	2005	3.68849997190423	3.08718436515191	4.4114465490487	d
DALYs (Disability-Adjusted Life Years)	Asia	Neuroblastoma and other peripheral nervous cell tumors	Rate	Male	10-14 years	2005	1.30771006420984	1.10076691983367	1.54472699289232	h
DALYs (Disability-Adjusted Life Years)	Asia	Neuroblastoma and other peripheral nervous cell tumors	Rate	Female	10-14 years	2005	1.45196884761622	0.986034012928599	2.06455922114803	l
DALYs (Disability-Adjusted Life Years)	Asia	Neuroblastoma and other peripheral nervous cell tumors	Rate	Both	10-14 years	2005	1.37645088311952	1.07511349434177	1.69667943303602	d
DALYs (Disability-Adjusted Life Years)	Asia	Neuroblastoma and other peripheral nervous cell tumors	Rate	Male	2-4 years	2005	9.96108359207692	7.81101674778203	12.4140437024737	h
DALYs (Disability-Adjusted Life Years)	Asia	Neuroblastoma and other peripheral nervous cell tumors	Rate	Female	2-4 years	2005	7.3924457442553	4.22385642070224	11.1661907964102	l
DALYs (Disability-Adjusted Life Years)	Asia	Neuroblastoma and other peripheral nervous cell tumors	Rate	Both	2-4 years	2005	8.73619381289978	7.00319026666579	10.6980848327863	d
DALYs (Disability-Adjusted Life Years)	Asia	Neuroblastoma and other peripheral nervous cell tumors	Rate	Male	12-23 months	2005	15.9773244711378	12.9335324567502	20.1982045855516	h
DALYs (Disability-Adjusted Life Years)	Asia	Neuroblastoma and other peripheral nervous cell tumors	Rate	Female	12-23 months	2005	12.6651861010749	9.03519082720924	17.2903668618463	l
DALYs (Disability-Adjusted Life Years)	Asia	Neuroblastoma and other peripheral nervous cell tumors	Rate	Both	12-23 months	2005	14.3967938356141	11.7797738862436	17.6325559281512	d
DALYs (Disability-Adjusted Life Years)	Asia	Neuroblastoma and other peripheral nervous cell tumors	Rate	Male	1-5 months	2005	31.825821396985	24.5618143016616	41.4896767941906	h
DALYs (Disability-Adjusted Life Years)	Asia	Neuroblastoma and other peripheral nervous cell tumors	Rate	Female	1-5 months	2005	34.6202577940598	22.2031715155651	48.8342623657193	l
DALYs (Disability-Adjusted Life Years)	Asia	Neuroblastoma and other peripheral nervous cell tumors	Rate	Both	1-5 months	2005	33.1589312842949	25.7482430833427	41.6951218902093	d
DALYs (Disability-Adjusted Life Years)	Asia	Neuroblastoma and other peripheral nervous cell tumors	Rate	Male	6-11 months	2005	32.3042350543265	24.168432241029	43.1260137588341	h
DALYs (Disability-Adjusted Life Years)	Asia	Neuroblastoma and other peripheral nervous cell tumors	Rate	Female	6-11 months	2005	34.8463389754514	21.4647468026672	51.3164588092461	l
DALYs (Disability-Adjusted Life Years)	Asia	Neuroblastoma and other peripheral nervous cell tumors	Rate	Both	6-11 months	2005	33.517136410663	24.4584137810801	43.973048176025	d
DALYs (Disability-Adjusted Life Years)	Asia	Neuroblastoma and other peripheral nervous cell tumors	Rate	Male	0-6 days	2008	14.9816566353561	10.7004224828263	20.3294537141326	h
DALYs (Disability-Adjusted Life Years)	Asia	Neuroblastoma and other peripheral nervous cell tumors	Rate	Female	0-6 days	2008	8.12502749157551	4.70862736951781	14.6241148405237	l
DALYs (Disability-Adjusted Life Years)	Asia	Neuroblastoma and other peripheral nervous cell tumors	Rate	Both	0-6 days	2008	11.7144556766318	8.36150317021931	16.1272260102148	d
DALYs (Disability-Adjusted Life Years)	Asia	Neuroblastoma and other peripheral nervous cell tumors	Rate	Male	7-27 days	2008	14.6933235204527	10.2106742205655	20.878010971069	h
DALYs (Disability-Adjusted Life Years)	Asia	Neuroblastoma and other peripheral nervous cell tumors	Rate	Female	7-27 days	2008	16.7741111149364	11.6664837400195	24.0925157187422	l
DALYs (Disability-Adjusted Life Years)	Asia	Neuroblastoma and other peripheral nervous cell tumors	Rate	Both	7-27 days	2008	15.6860649831844	11.5598699901158	20.1206256865731	d
DALYs (Disability-Adjusted Life Years)	Asia	Neuroblastoma and other peripheral nervous cell tumors	Rate	Male	5-9 years	2008	4.33996219248894	3.73011769383747	5.12402153989404	h
DALYs (Disability-Adjusted Life Years)	Asia	Neuroblastoma and other peripheral nervous cell tumors	Rate	Female	5-9 years	2008	3.42018544354896	2.4663261468519	4.64864898840011	l
DALYs (Disability-Adjusted Life Years)	Asia	Neuroblastoma and other peripheral nervous cell tumors	Rate	Both	5-9 years	2008	3.90151226197186	3.30027694353161	4.60446230281397	d
DALYs (Disability-Adjusted Life Years)	Asia	Neuroblastoma and other peripheral nervous cell tumors	Rate	Male	10-14 years	2008	1.33240500768381	1.10563824934293	1.60656037739741	h
DALYs (Disability-Adjusted Life Years)	Asia	Neuroblastoma and other peripheral nervous cell tumors	Rate	Female	10-14 years	2008	1.52193420704181	1.0619705465711	2.28676828331912	l
DALYs (Disability-Adjusted Life Years)	Asia	Neuroblastoma and other peripheral nervous cell tumors	Rate	Both	10-14 years	2008	1.42273909862764	1.11129235199382	1.74034714616346	d
DALYs (Disability-Adjusted Life Years)	Asia	Neuroblastoma and other peripheral nervous cell tumors	Rate	Male	2-4 years	2008	10.2295717842314	8.17634722208017	12.8560799037535	h
DALYs (Disability-Adjusted Life Years)	Asia	Neuroblastoma and other peripheral nervous cell tumors	Rate	Female	2-4 years	2008	7.36368698676935	4.60510322411419	10.724948929275	l
DALYs (Disability-Adjusted Life Years)	Asia	Neuroblastoma and other peripheral nervous cell tumors	Rate	Both	2-4 years	2008	8.86250297724961	7.12342294000199	10.8854107935747	d
DALYs (Disability-Adjusted Life Years)	Asia	Neuroblastoma and other peripheral nervous cell tumors	Rate	Male	12-23 months	2008	17.476550403186	14.1554915512972	23.0916221888202	h
DALYs (Disability-Adjusted Life Years)	Asia	Neuroblastoma and other peripheral nervous cell tumors	Rate	Female	12-23 months	2008	13.4588910052858	9.73887036218807	17.7504569609306	l
DALYs (Disability-Adjusted Life Years)	Asia	Neuroblastoma and other peripheral nervous cell tumors	Rate	Both	12-23 months	2008	15.5591362537528	12.5910127115785	19.3954223186614	d
DALYs (Disability-Adjusted Life Years)	Asia	Neuroblastoma and other peripheral nervous cell tumors	Rate	Male	1-5 months	2008	33.388012447331	25.502857142021	43.6837187812815	h
DALYs (Disability-Adjusted Life Years)	Asia	Neuroblastoma and other peripheral nervous cell tumors	Rate	Female	1-5 months	2008	36.6240722908871	25.4344619415441	54.595633115258	l
DALYs (Disability-Adjusted Life Years)	Asia	Neuroblastoma and other peripheral nervous cell tumors	Rate	Both	1-5 months	2008	34.9322087450866	27.4872272162144	42.7623176686544	d
DALYs (Disability-Adjusted Life Years)	Asia	Neuroblastoma and other peripheral nervous cell tumors	Rate	Male	6-11 months	2008	35.2341148641131	26.2500016433083	47.7640617955439	h
DALYs (Disability-Adjusted Life Years)	Asia	Neuroblastoma and other peripheral nervous cell tumors	Rate	Female	6-11 months	2008	37.9852865633999	24.7122467036115	56.3132403150325	l
DALYs (Disability-Adjusted Life Years)	Asia	Neuroblastoma and other peripheral nervous cell tumors	Rate	Both	6-11 months	2008	36.5469791929312	26.8980321411596	47.3479950975675	d
DALYs (Disability-Adjusted Life Years)	Asia	Neuroblastoma and other peripheral nervous cell tumors	Rate	Male	0-6 days	2006	14.6322315021299	10.5137551392348	20.1930032120785	h
DALYs (Disability-Adjusted Life Years)	Asia	Neuroblastoma and other peripheral nervous cell tumors	Rate	Female	0-6 days	2006	7.91703624013738	4.44809443776302	14.2048330769231	l
DALYs (Disability-Adjusted Life Years)	Asia	Neuroblastoma and other peripheral nervous cell tumors	Rate	Both	0-6 days	2006	11.4335954443437	8.12281499050549	15.7432018841119	d
DALYs (Disability-Adjusted Life Years)	Asia	Neuroblastoma and other peripheral nervous cell tumors	Rate	Male	7-27 days	2006	14.5222049476674	10.0903296892564	20.2976581947001	h
DALYs (Disability-Adjusted Life Years)	Asia	Neuroblastoma and other peripheral nervous cell tumors	Rate	Female	7-27 days	2006	16.3820685490534	11.2840938744161	23.7390014481227	l
DALYs (Disability-Adjusted Life Years)	Asia	Neuroblastoma and other peripheral nervous cell tumors	Rate	Both	7-27 days	2006	15.4092844491097	11.1801522035614	19.6347225891873	d
DALYs (Disability-Adjusted Life Years)	Asia	Neuroblastoma and other peripheral nervous cell tumors	Rate	Male	5-9 years	2006	4.03306815923731	3.43699217103723	4.75120259067315	h
DALYs (Disability-Adjusted Life Years)	Asia	Neuroblastoma and other peripheral nervous cell tumors	Rate	Female	5-9 years	2006	3.28258316967062	2.40674521656559	4.39361988265544	l
DALYs (Disability-Adjusted Life Years)	Asia	Neuroblastoma and other peripheral nervous cell tumors	Rate	Both	5-9 years	2006	3.6753195737749	3.1051917211848	4.32444080793678	d
DALYs (Disability-Adjusted Life Years)	Asia	Neuroblastoma and other peripheral nervous cell tumors	Rate	Male	10-14 years	2006	1.29717136828768	1.08669313694858	1.55589521127924	h
DALYs (Disability-Adjusted Life Years)	Asia	Neuroblastoma and other peripheral nervous cell tumors	Rate	Female	10-14 years	2006	1.47446070221839	1.02404468852514	2.1887779257533	l
DALYs (Disability-Adjusted Life Years)	Asia	Neuroblastoma and other peripheral nervous cell tumors	Rate	Both	10-14 years	2006	1.38164746137707	1.0855316331187	1.68978531221172	d
DALYs (Disability-Adjusted Life Years)	Asia	Neuroblastoma and other peripheral nervous cell tumors	Rate	Male	2-4 years	2006	9.90759632864679	7.92976357944979	12.2851321757745	h
DALYs (Disability-Adjusted Life Years)	Asia	Neuroblastoma and other peripheral nervous cell tumors	Rate	Female	2-4 years	2006	7.33439931167306	4.36165651487741	11.0924666487476	l
DALYs (Disability-Adjusted Life Years)	Asia	Neuroblastoma and other peripheral nervous cell tumors	Rate	Both	2-4 years	2006	8.68045394252806	6.93284655097485	10.6930252768109	d
DALYs (Disability-Adjusted Life Years)	Asia	Neuroblastoma and other peripheral nervous cell tumors	Rate	Male	12-23 months	2006	16.2559103939916	13.2964016412438	21.1019527393537	h
DALYs (Disability-Adjusted Life Years)	Asia	Neuroblastoma and other peripheral nervous cell tumors	Rate	Female	12-23 months	2006	12.8188841900097	9.20932425972509	17.158833011002	l
DALYs (Disability-Adjusted Life Years)	Asia	Neuroblastoma and other peripheral nervous cell tumors	Rate	Both	12-23 months	2006	14.6157597120162	12.030595203879	17.9758755146544	d
DALYs (Disability-Adjusted Life Years)	Asia	Neuroblastoma and other peripheral nervous cell tumors	Rate	Male	1-5 months	2006	32.2268129206438	25.2426573952174	41.7378381334688	h
DALYs (Disability-Adjusted Life Years)	Asia	Neuroblastoma and other peripheral nervous cell tumors	Rate	Female	1-5 months	2006	35.1117059235518	22.8315514432268	50.6027777377458	l
DALYs (Disability-Adjusted Life Years)	Asia	Neuroblastoma and other peripheral nervous cell tumors	Rate	Both	1-5 months	2006	33.6030912256239	26.3967919719183	42.2314470500621	d
DALYs (Disability-Adjusted Life Years)	Asia	Neuroblastoma and other peripheral nervous cell tumors	Rate	Male	6-11 months	2006	32.7297476989281	24.4175846612922	44.5750754730217	h
DALYs (Disability-Adjusted Life Years)	Asia	Neuroblastoma and other peripheral nervous cell tumors	Rate	Female	6-11 months	2006	35.4303845487892	22.3661952744419	52.508061980039	l
DALYs (Disability-Adjusted Life Years)	Asia	Neuroblastoma and other peripheral nervous cell tumors	Rate	Both	6-11 months	2006	34.0182801867703	25.2998660369189	43.9093572555072	d
DALYs (Disability-Adjusted Life Years)	Asia	Neuroblastoma and other peripheral nervous cell tumors	Rate	Male	0-6 days	2007	14.7043977109039	10.5741199960999	19.8891052008146	h
DALYs (Disability-Adjusted Life Years)	Asia	Neuroblastoma and other peripheral nervous cell tumors	Rate	Female	0-6 days	2007	7.97883597657322	4.53207937562344	14.2300727409383	l
DALYs (Disability-Adjusted Life Years)	Asia	Neuroblastoma and other peripheral nervous cell tumors	Rate	Both	0-6 days	2007	11.5004463406976	8.23073984752738	15.5665064965505	d
DALYs (Disability-Adjusted Life Years)	Asia	Neuroblastoma and other peripheral nervous cell tumors	Rate	Male	7-27 days	2007	14.5253050876822	10.0934219670968	20.4976564412589	h
DALYs (Disability-Adjusted Life Years)	Asia	Neuroblastoma and other peripheral nervous cell tumors	Rate	Female	7-27 days	2007	16.504672364091	11.4831358142613	23.6319823702706	l
DALYs (Disability-Adjusted Life Years)	Asia	Neuroblastoma and other peripheral nervous cell tumors	Rate	Both	7-27 days	2007	15.4694503389248	11.4017157942828	19.8296069610641	d
DALYs (Disability-Adjusted Life Years)	Asia	Neuroblastoma and other peripheral nervous cell tumors	Rate	Male	5-9 years	2007	4.08199512749465	3.4699850562164	4.88749134692212	h
DALYs (Disability-Adjusted Life Years)	Asia	Neuroblastoma and other peripheral nervous cell tumors	Rate	Female	5-9 years	2007	3.24510522360747	2.37741479260787	4.39212160678271	l
DALYs (Disability-Adjusted Life Years)	Asia	Neuroblastoma and other peripheral nervous cell tumors	Rate	Both	5-9 years	2007	3.68305455146728	3.10915080007958	4.31989207552171	d
DALYs (Disability-Adjusted Life Years)	Asia	Neuroblastoma and other peripheral nervous cell tumors	Rate	Male	10-14 years	2007	1.29834844178428	1.07072500297971	1.58809406088352	h
DALYs (Disability-Adjusted Life Years)	Asia	Neuroblastoma and other peripheral nervous cell tumors	Rate	Female	10-14 years	2007	1.48896110284576	1.0384021004054	2.2464927149412	l
DALYs (Disability-Adjusted Life Years)	Asia	Neuroblastoma and other peripheral nervous cell tumors	Rate	Both	10-14 years	2007	1.38918167211406	1.08427816493489	1.71233278032568	d
DALYs (Disability-Adjusted Life Years)	Asia	Neuroblastoma and other peripheral nervous cell tumors	Rate	Male	2-4 years	2007	9.85131484262448	7.81236922896899	12.2191686600087	h
DALYs (Disability-Adjusted Life Years)	Asia	Neuroblastoma and other peripheral nervous cell tumors	Rate	Female	2-4 years	2007	7.22392114603474	4.3358190373612	10.716779407679	l
DALYs (Disability-Adjusted Life Years)	Asia	Neuroblastoma and other peripheral nervous cell tumors	Rate	Both	2-4 years	2007	8.59816909519898	6.91799220042107	10.4502059602534	d
DALYs (Disability-Adjusted Life Years)	Asia	Neuroblastoma and other peripheral nervous cell tumors	Rate	Male	12-23 months	2007	16.5560364631983	13.4723292534594	21.7957481726417	h
DALYs (Disability-Adjusted Life Years)	Asia	Neuroblastoma and other peripheral nervous cell tumors	Rate	Female	12-23 months	2007	12.9168387760689	9.51338028942666	17.458966668016	l
DALYs (Disability-Adjusted Life Years)	Asia	Neuroblastoma and other peripheral nervous cell tumors	Rate	Both	12-23 months	2007	14.8193576644349	12.0440889711839	18.2438232965618	d
DALYs (Disability-Adjusted Life Years)	Asia	Neuroblastoma and other peripheral nervous cell tumors	Rate	Male	1-5 months	2007	32.5605312918432	25.2287142999563	42.3654309782202	h
DALYs (Disability-Adjusted Life Years)	Asia	Neuroblastoma and other peripheral nervous cell tumors	Rate	Female	1-5 months	2007	35.5969970515949	23.9093807996785	51.7941974791575	l
DALYs (Disability-Adjusted Life Years)	Asia	Neuroblastoma and other peripheral nervous cell tumors	Rate	Both	1-5 months	2007	34.0092064915546	26.9313257240235	41.873269133625	d
DALYs (Disability-Adjusted Life Years)	Asia	Neuroblastoma and other peripheral nervous cell tumors	Rate	Male	6-11 months	2007	33.1923532109403	24.8359310721865	45.1802159743218	h
DALYs (Disability-Adjusted Life Years)	Asia	Neuroblastoma and other peripheral nervous cell tumors	Rate	Female	6-11 months	2007	36.1181615846355	23.4062346769217	54.4494618339852	l
DALYs (Disability-Adjusted Life Years)	Asia	Neuroblastoma and other peripheral nervous cell tumors	Rate	Both	6-11 months	2007	34.5883747209067	25.4884680350647	44.9232682353625	d
DALYs (Disability-Adjusted Life Years)	Asia	Neuroblastoma and other peripheral nervous cell tumors	Rate	Male	0-6 days	2010	15.5402110077367	11.1732289973616	21.4278996966178	h
DALYs (Disability-Adjusted Life Years)	Asia	Neuroblastoma and other peripheral nervous cell tumors	Rate	Female	0-6 days	2010	8.42126117417919	4.86192614765951	15.3770255345042	l
DALYs (Disability-Adjusted Life Years)	Asia	Neuroblastoma and other peripheral nervous cell tumors	Rate	Both	0-6 days	2010	12.1447268705573	8.76655987600455	16.4754924291944	d
DALYs (Disability-Adjusted Life Years)	Asia	Neuroblastoma and other peripheral nervous cell tumors	Rate	Male	7-27 days	2010	15.3478364585134	10.7562353916084	21.2776794497625	h
DALYs (Disability-Adjusted Life Years)	Asia	Neuroblastoma and other peripheral nervous cell tumors	Rate	Female	7-27 days	2010	17.3581868259186	12.2831022391679	25.1709437784099	l
DALYs (Disability-Adjusted Life Years)	Asia	Neuroblastoma and other peripheral nervous cell tumors	Rate	Both	7-27 days	2010	16.3078113674561	12.170090309643	20.8826659806447	d
DALYs (Disability-Adjusted Life Years)	Asia	Neuroblastoma and other peripheral nervous cell tumors	Rate	Male	5-9 years	2010	4.6368495103307	3.90761295702746	5.51551137408029	h
DALYs (Disability-Adjusted Life Years)	Asia	Neuroblastoma and other peripheral nervous cell tumors	Rate	Female	5-9 years	2010	3.50975120015179	2.41008887246688	4.62877162423621	l
DALYs (Disability-Adjusted Life Years)	Asia	Neuroblastoma and other peripheral nervous cell tumors	Rate	Both	5-9 years	2010	4.09950614987299	3.43147065405699	4.78427454894003	d
DALYs (Disability-Adjusted Life Years)	Asia	Neuroblastoma and other peripheral nervous cell tumors	Rate	Male	10-14 years	2010	1.48960677288589	1.2680987508955	1.76658565552001	h
DALYs (Disability-Adjusted Life Years)	Asia	Neuroblastoma and other peripheral nervous cell tumors	Rate	Female	10-14 years	2010	1.62193289910435	1.11759843567795	2.39809012026812	l
DALYs (Disability-Adjusted Life Years)	Asia	Neuroblastoma and other peripheral nervous cell tumors	Rate	Both	10-14 years	2010	1.55270614036516	1.23558083486942	1.89571438162906	d
DALYs (Disability-Adjusted Life Years)	Asia	Neuroblastoma and other peripheral nervous cell tumors	Rate	Male	2-4 years	2010	10.5803144714902	8.57151790346672	13.3930615294038	h
DALYs (Disability-Adjusted Life Years)	Asia	Neuroblastoma and other peripheral nervous cell tumors	Rate	Female	2-4 years	2010	7.42333359874831	4.67353537419963	10.5432754669888	l
DALYs (Disability-Adjusted Life Years)	Asia	Neuroblastoma and other peripheral nervous cell tumors	Rate	Both	2-4 years	2010	9.0738426486268	7.36170193074518	11.0120749020409	d
DALYs (Disability-Adjusted Life Years)	Asia	Neuroblastoma and other peripheral nervous cell tumors	Rate	Male	12-23 months	2010	18.5912469948155	14.7383366632455	25.3633895544134	h
DALYs (Disability-Adjusted Life Years)	Asia	Neuroblastoma and other peripheral nervous cell tumors	Rate	Female	12-23 months	2010	13.9707591572379	9.6666648127357	18.4020379504133	l
DALYs (Disability-Adjusted Life Years)	Asia	Neuroblastoma and other peripheral nervous cell tumors	Rate	Both	12-23 months	2010	16.3850424434143	12.9183373322783	20.5394904888469	d
DALYs (Disability-Adjusted Life Years)	Asia	Neuroblastoma and other peripheral nervous cell tumors	Rate	Male	1-5 months	2010	35.689284384805	26.5005572490072	48.6066324621111	h
DALYs (Disability-Adjusted Life Years)	Asia	Neuroblastoma and other peripheral nervous cell tumors	Rate	Female	1-5 months	2010	39.4604619019483	27.1358345214277	56.5532953951659	l
DALYs (Disability-Adjusted Life Years)	Asia	Neuroblastoma and other peripheral nervous cell tumors	Rate	Both	1-5 months	2010	37.4902908714555	28.5364050552896	46.473463721332	d
DALYs (Disability-Adjusted Life Years)	Asia	Neuroblastoma and other peripheral nervous cell tumors	Rate	Male	6-11 months	2010	37.9628309553043	27.8133458699203	51.6049281204343	h
DALYs (Disability-Adjusted Life Years)	Asia	Neuroblastoma and other peripheral nervous cell tumors	Rate	Female	6-11 months	2010	41.4171843510714	26.3626043940517	61.3400587825275	l
DALYs (Disability-Adjusted Life Years)	Asia	Neuroblastoma and other peripheral nervous cell tumors	Rate	Both	6-11 months	2010	39.612330974298	29.0555473712731	50.8029265193599	d
DALYs (Disability-Adjusted Life Years)	Asia	Neuroblastoma and other peripheral nervous cell tumors	Rate	Male	0-6 days	2009	15.2351821285817	10.9269411644627	20.9009040211631	h
DALYs (Disability-Adjusted Life Years)	Asia	Neuroblastoma and other peripheral nervous cell tumors	Rate	Female	0-6 days	2009	8.23825625516955	4.74993857029103	15.0400094370085	l
DALYs (Disability-Adjusted Life Years)	Asia	Neuroblastoma and other peripheral nervous cell tumors	Rate	Both	0-6 days	2009	11.8999149660448	8.53216931978001	16.1603717225464	d
DALYs (Disability-Adjusted Life Years)	Asia	Neuroblastoma and other peripheral nervous cell tumors	Rate	Male	7-27 days	2009	14.8897852723878	10.4713862850713	20.8300253968058	h
DALYs (Disability-Adjusted Life Years)	Asia	Neuroblastoma and other peripheral nervous cell tumors	Rate	Female	7-27 days	2009	16.9563456355188	11.9828800922257	24.4010710876552	l
DALYs (Disability-Adjusted Life Years)	Asia	Neuroblastoma and other peripheral nervous cell tumors	Rate	Both	7-27 days	2009	15.8760634288333	11.7775227551093	20.3782856405245	d
DALYs (Disability-Adjusted Life Years)	Asia	Neuroblastoma and other peripheral nervous cell tumors	Rate	Male	5-9 years	2009	4.57382706907917	3.98370288092055	5.33934895197784	h
DALYs (Disability-Adjusted Life Years)	Asia	Neuroblastoma and other peripheral nervous cell tumors	Rate	Female	5-9 years	2009	3.51951156143102	2.51957067599924	4.70787362869372	l
DALYs (Disability-Adjusted Life Years)	Asia	Neuroblastoma and other peripheral nervous cell tumors	Rate	Both	5-9 years	2009	4.07123216432748	3.4860102976872	4.75191957059255	d
DALYs (Disability-Adjusted Life Years)	Asia	Neuroblastoma and other peripheral nervous cell tumors	Rate	Male	10-14 years	2009	1.40429933054505	1.17747686977549	1.67860380392245	h
DALYs (Disability-Adjusted Life Years)	Asia	Neuroblastoma and other peripheral nervous cell tumors	Rate	Female	10-14 years	2009	1.58571589880008	1.11599261308643	2.38061285797667	l
DALYs (Disability-Adjusted Life Years)	Asia	Neuroblastoma and other peripheral nervous cell tumors	Rate	Both	10-14 years	2009	1.49078823219944	1.19686536418936	1.83272935983311	d
DALYs (Disability-Adjusted Life Years)	Asia	Neuroblastoma and other peripheral nervous cell tumors	Rate	Male	2-4 years	2009	10.4436010232202	8.37722859783233	13.2388942996064	h
DALYs (Disability-Adjusted Life Years)	Asia	Neuroblastoma and other peripheral nervous cell tumors	Rate	Female	2-4 years	2009	7.41307759729704	4.73019678634148	10.6304318033522	l
DALYs (Disability-Adjusted Life Years)	Asia	Neuroblastoma and other peripheral nervous cell tumors	Rate	Both	2-4 years	2009	8.99778779161177	7.26554067861705	10.885084047618	d
DALYs (Disability-Adjusted Life Years)	Asia	Neuroblastoma and other peripheral nervous cell tumors	Rate	Male	12-23 months	2009	18.1256034960745	14.4725630598594	24.5125322928704	h
DALYs (Disability-Adjusted Life Years)	Asia	Neuroblastoma and other peripheral nervous cell tumors	Rate	Female	12-23 months	2009	13.8064481497878	9.75549190741914	17.8829799055708	l
DALYs (Disability-Adjusted Life Years)	Asia	Neuroblastoma and other peripheral nervous cell tumors	Rate	Both	12-23 months	2009	16.0638903590572	12.892489893029	20.1828583332215	d
DALYs (Disability-Adjusted Life Years)	Asia	Neuroblastoma and other peripheral nervous cell tumors	Rate	Male	1-5 months	2009	34.2989059960386	25.9867190242257	45.5327419630872	h
DALYs (Disability-Adjusted Life Years)	Asia	Neuroblastoma and other peripheral nervous cell tumors	Rate	Female	1-5 months	2009	37.70040564	25.6451477057393	55.3311184723959	l
DALYs (Disability-Adjusted Life Years)	Asia	Neuroblastoma and other peripheral nervous cell tumors	Rate	Both	1-5 months	2009	35.9225397027803	27.9841349249785	44.6983715406403	d
DALYs (Disability-Adjusted Life Years)	Asia	Neuroblastoma and other peripheral nervous cell tumors	Rate	Male	6-11 months	2009	36.5813348957587	27.0034875766722	49.6863094672283	h
DALYs (Disability-Adjusted Life Years)	Asia	Neuroblastoma and other peripheral nervous cell tumors	Rate	Female	6-11 months	2009	39.4643491782942	25.5450640600888	58.240414535517	l
DALYs (Disability-Adjusted Life Years)	Asia	Neuroblastoma and other peripheral nervous cell tumors	Rate	Both	6-11 months	2009	37.9574246535202	28.2780748595292	48.930804439288	d
DALYs (Disability-Adjusted Life Years)	Asia	Neuroblastoma and other peripheral nervous cell tumors	Rate	Male	0-6 days	2011	15.8936451252634	11.4995892138992	22.0419645050767	h
DALYs (Disability-Adjusted Life Years)	Asia	Neuroblastoma and other peripheral nervous cell tumors	Rate	Female	0-6 days	2011	8.54522126881614	4.91951906195516	15.9231698300969	l
DALYs (Disability-Adjusted Life Years)	Asia	Neuroblastoma and other peripheral nervous cell tumors	Rate	Both	0-6 days	2011	12.3881165659098	9.03640746464559	17.0708496623464	d
DALYs (Disability-Adjusted Life Years)	Asia	Neuroblastoma and other peripheral nervous cell tumors	Rate	Male	7-27 days	2011	15.6416944239649	11.0828718585702	22.2117103882597	h
DALYs (Disability-Adjusted Life Years)	Asia	Neuroblastoma and other peripheral nervous cell tumors	Rate	Female	7-27 days	2011	17.6989845843738	12.7480275099532	26.0124402551987	l
DALYs (Disability-Adjusted Life Years)	Asia	Neuroblastoma and other peripheral nervous cell tumors	Rate	Both	7-27 days	2011	16.6242279208405	12.4077653196488	21.4838093647219	d
DALYs (Disability-Adjusted Life Years)	Asia	Neuroblastoma and other peripheral nervous cell tumors	Rate	Male	5-9 years	2011	4.8572340781404	4.1020182581254	5.76474396017001	h
DALYs (Disability-Adjusted Life Years)	Asia	Neuroblastoma and other peripheral nervous cell tumors	Rate	Female	5-9 years	2011	3.56773622733181	2.46159291952229	4.63562665777125	l
DALYs (Disability-Adjusted Life Years)	Asia	Neuroblastoma and other peripheral nervous cell tumors	Rate	Both	5-9 years	2011	4.24234343208205	3.55506764614164	4.91744730947518	d
DALYs (Disability-Adjusted Life Years)	Asia	Neuroblastoma and other peripheral nervous cell tumors	Rate	Male	10-14 years	2011	1.50980133353552	1.27817841442587	1.79612604180144	h
DALYs (Disability-Adjusted Life Years)	Asia	Neuroblastoma and other peripheral nervous cell tumors	Rate	Female	10-14 years	2011	1.6435531931005	1.1279285052858	2.45368401360418	l
DALYs (Disability-Adjusted Life Years)	Asia	Neuroblastoma and other peripheral nervous cell tumors	Rate	Both	10-14 years	2011	1.57358708706858	1.24569285328717	1.9152453063496	d
DALYs (Disability-Adjusted Life Years)	Asia	Neuroblastoma and other peripheral nervous cell tumors	Rate	Male	2-4 years	2011	10.845548979988	8.71515192439432	13.7753990601909	h
DALYs (Disability-Adjusted Life Years)	Asia	Neuroblastoma and other peripheral nervous cell tumors	Rate	Female	2-4 years	2011	7.49046887881512	4.73236500226951	10.6217460241602	l
DALYs (Disability-Adjusted Life Years)	Asia	Neuroblastoma and other peripheral nervous cell tumors	Rate	Both	2-4 years	2011	9.24406232736047	7.39719717635701	11.3081121583465	d
DALYs (Disability-Adjusted Life Years)	Asia	Neuroblastoma and other peripheral nervous cell tumors	Rate	Male	12-23 months	2011	19.0411454089413	14.932099377291	25.7822637625252	h
DALYs (Disability-Adjusted Life Years)	Asia	Neuroblastoma and other peripheral nervous cell tumors	Rate	Female	12-23 months	2011	14.1218529509856	9.58267981952617	18.7603375001944	l
DALYs (Disability-Adjusted Life Years)	Asia	Neuroblastoma and other peripheral nervous cell tumors	Rate	Both	12-23 months	2011	16.6910978570927	13.0205956335748	20.9134064164084	d
DALYs (Disability-Adjusted Life Years)	Asia	Neuroblastoma and other peripheral nervous cell tumors	Rate	Male	1-5 months	2011	36.9377015867841	27.348215211828	51.1269116713431	h
DALYs (Disability-Adjusted Life Years)	Asia	Neuroblastoma and other peripheral nervous cell tumors	Rate	Female	1-5 months	2011	41.1415454112838	28.8084305761163	59.3806983995088	l
DALYs (Disability-Adjusted Life Years)	Asia	Neuroblastoma and other peripheral nervous cell tumors	Rate	Both	1-5 months	2011	38.9458727495314	29.3462733977813	49.3857464187518	d
DALYs (Disability-Adjusted Life Years)	Asia	Neuroblastoma and other peripheral nervous cell tumors	Rate	Male	6-11 months	2011	39.8783790450687	28.6722769162626	54.3642855314136	h
DALYs (Disability-Adjusted Life Years)	Asia	Neuroblastoma and other peripheral nervous cell tumors	Rate	Female	6-11 months	2011	43.9099572756738	28.8369480375209	66.3522228350635	l
DALYs (Disability-Adjusted Life Years)	Asia	Neuroblastoma and other peripheral nervous cell tumors	Rate	Both	6-11 months	2011	41.8044944784287	30.5652368285298	54.7098348777487	d
DALYs (Disability-Adjusted Life Years)	Asia	Neuroblastoma and other peripheral nervous cell tumors	Rate	Male	0-6 days	2012	16.2188401608184	11.7387449564637	22.52859816	h
DALYs (Disability-Adjusted Life Years)	Asia	Neuroblastoma and other peripheral nervous cell tumors	Rate	Female	0-6 days	2012	8.60870547152288	4.91763087820997	16.1676584770638	l
DALYs (Disability-Adjusted Life Years)	Asia	Neuroblastoma and other peripheral nervous cell tumors	Rate	Both	0-6 days	2012	12.5899996748229	9.12430776601922	17.2065989183439	d
DALYs (Disability-Adjusted Life Years)	Asia	Neuroblastoma and other peripheral nervous cell tumors	Rate	Male	7-27 days	2012	15.7117388149978	10.9077576296626	22.32785314	h
DALYs (Disability-Adjusted Life Years)	Asia	Neuroblastoma and other peripheral nervous cell tumors	Rate	Female	7-27 days	2012	18.0663204767448	12.9037985536678	26.9490878507347	l
DALYs (Disability-Adjusted Life Years)	Asia	Neuroblastoma and other peripheral nervous cell tumors	Rate	Both	7-27 days	2012	16.8357442518599	12.5945143604444	21.8349098472298	d
DALYs (Disability-Adjusted Life Years)	Asia	Neuroblastoma and other peripheral nervous cell tumors	Rate	Male	5-9 years	2012	5.08099050815563	4.29248847812909	6.11976801200269	h
DALYs (Disability-Adjusted Life Years)	Asia	Neuroblastoma and other peripheral nervous cell tumors	Rate	Female	5-9 years	2012	3.61627746823227	2.45942730884926	4.7008748245676	l
DALYs (Disability-Adjusted Life Years)	Asia	Neuroblastoma and other peripheral nervous cell tumors	Rate	Both	5-9 years	2012	4.38235821488905	3.68163891447942	5.07238052157097	d
DALYs (Disability-Adjusted Life Years)	Asia	Neuroblastoma and other peripheral nervous cell tumors	Rate	Male	10-14 years	2012	1.51678391523041	1.26413491699767	1.80513409418065	h
DALYs (Disability-Adjusted Life Years)	Asia	Neuroblastoma and other peripheral nervous cell tumors	Rate	Female	10-14 years	2012	1.60124744405093	1.11604355215862	2.38071478578178	l
DALYs (Disability-Adjusted Life Years)	Asia	Neuroblastoma and other peripheral nervous cell tumors	Rate	Both	10-14 years	2012	1.55706135804929	1.23614602065669	1.90150109236992	d
DALYs (Disability-Adjusted Life Years)	Asia	Neuroblastoma and other peripheral nervous cell tumors	Rate	Male	2-4 years	2012	10.992005407085	8.6008968668022	14.1775345894746	h
DALYs (Disability-Adjusted Life Years)	Asia	Neuroblastoma and other peripheral nervous cell tumors	Rate	Female	2-4 years	2012	7.50779821317975	4.76859448282935	10.6183272002647	l
DALYs (Disability-Adjusted Life Years)	Asia	Neuroblastoma and other peripheral nervous cell tumors	Rate	Both	2-4 years	2012	9.32814451329847	7.31006429907944	11.4810955885995	d
DALYs (Disability-Adjusted Life Years)	Asia	Neuroblastoma and other peripheral nervous cell tumors	Rate	Male	12-23 months	2012	19.2478662035079	14.780215298408	26.5773771526364	h
DALYs (Disability-Adjusted Life Years)	Asia	Neuroblastoma and other peripheral nervous cell tumors	Rate	Female	12-23 months	2012	14.215892813659	9.50862767909896	18.5440719886301	l
DALYs (Disability-Adjusted Life Years)	Asia	Neuroblastoma and other peripheral nervous cell tumors	Rate	Both	12-23 months	2012	16.8430089783049	13.0867128750625	21.0950260261558	d
DALYs (Disability-Adjusted Life Years)	Asia	Neuroblastoma and other peripheral nervous cell tumors	Rate	Male	1-5 months	2012	37.8320727019584	27.6032089152629	50.6004870374702	h
DALYs (Disability-Adjusted Life Years)	Asia	Neuroblastoma and other peripheral nervous cell tumors	Rate	Female	1-5 months	2012	42.5215541009278	30.1509230253935	64.2289807196363	l
DALYs (Disability-Adjusted Life Years)	Asia	Neuroblastoma and other peripheral nervous cell tumors	Rate	Both	1-5 months	2012	40.0713976247631	31.0882030608427	51.5694519428698	d
DALYs (Disability-Adjusted Life Years)	Asia	Neuroblastoma and other peripheral nervous cell tumors	Rate	Male	6-11 months	2012	41.1655813352075	28.8915084576855	57.8549447222392	h
DALYs (Disability-Adjusted Life Years)	Asia	Neuroblastoma and other peripheral nervous cell tumors	Rate	Female	6-11 months	2012	45.817166552697	29.5140614113051	69.2257810263834	l
DALYs (Disability-Adjusted Life Years)	Asia	Neuroblastoma and other peripheral nervous cell tumors	Rate	Both	6-11 months	2012	43.3874807598504	31.6457047208754	56.8540428025989	d
DALYs (Disability-Adjusted Life Years)	Asia	Neuroblastoma and other peripheral nervous cell tumors	Rate	Male	0-6 days	2015	17.0579767262227	12.237721014677	23.1654099429446	h
DALYs (Disability-Adjusted Life Years)	Asia	Neuroblastoma and other peripheral nervous cell tumors	Rate	Female	0-6 days	2015	8.91013879731283	5.02668035199371	16.6723380371579	l
DALYs (Disability-Adjusted Life Years)	Asia	Neuroblastoma and other peripheral nervous cell tumors	Rate	Both	0-6 days	2015	13.1779143203021	9.541908141	17.4838278724105	d
DALYs (Disability-Adjusted Life Years)	Asia	Neuroblastoma and other peripheral nervous cell tumors	Rate	Male	7-27 days	2015	16.3485213625566	11.1855370624924	22.5322075279522	h
DALYs (Disability-Adjusted Life Years)	Asia	Neuroblastoma and other peripheral nervous cell tumors	Rate	Female	7-27 days	2015	19.3424031154379	13.8392241934314	28.5126843894217	l
DALYs (Disability-Adjusted Life Years)	Asia	Neuroblastoma and other peripheral nervous cell tumors	Rate	Both	7-27 days	2015	17.7755442863663	13.1975172732623	22.4042909930893	d
DALYs (Disability-Adjusted Life Years)	Asia	Neuroblastoma and other peripheral nervous cell tumors	Rate	Male	5-9 years	2015	5.43154588144046	4.45105888679963	6.53835986279192	h
DALYs (Disability-Adjusted Life Years)	Asia	Neuroblastoma and other peripheral nervous cell tumors	Rate	Female	5-9 years	2015	3.89935969002048	2.57530751842001	5.08386447199194	l
DALYs (Disability-Adjusted Life Years)	Asia	Neuroblastoma and other peripheral nervous cell tumors	Rate	Both	5-9 years	2015	4.69984809422943	3.8741015025762	5.50553747698273	d
DALYs (Disability-Adjusted Life Years)	Asia	Neuroblastoma and other peripheral nervous cell tumors	Rate	Male	10-14 years	2015	1.67231527760489	1.40821634525861	1.99145906314215	h
DALYs (Disability-Adjusted Life Years)	Asia	Neuroblastoma and other peripheral nervous cell tumors	Rate	Female	10-14 years	2015	1.8192080992926	1.26176220319913	2.61782463190109	l
DALYs (Disability-Adjusted Life Years)	Asia	Neuroblastoma and other peripheral nervous cell tumors	Rate	Both	10-14 years	2015	1.74235463406955	1.38603816788125	2.09651194529969	d
DALYs (Disability-Adjusted Life Years)	Asia	Neuroblastoma and other peripheral nervous cell tumors	Rate	Male	2-4 years	2015	11.9338238978109	8.92487487036992	15.2039518148227	h
DALYs (Disability-Adjusted Life Years)	Asia	Neuroblastoma and other peripheral nervous cell tumors	Rate	Female	2-4 years	2015	7.74551210617325	4.99760637022462	11.1435310377103	l
DALYs (Disability-Adjusted Life Years)	Asia	Neuroblastoma and other peripheral nervous cell tumors	Rate	Both	2-4 years	2015	9.93198270211686	7.57380936843953	12.4393249370487	d
DALYs (Disability-Adjusted Life Years)	Asia	Neuroblastoma and other peripheral nervous cell tumors	Rate	Male	12-23 months	2015	21.185282181676	15.8773545447967	29.5286086379371	h
DALYs (Disability-Adjusted Life Years)	Asia	Neuroblastoma and other peripheral nervous cell tumors	Rate	Female	12-23 months	2015	15.4345722882993	9.97387500887199	21.2846144502703	l
DALYs (Disability-Adjusted Life Years)	Asia	Neuroblastoma and other peripheral nervous cell tumors	Rate	Both	12-23 months	2015	18.4399753019516	13.988258706246	23.8486234984366	d
DALYs (Disability-Adjusted Life Years)	Asia	Neuroblastoma and other peripheral nervous cell tumors	Rate	Male	1-5 months	2015	41.7754357068597	30.8880110147938	56.1669551888013	h
DALYs (Disability-Adjusted Life Years)	Asia	Neuroblastoma and other peripheral nervous cell tumors	Rate	Female	1-5 months	2015	47.800215334324	33.8932615904441	72.1732367417984	l
DALYs (Disability-Adjusted Life Years)	Asia	Neuroblastoma and other peripheral nervous cell tumors	Rate	Both	1-5 months	2015	44.6479631538203	34.9266012836171	57.7837155403328	d
DALYs (Disability-Adjusted Life Years)	Asia	Neuroblastoma and other peripheral nervous cell tumors	Rate	Male	6-11 months	2015	46.7277327715609	32.1572939299389	70.287365442348	h
DALYs (Disability-Adjusted Life Years)	Asia	Neuroblastoma and other peripheral nervous cell tumors	Rate	Female	6-11 months	2015	52.2675403697754	34.3287026043711	75.8856422574512	l
DALYs (Disability-Adjusted Life Years)	Asia	Neuroblastoma and other peripheral nervous cell tumors	Rate	Both	6-11 months	2015	49.3700985374171	35.9800879441557	66.1149875227626	d
DALYs (Disability-Adjusted Life Years)	Asia	Neuroblastoma and other peripheral nervous cell tumors	Rate	Male	0-6 days	2013	16.4648324800549	11.9386301126075	22.4527192904746	h
DALYs (Disability-Adjusted Life Years)	Asia	Neuroblastoma and other peripheral nervous cell tumors	Rate	Female	0-6 days	2013	8.72475031163598	4.91226994332905	16.2972880862235	l
DALYs (Disability-Adjusted Life Years)	Asia	Neuroblastoma and other peripheral nervous cell tumors	Rate	Both	0-6 days	2013	12.7748677740088	9.25033392195838	17.3294570101876	d
DALYs (Disability-Adjusted Life Years)	Asia	Neuroblastoma and other peripheral nervous cell tumors	Rate	Male	7-27 days	2013	15.879928620673	11.1268707687397	22.2551996607276	h
DALYs (Disability-Adjusted Life Years)	Asia	Neuroblastoma and other peripheral nervous cell tumors	Rate	Female	7-27 days	2013	18.5906817181678	13.4986613491664	27.5149841992644	l
DALYs (Disability-Adjusted Life Years)	Asia	Neuroblastoma and other peripheral nervous cell tumors	Rate	Both	7-27 days	2013	17.173587757051	12.760104887166	22.0171422629148	d
DALYs (Disability-Adjusted Life Years)	Asia	Neuroblastoma and other peripheral nervous cell tumors	Rate	Male	5-9 years	2013	5.27886629744549	4.41762465132607	6.31335707919071	h
DALYs (Disability-Adjusted Life Years)	Asia	Neuroblastoma and other peripheral nervous cell tumors	Rate	Female	5-9 years	2013	3.76668589169279	2.56817391896853	4.85631679028724	l
DALYs (Disability-Adjusted Life Years)	Asia	Neuroblastoma and other peripheral nervous cell tumors	Rate	Both	5-9 years	2013	4.55735401781015	3.78484123692923	5.28257030523229	d
DALYs (Disability-Adjusted Life Years)	Asia	Neuroblastoma and other peripheral nervous cell tumors	Rate	Male	10-14 years	2013	1.54183598927637	1.26765336137483	1.84915929639676	h
DALYs (Disability-Adjusted Life Years)	Asia	Neuroblastoma and other peripheral nervous cell tumors	Rate	Female	10-14 years	2013	1.68486929489384	1.16995927669691	2.48153480166227	l
DALYs (Disability-Adjusted Life Years)	Asia	Neuroblastoma and other peripheral nervous cell tumors	Rate	Both	10-14 years	2013	1.6100365204088	1.27808987020537	1.96149063768668	d
DALYs (Disability-Adjusted Life Years)	Asia	Neuroblastoma and other peripheral nervous cell tumors	Rate	Male	2-4 years	2013	11.3114748219738	8.78616417777766	14.584230526512	h
DALYs (Disability-Adjusted Life Years)	Asia	Neuroblastoma and other peripheral nervous cell tumors	Rate	Female	2-4 years	2013	7.62764964680383	4.98767814272519	10.7637558012902	l
DALYs (Disability-Adjusted Life Years)	Asia	Neuroblastoma and other peripheral nervous cell tumors	Rate	Both	2-4 years	2013	9.55139163245422	7.46862735396265	11.8415505321579	d
DALYs (Disability-Adjusted Life Years)	Asia	Neuroblastoma and other peripheral nervous cell tumors	Rate	Male	12-23 months	2013	19.9120214935931	15.2622750932695	27.2381507380589	h
DALYs (Disability-Adjusted Life Years)	Asia	Neuroblastoma and other peripheral nervous cell tumors	Rate	Female	12-23 months	2013	14.7463050389227	9.8101684060898	18.9920869993435	l
DALYs (Disability-Adjusted Life Years)	Asia	Neuroblastoma and other peripheral nervous cell tumors	Rate	Both	12-23 months	2013	17.4438783164817	13.4770538400824	22.0457548378255	d
DALYs (Disability-Adjusted Life Years)	Asia	Neuroblastoma and other peripheral nervous cell tumors	Rate	Male	1-5 months	2013	39.3098229197854	29.3139678054191	52.4018957152566	h
DALYs (Disability-Adjusted Life Years)	Asia	Neuroblastoma and other peripheral nervous cell tumors	Rate	Female	1-5 months	2013	44.7002610510995	31.790371978336	68.2420606020845	l
DALYs (Disability-Adjusted Life Years)	Asia	Neuroblastoma and other peripheral nervous cell tumors	Rate	Both	1-5 months	2013	41.8828071718532	32.3156428957822	53.4523627255784	d
DALYs (Disability-Adjusted Life Years)	Asia	Neuroblastoma and other peripheral nervous cell tumors	Rate	Male	6-11 months	2013	43.0082835660471	30.1743028110923	61.1697873261601	h
DALYs (Disability-Adjusted Life Years)	Asia	Neuroblastoma and other peripheral nervous cell tumors	Rate	Female	6-11 months	2013	48.3432752971606	31.1067849984862	71.7045982247856	l
DALYs (Disability-Adjusted Life Years)	Asia	Neuroblastoma and other peripheral nervous cell tumors	Rate	Both	6-11 months	2013	45.5550487667962	33.2328490932756	60.0591869768833	d
DALYs (Disability-Adjusted Life Years)	Asia	Neuroblastoma and other peripheral nervous cell tumors	Rate	Male	0-6 days	2017	17.4201705132657	11.6687170137793	23.8525241728752	h
DALYs (Disability-Adjusted Life Years)	Asia	Neuroblastoma and other peripheral nervous cell tumors	Rate	Female	0-6 days	2017	9.09035137808734	4.95281671376442	17.0972786662968	l
DALYs (Disability-Adjusted Life Years)	Asia	Neuroblastoma and other peripheral nervous cell tumors	Rate	Both	0-6 days	2017	13.4538646819251	9.29061115278102	18.0175737220857	d
DALYs (Disability-Adjusted Life Years)	Asia	Neuroblastoma and other peripheral nervous cell tumors	Rate	Male	7-27 days	2017	17.0235303802096	11.34598524	24.210228704102	h
DALYs (Disability-Adjusted Life Years)	Asia	Neuroblastoma and other peripheral nervous cell tumors	Rate	Female	7-27 days	2017	20.0276447449328	14.0691760541948	29.3677735864919	l
DALYs (Disability-Adjusted Life Years)	Asia	Neuroblastoma and other peripheral nervous cell tumors	Rate	Both	7-27 days	2017	18.4550581345213	13.23090841	24.1012216926963	d
DALYs (Disability-Adjusted Life Years)	Asia	Neuroblastoma and other peripheral nervous cell tumors	Rate	Male	5-9 years	2017	5.42686812951446	4.27846713535679	6.7671103766099	h
DALYs (Disability-Adjusted Life Years)	Asia	Neuroblastoma and other peripheral nervous cell tumors	Rate	Female	5-9 years	2017	4.06056776362315	2.69185777543526	5.41162744051597	l
DALYs (Disability-Adjusted Life Years)	Asia	Neuroblastoma and other peripheral nervous cell tumors	Rate	Both	5-9 years	2017	4.77368237412306	3.81061939226569	5.74192196544523	d
DALYs (Disability-Adjusted Life Years)	Asia	Neuroblastoma and other peripheral nervous cell tumors	Rate	Male	10-14 years	2017	1.70442128635735	1.38484578489317	2.10516521342248	h
DALYs (Disability-Adjusted Life Years)	Asia	Neuroblastoma and other peripheral nervous cell tumors	Rate	Female	10-14 years	2017	1.8922470614637	1.29470105873346	2.68006679089381	l
DALYs (Disability-Adjusted Life Years)	Asia	Neuroblastoma and other peripheral nervous cell tumors	Rate	Both	10-14 years	2017	1.79401498692606	1.42409494002378	2.14478504323002	d
DALYs (Disability-Adjusted Life Years)	Asia	Neuroblastoma and other peripheral nervous cell tumors	Rate	Male	2-4 years	2017	12.3324056698179	8.80736444983769	16.189250611953	h
DALYs (Disability-Adjusted Life Years)	Asia	Neuroblastoma and other peripheral nervous cell tumors	Rate	Female	2-4 years	2017	7.82031981837287	5.02876583616606	11.1705466187808	l
DALYs (Disability-Adjusted Life Years)	Asia	Neuroblastoma and other peripheral nervous cell tumors	Rate	Both	2-4 years	2017	10.1771641993474	7.52924880323217	13.1956366170109	d
DALYs (Disability-Adjusted Life Years)	Asia	Neuroblastoma and other peripheral nervous cell tumors	Rate	Male	12-23 months	2017	22.0337231957704	15.784394486366	31.4970051816276	h
DALYs (Disability-Adjusted Life Years)	Asia	Neuroblastoma and other peripheral nervous cell tumors	Rate	Female	12-23 months	2017	16.0263195394884	10.169418403986	22.920340230657	l
DALYs (Disability-Adjusted Life Years)	Asia	Neuroblastoma and other peripheral nervous cell tumors	Rate	Both	12-23 months	2017	19.1695776677056	13.9132997525023	25.1915406470729	d
DALYs (Disability-Adjusted Life Years)	Asia	Neuroblastoma and other peripheral nervous cell tumors	Rate	Male	1-5 months	2017	44.3546670838433	32.1910344232139	61.1868431900336	h
DALYs (Disability-Adjusted Life Years)	Asia	Neuroblastoma and other peripheral nervous cell tumors	Rate	Female	1-5 months	2017	51.0836723541391	34.6929280029538	76.5099875690767	l
DALYs (Disability-Adjusted Life Years)	Asia	Neuroblastoma and other peripheral nervous cell tumors	Rate	Both	1-5 months	2017	47.5612067800742	36.1575547245007	61.8433426354644	d
DALYs (Disability-Adjusted Life Years)	Asia	Neuroblastoma and other peripheral nervous cell tumors	Rate	Male	6-11 months	2017	49.4762052182901	32.7342468145035	72.5855321338411	h
DALYs (Disability-Adjusted Life Years)	Asia	Neuroblastoma and other peripheral nervous cell tumors	Rate	Female	6-11 months	2017	55.3890812451609	34.2471888557007	83.5103825943889	l
DALYs (Disability-Adjusted Life Years)	Asia	Neuroblastoma and other peripheral nervous cell tumors	Rate	Both	6-11 months	2017	52.2935092636498	36.8978737122276	71.0906813459592	d
DALYs (Disability-Adjusted Life Years)	Asia	Neuroblastoma and other peripheral nervous cell tumors	Rate	Male	0-6 days	2014	16.8500876886945	12.1930512241441	22.8691441457161	h
DALYs (Disability-Adjusted Life Years)	Asia	Neuroblastoma and other peripheral nervous cell tumors	Rate	Female	0-6 days	2014	8.86096070197974	4.99789657671226	16.5500626375045	l
DALYs (Disability-Adjusted Life Years)	Asia	Neuroblastoma and other peripheral nervous cell tumors	Rate	Both	0-6 days	2014	13.042655418949	9.45570452047603	17.4229348382697	d
DALYs (Disability-Adjusted Life Years)	Asia	Neuroblastoma and other peripheral nervous cell tumors	Rate	Male	7-27 days	2014	16.1815653281622	11.309715798209	22.701705810893	h
DALYs (Disability-Adjusted Life Years)	Asia	Neuroblastoma and other peripheral nervous cell tumors	Rate	Female	7-27 days	2014	19.041230728615	13.6948241869865	27.7508985176805	l
DALYs (Disability-Adjusted Life Years)	Asia	Neuroblastoma and other peripheral nervous cell tumors	Rate	Both	7-27 days	2014	17.5457538091009	13.0785247754909	22.0834034473126	d
DALYs (Disability-Adjusted Life Years)	Asia	Neuroblastoma and other peripheral nervous cell tumors	Rate	Male	5-9 years	2014	5.30143733730572	4.41587263470877	6.36639822159412	h
DALYs (Disability-Adjusted Life Years)	Asia	Neuroblastoma and other peripheral nervous cell tumors	Rate	Female	5-9 years	2014	3.84004348936497	2.57731026366817	5.00824268654989	l
DALYs (Disability-Adjusted Life Years)	Asia	Neuroblastoma and other peripheral nervous cell tumors	Rate	Both	5-9 years	2014	4.60388758857637	3.8032181787455	5.37333964592781	d
DALYs (Disability-Adjusted Life Years)	Asia	Neuroblastoma and other peripheral nervous cell tumors	Rate	Male	10-14 years	2014	1.63771658617476	1.37914039713692	1.94796958410745	h
DALYs (Disability-Adjusted Life Years)	Asia	Neuroblastoma and other peripheral nervous cell tumors	Rate	Female	10-14 years	2014	1.75419706700216	1.21487580600488	2.51754237151846	l
DALYs (Disability-Adjusted Life Years)	Asia	Neuroblastoma and other peripheral nervous cell tumors	Rate	Both	10-14 years	2014	1.69325320712744	1.36882772283923	2.03212380156771	d
DALYs (Disability-Adjusted Life Years)	Asia	Neuroblastoma and other peripheral nervous cell tumors	Rate	Male	2-4 years	2014	11.6139970178655	8.92282165225744	15.0960733563694	h
DALYs (Disability-Adjusted Life Years)	Asia	Neuroblastoma and other peripheral nervous cell tumors	Rate	Female	2-4 years	2014	7.66383179825087	5.08205542387144	10.7740638216171	l
DALYs (Disability-Adjusted Life Years)	Asia	Neuroblastoma and other peripheral nervous cell tumors	Rate	Both	2-4 years	2014	9.72602106141967	7.62114991498913	12.0107957631992	d
DALYs (Disability-Adjusted Life Years)	Asia	Neuroblastoma and other peripheral nervous cell tumors	Rate	Male	12-23 months	2014	20.6883413813434	15.5541576128838	28.4861927564483	h
DALYs (Disability-Adjusted Life Years)	Asia	Neuroblastoma and other peripheral nervous cell tumors	Rate	Female	12-23 months	2014	15.1872971019562	10.0233412487029	20.3616592801121	l
DALYs (Disability-Adjusted Life Years)	Asia	Neuroblastoma and other peripheral nervous cell tumors	Rate	Both	12-23 months	2014	18.0612321249482	13.8606567294598	23.1260220759908	d
DALYs (Disability-Adjusted Life Years)	Asia	Neuroblastoma and other peripheral nervous cell tumors	Rate	Male	1-5 months	2014	40.6746263776015	30.2154172090369	54.1314826857985	h
DALYs (Disability-Adjusted Life Years)	Asia	Neuroblastoma and other peripheral nervous cell tumors	Rate	Female	1-5 months	2014	46.3893178393296	33.0714015728758	69.4849985249007	l
DALYs (Disability-Adjusted Life Years)	Asia	Neuroblastoma and other peripheral nervous cell tumors	Rate	Both	1-5 months	2014	43.4012942083101	33.9463965786477	56.196724179127	d
DALYs (Disability-Adjusted Life Years)	Asia	Neuroblastoma and other peripheral nervous cell tumors	Rate	Male	6-11 months	2014	44.8750487083902	31.0244544777168	65.60256372	h
DALYs (Disability-Adjusted Life Years)	Asia	Neuroblastoma and other peripheral nervous cell tumors	Rate	Female	6-11 months	2014	50.2346347418795	32.6292484930167	74.2469824399464	l
DALYs (Disability-Adjusted Life Years)	Asia	Neuroblastoma and other peripheral nervous cell tumors	Rate	Both	6-11 months	2014	47.4326605080878	34.723732303162	63.3986297899111	d
DALYs (Disability-Adjusted Life Years)	Asia	Neuroblastoma and other peripheral nervous cell tumors	Rate	Male	0-6 days	2016	17.1433475946846	11.8373887859244	23.2794660694753	h
DALYs (Disability-Adjusted Life Years)	Asia	Neuroblastoma and other peripheral nervous cell tumors	Rate	Female	0-6 days	2016	8.87720729080733	4.92990121799677	16.6893043397618	l
DALYs (Disability-Adjusted Life Years)	Asia	Neuroblastoma and other peripheral nervous cell tumors	Rate	Both	0-6 days	2016	13.2087737498101	9.34900500185685	17.4775877441351	d
DALYs (Disability-Adjusted Life Years)	Asia	Neuroblastoma and other peripheral nervous cell tumors	Rate	Male	7-27 days	2016	16.4923129753932	11.1988467746214	23.144125589283	h
DALYs (Disability-Adjusted Life Years)	Asia	Neuroblastoma and other peripheral nervous cell tumors	Rate	Female	7-27 days	2016	19.4968567372165	13.8810121907857	28.6533945419227	l
DALYs (Disability-Adjusted Life Years)	Asia	Neuroblastoma and other peripheral nervous cell tumors	Rate	Both	7-27 days	2016	17.9236309585298	13.1717886810138	22.9157838410871	d
DALYs (Disability-Adjusted Life Years)	Asia	Neuroblastoma and other peripheral nervous cell tumors	Rate	Male	5-9 years	2016	5.45675379387292	4.42241863156139	6.76057713559806	h
DALYs (Disability-Adjusted Life Years)	Asia	Neuroblastoma and other peripheral nervous cell tumors	Rate	Female	5-9 years	2016	3.97579256357371	2.60140335447453	5.21422478334656	l
DALYs (Disability-Adjusted Life Years)	Asia	Neuroblastoma and other peripheral nervous cell tumors	Rate	Both	5-9 years	2016	4.74911710437823	3.81485259104572	5.59549155730774	d
DALYs (Disability-Adjusted Life Years)	Asia	Neuroblastoma and other peripheral nervous cell tumors	Rate	Male	10-14 years	2016	1.65032355928775	1.36064691740583	1.99809692242613	h
DALYs (Disability-Adjusted Life Years)	Asia	Neuroblastoma and other peripheral nervous cell tumors	Rate	Female	10-14 years	2016	1.84492427392328	1.25892552109769	2.66230242086568	l
DALYs (Disability-Adjusted Life Years)	Asia	Neuroblastoma and other peripheral nervous cell tumors	Rate	Both	10-14 years	2016	1.74312471669985	1.40178703440992	2.101021746	d
DALYs (Disability-Adjusted Life Years)	Asia	Neuroblastoma and other peripheral nervous cell tumors	Rate	Male	2-4 years	2016	12.1374822267677	8.73416692397593	15.9581005254611	h
DALYs (Disability-Adjusted Life Years)	Asia	Neuroblastoma and other peripheral nervous cell tumors	Rate	Female	2-4 years	2016	7.77017927748775	5.05617568172768	11.2411220669307	l
DALYs (Disability-Adjusted Life Years)	Asia	Neuroblastoma and other peripheral nervous cell tumors	Rate	Both	2-4 years	2016	10.0505937239691	7.43027031566867	13.0377378744426	d
DALYs (Disability-Adjusted Life Years)	Asia	Neuroblastoma and other peripheral nervous cell tumors	Rate	Male	12-23 months	2016	21.6174280472596	15.7876364188885	30.7104172321453	h
DALYs (Disability-Adjusted Life Years)	Asia	Neuroblastoma and other peripheral nervous cell tumors	Rate	Female	12-23 months	2016	15.7112593318376	9.99029988785128	22.1021644315113	l
DALYs (Disability-Adjusted Life Years)	Asia	Neuroblastoma and other peripheral nervous cell tumors	Rate	Both	12-23 months	2016	18.7996536205607	13.9651686376738	24.3309128045817	d
DALYs (Disability-Adjusted Life Years)	Asia	Neuroblastoma and other peripheral nervous cell tumors	Rate	Male	1-5 months	2016	42.8319342759923	31.2529628372244	59.1398226326859	h
DALYs (Disability-Adjusted Life Years)	Asia	Neuroblastoma and other peripheral nervous cell tumors	Rate	Female	1-5 months	2016	49.020287356471	33.8129237957484	73.1986170031155	l
DALYs (Disability-Adjusted Life Years)	Asia	Neuroblastoma and other peripheral nervous cell tumors	Rate	Both	1-5 months	2016	45.7806274717696	35.2410487326078	58.3563617376587	d
DALYs (Disability-Adjusted Life Years)	Asia	Neuroblastoma and other peripheral nervous cell tumors	Rate	Male	6-11 months	2016	48.0987466415609	32.1770504473749	72.2340893132259	h
DALYs (Disability-Adjusted Life Years)	Asia	Neuroblastoma and other peripheral nervous cell tumors	Rate	Female	6-11 months	2016	53.8281518891681	35.0093217386206	80.2381177098578	l
DALYs (Disability-Adjusted Life Years)	Asia	Neuroblastoma and other peripheral nervous cell tumors	Rate	Both	6-11 months	2016	50.8295419866065	36.9615004476055	67.7992206973349	d
DALYs (Disability-Adjusted Life Years)	Asia	Neuroblastoma and other peripheral nervous cell tumors	Rate	Male	0-6 days	2020	18.7014619202072	11.4064751562753	27.3853875623611	h
DALYs (Disability-Adjusted Life Years)	Asia	Neuroblastoma and other peripheral nervous cell tumors	Rate	Female	0-6 days	2020	9.78697468469189	4.82122675910286	18.6255460495757	l
DALYs (Disability-Adjusted Life Years)	Asia	Neuroblastoma and other peripheral nervous cell tumors	Rate	Both	0-6 days	2020	14.4488638206018	9.31383613741371	20.6162914402832	d
DALYs (Disability-Adjusted Life Years)	Asia	Neuroblastoma and other peripheral nervous cell tumors	Rate	Male	7-27 days	2020	19.7158031735566	12.0473991212315	29.4784894200527	h
DALYs (Disability-Adjusted Life Years)	Asia	Neuroblastoma and other peripheral nervous cell tumors	Rate	Female	7-27 days	2020	20.7373851778748	13.7930460945559	30.7792910991324	l
DALYs (Disability-Adjusted Life Years)	Asia	Neuroblastoma and other peripheral nervous cell tumors	Rate	Both	7-27 days	2020	20.2034734773644	13.4321275253407	26.9541646481413	d
DALYs (Disability-Adjusted Life Years)	Asia	Neuroblastoma and other peripheral nervous cell tumors	Rate	Male	5-9 years	2020	5.11553568181364	3.86702980116248	6.597305745	h
DALYs (Disability-Adjusted Life Years)	Asia	Neuroblastoma and other peripheral nervous cell tumors	Rate	Female	5-9 years	2020	3.83129974663635	2.53153422428658	5.45491040184369	l
DALYs (Disability-Adjusted Life Years)	Asia	Neuroblastoma and other peripheral nervous cell tumors	Rate	Both	5-9 years	2020	4.50121006220942	3.46049395882828	5.65251622814765	d
DALYs (Disability-Adjusted Life Years)	Asia	Neuroblastoma and other peripheral nervous cell tumors	Rate	Male	10-14 years	2020	1.73892894518699	1.34554084120764	2.18870418749403	h
DALYs (Disability-Adjusted Life Years)	Asia	Neuroblastoma and other peripheral nervous cell tumors	Rate	Female	10-14 years	2020	1.9765803794649	1.39624790372468	2.87364575532742	l
DALYs (Disability-Adjusted Life Years)	Asia	Neuroblastoma and other peripheral nervous cell tumors	Rate	Both	10-14 years	2020	1.85243884137135	1.43760603709265	2.28116761830396	d
DALYs (Disability-Adjusted Life Years)	Asia	Neuroblastoma and other peripheral nervous cell tumors	Rate	Male	2-4 years	2020	11.4090517005153	7.5165481712157	16.5770570843409	h
DALYs (Disability-Adjusted Life Years)	Asia	Neuroblastoma and other peripheral nervous cell tumors	Rate	Female	2-4 years	2020	6.61568993337651	4.11963375034366	10.3441461650513	l
DALYs (Disability-Adjusted Life Years)	Asia	Neuroblastoma and other peripheral nervous cell tumors	Rate	Both	2-4 years	2020	9.12200290951799	6.28973681869962	12.6138521223998	d
DALYs (Disability-Adjusted Life Years)	Asia	Neuroblastoma and other peripheral nervous cell tumors	Rate	Male	12-23 months	2020	20.9795282366776	13.4215292132246	31.8093745009845	h
DALYs (Disability-Adjusted Life Years)	Asia	Neuroblastoma and other peripheral nervous cell tumors	Rate	Female	12-23 months	2020	13.7389593400713	8.78323316026825	20.7626687208501	l
DALYs (Disability-Adjusted Life Years)	Asia	Neuroblastoma and other peripheral nervous cell tumors	Rate	Both	12-23 months	2020	17.5249909270529	11.8133506413008	24.8836940393883	d
DALYs (Disability-Adjusted Life Years)	Asia	Neuroblastoma and other peripheral nervous cell tumors	Rate	Male	1-5 months	2020	43.3022208550335	29.3327412595081	62.3621985304681	h
DALYs (Disability-Adjusted Life Years)	Asia	Neuroblastoma and other peripheral nervous cell tumors	Rate	Female	1-5 months	2020	46.1920532382404	30.5488978840479	72.4616836984173	l
DALYs (Disability-Adjusted Life Years)	Asia	Neuroblastoma and other peripheral nervous cell tumors	Rate	Both	1-5 months	2020	44.6815424294818	32.5373215173651	60.0576268489647	d
DALYs (Disability-Adjusted Life Years)	Asia	Neuroblastoma and other peripheral nervous cell tumors	Rate	Male	6-11 months	2020	47.7614569217681	32.0643127527779	69.7265882427584	h
DALYs (Disability-Adjusted Life Years)	Asia	Neuroblastoma and other peripheral nervous cell tumors	Rate	Female	6-11 months	2020	53.0862439238811	30.6166816651588	83.868628109538	l
DALYs (Disability-Adjusted Life Years)	Asia	Neuroblastoma and other peripheral nervous cell tumors	Rate	Both	6-11 months	2020	50.3020572455364	33.8012589637348	69.9451168343335	d
DALYs (Disability-Adjusted Life Years)	Asia	Neuroblastoma and other peripheral nervous cell tumors	Rate	Male	0-6 days	2018	17.7052132598293	11.5997315594001	24.7471614353228	h
DALYs (Disability-Adjusted Life Years)	Asia	Neuroblastoma and other peripheral nervous cell tumors	Rate	Female	0-6 days	2018	9.28967593452835	4.95830482646405	17.6401984890396	l
DALYs (Disability-Adjusted Life Years)	Asia	Neuroblastoma and other peripheral nervous cell tumors	Rate	Both	0-6 days	2018	13.6960550196224	9.28693469062516	18.5009096505071	d
DALYs (Disability-Adjusted Life Years)	Asia	Neuroblastoma and other peripheral nervous cell tumors	Rate	Male	7-27 days	2018	17.5941283334076	11.1939788441612	25.4590759166828	h
DALYs (Disability-Adjusted Life Years)	Asia	Neuroblastoma and other peripheral nervous cell tumors	Rate	Female	7-27 days	2018	20.4905894336205	14.0646864000295	30.2249078104965	l
DALYs (Disability-Adjusted Life Years)	Asia	Neuroblastoma and other peripheral nervous cell tumors	Rate	Both	7-27 days	2018	18.9750055146618	13.2932939344409	24.6925188011384	d
DALYs (Disability-Adjusted Life Years)	Asia	Neuroblastoma and other peripheral nervous cell tumors	Rate	Male	5-9 years	2018	5.35630591544609	4.13728434234975	6.74923857990788	h
DALYs (Disability-Adjusted Life Years)	Asia	Neuroblastoma and other peripheral nervous cell tumors	Rate	Female	5-9 years	2018	4.07807967067656	2.67851627299918	5.50686590937321	l
DALYs (Disability-Adjusted Life Years)	Asia	Neuroblastoma and other peripheral nervous cell tumors	Rate	Both	5-9 years	2018	4.74499471469578	3.73114296362955	5.73904927185957	d
DALYs (Disability-Adjusted Life Years)	Asia	Neuroblastoma and other peripheral nervous cell tumors	Rate	Male	10-14 years	2018	1.73076707394154	1.36355492206968	2.15478963231054	h
DALYs (Disability-Adjusted Life Years)	Asia	Neuroblastoma and other peripheral nervous cell tumors	Rate	Female	10-14 years	2018	1.93534019945733	1.35265649856692	2.75114476626509	l
DALYs (Disability-Adjusted Life Years)	Asia	Neuroblastoma and other peripheral nervous cell tumors	Rate	Both	10-14 years	2018	1.82838342413424	1.42881600564128	2.21565364195021	d
DALYs (Disability-Adjusted Life Years)	Asia	Neuroblastoma and other peripheral nervous cell tumors	Rate	Male	2-4 years	2018	12.4370430091361	8.70084641624399	16.7202530219263	h
DALYs (Disability-Adjusted Life Years)	Asia	Neuroblastoma and other peripheral nervous cell tumors	Rate	Female	2-4 years	2018	7.84141648748167	5.11298500468165	11.7220597634671	l
DALYs (Disability-Adjusted Life Years)	Asia	Neuroblastoma and other peripheral nervous cell tumors	Rate	Both	2-4 years	2018	10.2429875396225	7.41349334732329	13.4493188977402	d
DALYs (Disability-Adjusted Life Years)	Asia	Neuroblastoma and other peripheral nervous cell tumors	Rate	Male	12-23 months	2018	22.166914473912	15.3115840974704	32.3653029576391	h
DALYs (Disability-Adjusted Life Years)	Asia	Neuroblastoma and other peripheral nervous cell tumors	Rate	Female	12-23 months	2018	16.0594135407878	10.3082570252644	23.2028518430418	l
DALYs (Disability-Adjusted Life Years)	Asia	Neuroblastoma and other peripheral nervous cell tumors	Rate	Both	12-23 months	2018	19.2554306219454	14.0338149660573	25.7733221990222	d
DALYs (Disability-Adjusted Life Years)	Asia	Neuroblastoma and other peripheral nervous cell tumors	Rate	Male	1-5 months	2018	45.8690386715656	32.6873131367964	65.1298192816475	h
DALYs (Disability-Adjusted Life Years)	Asia	Neuroblastoma and other peripheral nervous cell tumors	Rate	Female	1-5 months	2018	52.9095707621599	36.0034321754139	79.6054134782438	l
DALYs (Disability-Adjusted Life Years)	Asia	Neuroblastoma and other peripheral nervous cell tumors	Rate	Both	1-5 months	2018	49.2254122694531	37.2027028082831	64.6703782101683	d
DALYs (Disability-Adjusted Life Years)	Asia	Neuroblastoma and other peripheral nervous cell tumors	Rate	Male	6-11 months	2018	51.0221863872721	33.9397535250083	75.1063020955768	h
DALYs (Disability-Adjusted Life Years)	Asia	Neuroblastoma and other peripheral nervous cell tumors	Rate	Female	6-11 months	2018	57.026829025871	34.2470697332243	87.0631760951949	l
DALYs (Disability-Adjusted Life Years)	Asia	Neuroblastoma and other peripheral nervous cell tumors	Rate	Both	6-11 months	2018	53.8841136751277	37.2763109504796	75.5080988008979	d
DALYs (Disability-Adjusted Life Years)	Asia	Neuroblastoma and other peripheral nervous cell tumors	Rate	Male	0-6 days	2019	18.2650763087957	11.5306848049291	26.2577287265401	h
DALYs (Disability-Adjusted Life Years)	Asia	Neuroblastoma and other peripheral nervous cell tumors	Rate	Female	0-6 days	2019	9.60639602648954	4.98434384960587	18.1811242234615	l
DALYs (Disability-Adjusted Life Years)	Asia	Neuroblastoma and other peripheral nervous cell tumors	Rate	Both	0-6 days	2019	14.1372372151748	9.33224204495056	19.7678349829645	d
DALYs (Disability-Adjusted Life Years)	Asia	Neuroblastoma and other peripheral nervous cell tumors	Rate	Male	7-27 days	2019	18.4806076076233	11.388897381628	26.9393495732581	h
DALYs (Disability-Adjusted Life Years)	Asia	Neuroblastoma and other peripheral nervous cell tumors	Rate	Female	7-27 days	2019	21.081499099911	14.0514410832221	31.0196250665037	l
DALYs (Disability-Adjusted Life Years)	Asia	Neuroblastoma and other peripheral nervous cell tumors	Rate	Both	7-27 days	2019	19.7213925068192	13.3712028376893	26.1338752991458	d
DALYs (Disability-Adjusted Life Years)	Asia	Neuroblastoma and other peripheral nervous cell tumors	Rate	Male	5-9 years	2019	5.41988833602461	4.18973092176376	6.91412747983006	h
DALYs (Disability-Adjusted Life Years)	Asia	Neuroblastoma and other peripheral nervous cell tumors	Rate	Female	5-9 years	2019	4.01412686243731	2.66927538482575	5.50419720856294	l
DALYs (Disability-Adjusted Life Years)	Asia	Neuroblastoma and other peripheral nervous cell tumors	Rate	Both	5-9 years	2019	4.74742608104071	3.69140523062142	5.83166985229932	d
DALYs (Disability-Adjusted Life Years)	Asia	Neuroblastoma and other peripheral nervous cell tumors	Rate	Male	10-14 years	2019	1.75714194822944	1.36012858138202	2.2091638148109	h
DALYs (Disability-Adjusted Life Years)	Asia	Neuroblastoma and other peripheral nervous cell tumors	Rate	Female	10-14 years	2019	1.98780200977898	1.38093102665968	2.86015137403683	l
DALYs (Disability-Adjusted Life Years)	Asia	Neuroblastoma and other peripheral nervous cell tumors	Rate	Both	10-14 years	2019	1.86725325198934	1.43851327977476	2.26244176739336	d
DALYs (Disability-Adjusted Life Years)	Asia	Neuroblastoma and other peripheral nervous cell tumors	Rate	Male	2-4 years	2019	12.6548922804183	8.8796868923272	17.3602131975058	h
DALYs (Disability-Adjusted Life Years)	Asia	Neuroblastoma and other peripheral nervous cell tumors	Rate	Female	2-4 years	2019	7.91020249310617	5.10703618574892	11.8529068147078	l
DALYs (Disability-Adjusted Life Years)	Asia	Neuroblastoma and other peripheral nervous cell tumors	Rate	Both	2-4 years	2019	10.3906747449809	7.40021490847898	13.687581637471	d
DALYs (Disability-Adjusted Life Years)	Asia	Neuroblastoma and other peripheral nervous cell tumors	Rate	Male	12-23 months	2019	22.3648845532657	15.1698629444011	32.7579519352918	h
DALYs (Disability-Adjusted Life Years)	Asia	Neuroblastoma and other peripheral nervous cell tumors	Rate	Female	12-23 months	2019	15.9370336952988	10.3618211881239	23.5717356205335	l
DALYs (Disability-Adjusted Life Years)	Asia	Neuroblastoma and other peripheral nervous cell tumors	Rate	Both	12-23 months	2019	19.2996740016512	13.8221653495068	26.1168187505676	d
DALYs (Disability-Adjusted Life Years)	Asia	Neuroblastoma and other peripheral nervous cell tumors	Rate	Male	1-5 months	2019	48.0912129102287	33.5326789887243	68.2964497377729	h
DALYs (Disability-Adjusted Life Years)	Asia	Neuroblastoma and other peripheral nervous cell tumors	Rate	Female	1-5 months	2019	55.4311862041181	37.3096988227105	83.4626513731828	l
DALYs (Disability-Adjusted Life Years)	Asia	Neuroblastoma and other peripheral nervous cell tumors	Rate	Both	1-5 months	2019	51.5924242878429	37.5541542903189	67.9367904454406	d
DALYs (Disability-Adjusted Life Years)	Asia	Neuroblastoma and other peripheral nervous cell tumors	Rate	Male	6-11 months	2019	53.7800883391829	35.6358875421905	81.6142772108087	h
DALYs (Disability-Adjusted Life Years)	Asia	Neuroblastoma and other peripheral nervous cell tumors	Rate	Female	6-11 months	2019	59.8502451662103	34.2714914639294	92.9653644444291	l
DALYs (Disability-Adjusted Life Years)	Asia	Neuroblastoma and other peripheral nervous cell tumors	Rate	Both	6-11 months	2019	56.6746405760949	38.8437394537123	78.8911707899153	d
DALYs (Disability-Adjusted Life Years)	Asia	Neuroblastoma and other peripheral nervous cell tumors	Rate	Male	0-6 days	2021	18.6738981722609	11.1295975275704	27.5628489447344	h
DALYs (Disability-Adjusted Life Years)	Asia	Neuroblastoma and other peripheral nervous cell tumors	Rate	Female	0-6 days	2021	9.72541691175082	4.60392756868827	18.9165096369082	l
DALYs (Disability-Adjusted Life Years)	Asia	Neuroblastoma and other peripheral nervous cell tumors	Rate	Both	0-6 days	2021	14.4035644366588	9.03509906446946	21.025209330442	d
DALYs (Disability-Adjusted Life Years)	Asia	Neuroblastoma and other peripheral nervous cell tumors	Rate	Male	7-27 days	2021	20.1032211427439	11.9660388905478	30.652968118068	h
DALYs (Disability-Adjusted Life Years)	Asia	Neuroblastoma and other peripheral nervous cell tumors	Rate	Female	7-27 days	2021	20.7589121790195	13.5502236007019	31.3475622054218	l
DALYs (Disability-Adjusted Life Years)	Asia	Neuroblastoma and other peripheral nervous cell tumors	Rate	Both	7-27 days	2021	20.4163338708669	13.5443399232543	28.4250835859919	d
DALYs (Disability-Adjusted Life Years)	Asia	Neuroblastoma and other peripheral nervous cell tumors	Rate	Male	5-9 years	2021	5.17370081692043	3.79625954603675	6.8123410203779	h
DALYs (Disability-Adjusted Life Years)	Asia	Neuroblastoma and other peripheral nervous cell tumors	Rate	Female	5-9 years	2021	3.77943257169238	2.46265979765512	5.35177010432901	l
DALYs (Disability-Adjusted Life Years)	Asia	Neuroblastoma and other peripheral nervous cell tumors	Rate	Both	1-5 months	2021	44.8078593242494	31.9187193978646	61.1961008868256	d
DALYs (Disability-Adjusted Life Years)	Asia	Neuroblastoma and other peripheral nervous cell tumors	Rate	Male	10-14 years	2021	1.73108893910783	1.3348938532018	2.18580570434438	h
DALYs (Disability-Adjusted Life Years)	Asia	Neuroblastoma and other peripheral nervous cell tumors	Rate	Female	10-14 years	2021	1.9657805877227	1.3223916221559	2.86169747452854	l
DALYs (Disability-Adjusted Life Years)	Asia	Neuroblastoma and other peripheral nervous cell tumors	Rate	Both	6-11 months	2021	50.3441935771595	32.6996459480435	71.3748688763874	d
DALYs (Disability-Adjusted Life Years)	Asia	Neuroblastoma and other peripheral nervous cell tumors	Rate	Male	2-4 years	2021	11.171588163751	7.14722890355359	16.9736457783415	h
DALYs (Disability-Adjusted Life Years)	Asia	Neuroblastoma and other peripheral nervous cell tumors	Rate	Female	2-4 years	2021	6.36860494459072	3.79186613291879	10.2000463794242	l
DALYs (Disability-Adjusted Life Years)	Asia	Neuroblastoma and other peripheral nervous cell tumors	Rate	Both	12-23 months	2021	16.9911130170601	10.9942341459547	24.0330007021346	d
DALYs (Disability-Adjusted Life Years)	Asia	Neuroblastoma and other peripheral nervous cell tumors	Rate	Male	12-23 months	2021	20.4780142399098	12.5751519317113	32.1894534399709	h
DALYs (Disability-Adjusted Life Years)	Asia	Neuroblastoma and other peripheral nervous cell tumors	Rate	Female	12-23 months	2021	13.1738466233428	8.2092350498636	20.2503109914719	l
DALYs (Disability-Adjusted Life Years)	Asia	Neuroblastoma and other peripheral nervous cell tumors	Rate	Both	2-4 years	2021	8.8795280963054	5.95795299774469	12.7316893005765	d
DALYs (Disability-Adjusted Life Years)	Asia	Neuroblastoma and other peripheral nervous cell tumors	Rate	Male	1-5 months	2021	43.5836998685785	28.2826478901016	65.0775869096957	h
DALYs (Disability-Adjusted Life Years)	Asia	Neuroblastoma and other peripheral nervous cell tumors	Rate	Female	1-5 months	2021	46.1473843765443	29.8361334604868	70.8250358719397	l
DALYs (Disability-Adjusted Life Years)	Asia	Neuroblastoma and other peripheral nervous cell tumors	Rate	Both	5-9 years	2021	4.50692885557851	3.40993541806828	5.66881519341287	d
DALYs (Disability-Adjusted Life Years)	Asia	Neuroblastoma and other peripheral nervous cell tumors	Rate	Male	6-11 months	2021	47.9323733014652	30.9730286642791	71.8522235076071	h
DALYs (Disability-Adjusted Life Years)	Asia	Neuroblastoma and other peripheral nervous cell tumors	Rate	Female	6-11 months	2021	52.9844358042757	29.750881306252	83.53314286	l
DALYs (Disability-Adjusted Life Years)	Asia	Neuroblastoma and other peripheral nervous cell tumors	Rate	Both	10-14 years	2021	1.84325434715346	1.3869644108413	2.2768527101697	d
DALYs (Disability-Adjusted Life Years)	Asia	Neuroblastoma and other peripheral nervous cell tumors	Rate	Male	0-6 days	2001	14.6417044752585	10.1319956681861	20.0876919223264	h
DALYs (Disability-Adjusted Life Years)	Asia	Neuroblastoma and other peripheral nervous cell tumors	Rate	Female	0-6 days	2001	7.96016937060891	4.49563834565328	14.4287480283217	l
DALYs (Disability-Adjusted Life Years)	Asia	Neuroblastoma and other peripheral nervous cell tumors	Rate	Both	0-6 days	2001	11.4611150233098	7.92576571111125	15.9602930473833	d
DALYs (Disability-Adjusted Life Years)	Asia	Neuroblastoma and other peripheral nervous cell tumors	Rate	Male	7-27 days	2001	15.0598731781072	10.6460832118946	20.3386010053346	h
DALYs (Disability-Adjusted Life Years)	Asia	Neuroblastoma and other peripheral nervous cell tumors	Rate	Female	7-27 days	2001	15.9817607315243	10.1937549703254	22.509709003907	l
DALYs (Disability-Adjusted Life Years)	Asia	Neuroblastoma and other peripheral nervous cell tumors	Rate	Both	7-27 days	2001	15.4993581473138	11.1413985303719	20.1607463241431	d
DALYs (Disability-Adjusted Life Years)	Asia	Neuroblastoma and other peripheral nervous cell tumors	Rate	Male	5-9 years	2001	3.93659882289412	3.32411091455262	4.56585251741245	h
DALYs (Disability-Adjusted Life Years)	Asia	Neuroblastoma and other peripheral nervous cell tumors	Rate	Female	5-9 years	2001	3.31936222149109	2.22030697701951	4.44750161156226	l
DALYs (Disability-Adjusted Life Years)	Asia	Neuroblastoma and other peripheral nervous cell tumors	Rate	Both	5-9 years	2001	3.64264429602744	2.9700718222649	4.33697950134685	d
DALYs (Disability-Adjusted Life Years)	Asia	Neuroblastoma and other peripheral nervous cell tumors	Rate	Male	10-14 years	2001	1.26210288539944	1.1125674678095	1.43347545028848	h
DALYs (Disability-Adjusted Life Years)	Asia	Neuroblastoma and other peripheral nervous cell tumors	Rate	Female	10-14 years	2001	1.3842416667525	0.902116927123138	1.96379358053833	l
DALYs (Disability-Adjusted Life Years)	Asia	Neuroblastoma and other peripheral nervous cell tumors	Rate	Both	10-14 years	2001	1.320396688	1.03959432682816	1.61866330405451	d
DALYs (Disability-Adjusted Life Years)	Asia	Neuroblastoma and other peripheral nervous cell tumors	Rate	Male	2-4 years	2001	10.5217783039981	8.03870871738338	13.2414803224233	h
DALYs (Disability-Adjusted Life Years)	Asia	Neuroblastoma and other peripheral nervous cell tumors	Rate	Female	2-4 years	2001	7.84608766483769	3.95808103084464	11.8695919874143	l
DALYs (Disability-Adjusted Life Years)	Asia	Neuroblastoma and other peripheral nervous cell tumors	Rate	Both	2-4 years	2001	9.24515914084621	7.25285735362677	11.9290718510553	d
DALYs (Disability-Adjusted Life Years)	Asia	Neuroblastoma and other peripheral nervous cell tumors	Rate	Male	12-23 months	2001	16.1818204390164	13.4397263508931	19.8099174310834	h
DALYs (Disability-Adjusted Life Years)	Asia	Neuroblastoma and other peripheral nervous cell tumors	Rate	Female	12-23 months	2001	12.9877246502809	8.29741437788193	18.1766671796403	l
DALYs (Disability-Adjusted Life Years)	Asia	Neuroblastoma and other peripheral nervous cell tumors	Rate	Both	12-23 months	2001	14.6572151513836	11.7369354519649	17.6906638324337	d
DALYs (Disability-Adjusted Life Years)	Asia	Neuroblastoma and other peripheral nervous cell tumors	Rate	Male	1-5 months	2001	31.7884483155755	24.5165179551476	40.2231275775286	h
DALYs (Disability-Adjusted Life Years)	Asia	Neuroblastoma and other peripheral nervous cell tumors	Rate	Female	1-5 months	2001	33.4830835985927	19.508243488035	47.5636939008741	l
DALYs (Disability-Adjusted Life Years)	Asia	Neuroblastoma and other peripheral nervous cell tumors	Rate	Both	1-5 months	2001	32.596766083866	24.1814218193582	40.5033151349114	d
DALYs (Disability-Adjusted Life Years)	Asia	Neuroblastoma and other peripheral nervous cell tumors	Rate	Male	6-11 months	2001	32.3790551712147	24.4148304236709	41.7232110915834	h
DALYs (Disability-Adjusted Life Years)	Asia	Neuroblastoma and other peripheral nervous cell tumors	Rate	Female	6-11 months	2001	33.6727718081014	18.5880596823429	50.9667755377559	l
DALYs (Disability-Adjusted Life Years)	Asia	Neuroblastoma and other peripheral nervous cell tumors	Rate	Both	6-11 months	2001	32.9963527187568	23.979026697781	43.7667630017062	d
DALYs (Disability-Adjusted Life Years)	Asia	Neuroblastoma and other peripheral nervous cell tumors	Rate	Male	0-6 days	1997	14.9669806124092	10.1567211024594	20.6900607789822	h
DALYs (Disability-Adjusted Life Years)	Asia	Neuroblastoma and other peripheral nervous cell tumors	Rate	Female	0-6 days	1997	7.94041356693582	4.58805409758241	14.2385360581634	l
DALYs (Disability-Adjusted Life Years)	Asia	Neuroblastoma and other peripheral nervous cell tumors	Rate	Both	0-6 days	1997	11.6203012552891	8.00700537170252	16.7731967111854	d
DALYs (Disability-Adjusted Life Years)	Asia	Neuroblastoma and other peripheral nervous cell tumors	Rate	Male	7-27 days	1997	15.9004795075822	11.5576920096615	21.6068113254936	h
DALYs (Disability-Adjusted Life Years)	Asia	Neuroblastoma and other peripheral nervous cell tumors	Rate	Female	7-27 days	1997	15.6782135101729	9.3355611697861	22.3598547465505	l
DALYs (Disability-Adjusted Life Years)	Asia	Neuroblastoma and other peripheral nervous cell tumors	Rate	Both	7-27 days	1997	15.7944521353952	11.2419364277901	20.833097732953	d
DALYs (Disability-Adjusted Life Years)	Asia	Neuroblastoma and other peripheral nervous cell tumors	Rate	Male	5-9 years	1997	4.02419193530676	3.28200621534026	4.71237841689329	h
DALYs (Disability-Adjusted Life Years)	Asia	Neuroblastoma and other peripheral nervous cell tumors	Rate	Female	5-9 years	1997	3.39301155865881	2.0786300703123	4.5546864250551	l
DALYs (Disability-Adjusted Life Years)	Asia	Neuroblastoma and other peripheral nervous cell tumors	Rate	Both	5-9 years	1997	3.72297182799385	2.99366032619133	4.43545287228266	d
DALYs (Disability-Adjusted Life Years)	Asia	Neuroblastoma and other peripheral nervous cell tumors	Rate	Male	10-14 years	1997	1.22614989964693	1.02446153232816	1.43393772876874	h
DALYs (Disability-Adjusted Life Years)	Asia	Neuroblastoma and other peripheral nervous cell tumors	Rate	Female	10-14 years	1997	1.37069919048348	0.830730666102244	2.03358192850809	l
DALYs (Disability-Adjusted Life Years)	Asia	Neuroblastoma and other peripheral nervous cell tumors	Rate	Both	10-14 years	1997	1.29541694911261	0.963721672343727	1.63801502592379	d
DALYs (Disability-Adjusted Life Years)	Asia	Neuroblastoma and other peripheral nervous cell tumors	Rate	Male	2-4 years	1997	11.1991361178531	8.27379274392001	14.2803691342032	h
DALYs (Disability-Adjusted Life Years)	Asia	Neuroblastoma and other peripheral nervous cell tumors	Rate	Female	2-4 years	1997	8.29543582770242	3.56049812181398	12.8520657446935	l
DALYs (Disability-Adjusted Life Years)	Asia	Neuroblastoma and other peripheral nervous cell tumors	Rate	Both	2-4 years	1997	9.81333226200693	7.44472421824848	12.9120258989514	d
DALYs (Disability-Adjusted Life Years)	Asia	Neuroblastoma and other peripheral nervous cell tumors	Rate	Male	12-23 months	1997	17.2430341504593	13.9895632223855	20.7230183169809	h
DALYs (Disability-Adjusted Life Years)	Asia	Neuroblastoma and other peripheral nervous cell tumors	Rate	Female	12-23 months	1997	13.5911141955752	7.83408831614394	19.2584871902296	l
DALYs (Disability-Adjusted Life Years)	Asia	Neuroblastoma and other peripheral nervous cell tumors	Rate	Both	12-23 months	1997	15.4983221756326	12.3214275327581	18.7744682505617	d
DALYs (Disability-Adjusted Life Years)	Asia	Neuroblastoma and other peripheral nervous cell tumors	Rate	Male	1-5 months	1997	33.1286446377153	25.7988570784535	42.2388342670266	h
DALYs (Disability-Adjusted Life Years)	Asia	Neuroblastoma and other peripheral nervous cell tumors	Rate	Female	1-5 months	1997	32.9250858897087	17.9209470141928	46.2343881341273	l
DALYs (Disability-Adjusted Life Years)	Asia	Neuroblastoma and other peripheral nervous cell tumors	Rate	Both	1-5 months	1997	33.031457139244	24.116354284299	42.3806225435375	d
DALYs (Disability-Adjusted Life Years)	Asia	Neuroblastoma and other peripheral nervous cell tumors	Rate	Male	6-11 months	1997	33.3084991296885	23.650594438724	42.7226708964291	h
DALYs (Disability-Adjusted Life Years)	Asia	Neuroblastoma and other peripheral nervous cell tumors	Rate	Female	6-11 months	1997	33.4789469022475	16.1515334146008	50.8398520352243	l
DALYs (Disability-Adjusted Life Years)	Asia	Neuroblastoma and other peripheral nervous cell tumors	Rate	Both	6-11 months	1997	33.3899149000937	23.379640554383	45.1450250817943	d
YLDs (Years Lived with Disability)	Asia	Neuroblastoma and other peripheral nervous cell tumors	Rate	Male	0-6 days	1990	0.245046394	0.123430371	0.456121328	l
YLDs (Years Lived with Disability)	Asia	Neuroblastoma and other peripheral nervous cell tumors	Rate	Female	0-6 days	1990	0.12628187	0.05582059	0.276466033	l
YLDs (Years Lived with Disability)	Asia	Neuroblastoma and other peripheral nervous cell tumors	Rate	Both	0-6 days	1990	0.188318483	0.099843442	0.330363115	l
YLDs (Years Lived with Disability)	Asia	Neuroblastoma and other peripheral nervous cell tumors	Rate	Male	0-6 days	1991	0.253332331	0.127416128	0.463732458	l
YLDs (Years Lived with Disability)	Asia	Neuroblastoma and other peripheral nervous cell tumors	Rate	Female	0-6 days	1991	0.130911635	0.056834947	0.279533497	l
YLDs (Years Lived with Disability)	Asia	Neuroblastoma and other peripheral nervous cell tumors	Rate	Both	0-6 days	1991	0.194888419	0.103067627	0.344026284	l
YLDs (Years Lived with Disability)	Asia	Neuroblastoma and other peripheral nervous cell tumors	Rate	Male	0-6 days	1992	0.261788774	0.133938883	0.479506624	l
YLDs (Years Lived with Disability)	Asia	Neuroblastoma and other peripheral nervous cell tumors	Rate	Female	0-6 days	1992	0.134623955	0.059946781	0.285129178	l
YLDs (Years Lived with Disability)	Asia	Neuroblastoma and other peripheral nervous cell tumors	Rate	Both	0-6 days	1992	0.201109222	0.107310044	0.347549487	l
YLDs (Years Lived with Disability)	Asia	Neuroblastoma and other peripheral nervous cell tumors	Rate	Male	0-6 days	1993	0.27040422	0.139574031	0.483233786	l
YLDs (Years Lived with Disability)	Asia	Neuroblastoma and other peripheral nervous cell tumors	Rate	Female	0-6 days	1993	0.139713168	0.064463446	0.29742442	l
YLDs (Years Lived with Disability)	Asia	Neuroblastoma and other peripheral nervous cell tumors	Rate	Both	0-6 days	1993	0.208077829	0.112057677	0.356276365	l
YLDs (Years Lived with Disability)	Asia	Neuroblastoma and other peripheral nervous cell tumors	Rate	Male	0-6 days	1994	0.284516	0.148495691	0.498155409	l
YLDs (Years Lived with Disability)	Asia	Neuroblastoma and other peripheral nervous cell tumors	Rate	Female	0-6 days	1994	0.146265923	0.067501291	0.302236374	l
YLDs (Years Lived with Disability)	Asia	Neuroblastoma and other peripheral nervous cell tumors	Rate	Both	0-6 days	1994	0.218616197	0.120676421	0.375286651	l
YLDs (Years Lived with Disability)	Asia	Neuroblastoma and other peripheral nervous cell tumors	Rate	Male	0-6 days	1995	0.296976793	0.15827468	0.51581849	l
YLDs (Years Lived with Disability)	Asia	Neuroblastoma and other peripheral nervous cell tumors	Rate	Female	0-6 days	1995	0.152363147	0.069763122	0.314068436	l
YLDs (Years Lived with Disability)	Asia	Neuroblastoma and other peripheral nervous cell tumors	Rate	Both	0-6 days	1995	0.228072997	0.124332346	0.387360616	l
YLDs (Years Lived with Disability)	Asia	Neuroblastoma and other peripheral nervous cell tumors	Rate	Male	0-6 days	1996	0.305277446	0.163992613	0.519495821	l
YLDs (Years Lived with Disability)	Asia	Neuroblastoma and other peripheral nervous cell tumors	Rate	Female	0-6 days	1996	0.157596974	0.072806521	0.322000402	l
YLDs (Years Lived with Disability)	Asia	Neuroblastoma and other peripheral nervous cell tumors	Rate	Both	0-6 days	1996	0.2349273	0.129251007	0.396243755	l
YLDs (Years Lived with Disability)	Asia	Neuroblastoma and other peripheral nervous cell tumors	Rate	Male	0-6 days	1997	0.311192818	0.169334337	0.527225347	l
YLDs (Years Lived with Disability)	Asia	Neuroblastoma and other peripheral nervous cell tumors	Rate	Female	0-6 days	1997	0.161757243	0.076105005	0.330358851	l
YLDs (Years Lived with Disability)	Asia	Neuroblastoma and other peripheral nervous cell tumors	Rate	Both	0-6 days	1997	0.240018239	0.13504468	0.397197657	l
YLDs (Years Lived with Disability)	Asia	Neuroblastoma and other peripheral nervous cell tumors	Rate	Male	0-6 days	1998	0.312764222	0.176663566	0.525805462	l
YLDs (Years Lived with Disability)	Asia	Neuroblastoma and other peripheral nervous cell tumors	Rate	Female	0-6 days	1998	0.163020629	0.077521106	0.330654306	l
YLDs (Years Lived with Disability)	Asia	Neuroblastoma and other peripheral nervous cell tumors	Rate	Both	0-6 days	1998	0.241453332	0.136243583	0.397969125	l
YLDs (Years Lived with Disability)	Asia	Neuroblastoma and other peripheral nervous cell tumors	Rate	Male	0-6 days	1999	0.313016723	0.175212774	0.522152037	l
YLDs (Years Lived with Disability)	Asia	Neuroblastoma and other peripheral nervous cell tumors	Rate	Female	0-6 days	1999	0.163964022	0.076521793	0.327723334	l
YLDs (Years Lived with Disability)	Asia	Neuroblastoma and other peripheral nervous cell tumors	Rate	Both	0-6 days	1999	0.242044614	0.135384658	0.397504169	l
YLDs (Years Lived with Disability)	Asia	Neuroblastoma and other peripheral nervous cell tumors	Rate	Male	0-6 days	2000	0.310719434	0.172181395	0.523478196	l
YLDs (Years Lived with Disability)	Asia	Neuroblastoma and other peripheral nervous cell tumors	Rate	Female	0-6 days	2000	0.165046169	0.077193437	0.331116093	l
YLDs (Years Lived with Disability)	Asia	Neuroblastoma and other peripheral nervous cell tumors	Rate	Both	0-6 days	2000	0.241369992	0.134852946	0.399990023	l
YLDs (Years Lived with Disability)	Asia	Neuroblastoma and other peripheral nervous cell tumors	Rate	Male	0-6 days	2001	0.306043556	0.1688632	0.505827391	l
YLDs (Years Lived with Disability)	Asia	Neuroblastoma and other peripheral nervous cell tumors	Rate	Female	0-6 days	2001	0.163830124	0.076530497	0.327116763	l
YLDs (Years Lived with Disability)	Asia	Neuroblastoma and other peripheral nervous cell tumors	Rate	Both	0-6 days	2001	0.238346158	0.132507605	0.392521827	l
YLDs (Years Lived with Disability)	Asia	Neuroblastoma and other peripheral nervous cell tumors	Rate	Male	0-6 days	2002	0.302349938	0.165151605	0.508464932	l
YLDs (Years Lived with Disability)	Asia	Neuroblastoma and other peripheral nervous cell tumors	Rate	Female	0-6 days	2002	0.161739348	0.074023659	0.328372848	l
YLDs (Years Lived with Disability)	Asia	Neuroblastoma and other peripheral nervous cell tumors	Rate	Both	0-6 days	2002	0.235403666	0.132240331	0.385753453	l
YLDs (Years Lived with Disability)	Asia	Neuroblastoma and other peripheral nervous cell tumors	Rate	Male	0-6 days	2003	0.303252316	0.166861611	0.506789136	l
YLDs (Years Lived with Disability)	Asia	Neuroblastoma and other peripheral nervous cell tumors	Rate	Female	0-6 days	2003	0.160592918	0.075285156	0.329572272	l
YLDs (Years Lived with Disability)	Asia	Neuroblastoma and other peripheral nervous cell tumors	Rate	Both	0-6 days	2003	0.235311623	0.132662009	0.387375667	l
YLDs (Years Lived with Disability)	Asia	Neuroblastoma and other peripheral nervous cell tumors	Rate	Male	0-6 days	2004	0.305467907	0.168635692	0.513494263	l
YLDs (Years Lived with Disability)	Asia	Neuroblastoma and other peripheral nervous cell tumors	Rate	Female	0-6 days	2004	0.162017966	0.076089754	0.333416333	l
YLDs (Years Lived with Disability)	Asia	Neuroblastoma and other peripheral nervous cell tumors	Rate	Both	0-6 days	2004	0.237143555	0.136658972	0.392876294	l
YLDs (Years Lived with Disability)	Asia	Neuroblastoma and other peripheral nervous cell tumors	Rate	Male	0-6 days	2005	0.307381687	0.171147327	0.532726799	l
YLDs (Years Lived with Disability)	Asia	Neuroblastoma and other peripheral nervous cell tumors	Rate	Female	0-6 days	2005	0.163221315	0.076798711	0.331555064	l
YLDs (Years Lived with Disability)	Asia	Neuroblastoma and other peripheral nervous cell tumors	Rate	Both	0-6 days	2005	0.238718782	0.139081876	0.388614982	l
YLDs (Years Lived with Disability)	Asia	Neuroblastoma and other peripheral nervous cell tumors	Rate	Male	0-6 days	2006	0.31256911	0.174362313	0.535147573	l
YLDs (Years Lived with Disability)	Asia	Neuroblastoma and other peripheral nervous cell tumors	Rate	Female	0-6 days	2006	0.164919621	0.078396602	0.335311962	l
YLDs (Years Lived with Disability)	Asia	Neuroblastoma and other peripheral nervous cell tumors	Rate	Both	0-6 days	2006	0.242239513	0.14388457	0.384982806	l
YLDs (Years Lived with Disability)	Asia	Neuroblastoma and other peripheral nervous cell tumors	Rate	Male	0-6 days	2007	0.317741099	0.17936927	0.533416826	l
YLDs (Years Lived with Disability)	Asia	Neuroblastoma and other peripheral nervous cell tumors	Rate	Female	0-6 days	2007	0.167595078	0.078975155	0.336754517	l
YLDs (Years Lived with Disability)	Asia	Neuroblastoma and other peripheral nervous cell tumors	Rate	Both	0-6 days	2007	0.246213907	0.144552527	0.393255912	l
YLDs (Years Lived with Disability)	Asia	Neuroblastoma and other peripheral nervous cell tumors	Rate	Male	0-6 days	2008	0.324893544	0.185711821	0.540846715	l
YLDs (Years Lived with Disability)	Asia	Neuroblastoma and other peripheral nervous cell tumors	Rate	Female	0-6 days	2008	0.17199704	0.084282791	0.349097971	l
YLDs (Years Lived with Disability)	Asia	Neuroblastoma and other peripheral nervous cell tumors	Rate	Both	0-6 days	2008	0.252037977	0.148096773	0.408230884	l
YLDs (Years Lived with Disability)	Asia	Neuroblastoma and other peripheral nervous cell tumors	Rate	Male	0-6 days	2009	0.33254872	0.191579738	0.549926917	l
YLDs (Years Lived with Disability)	Asia	Neuroblastoma and other peripheral nervous cell tumors	Rate	Female	0-6 days	2009	0.174935517	0.084695056	0.353220288	l
YLDs (Years Lived with Disability)	Asia	Neuroblastoma and other peripheral nervous cell tumors	Rate	Both	0-6 days	2009	0.257418277	0.152836629	0.425758964	l
YLDs (Years Lived with Disability)	Asia	Neuroblastoma and other peripheral nervous cell tumors	Rate	Male	0-6 days	2010	0.342044916	0.200208108	0.568321283	l
YLDs (Years Lived with Disability)	Asia	Neuroblastoma and other peripheral nervous cell tumors	Rate	Female	0-6 days	2010	0.179370397	0.086372713	0.357078041	l
YLDs (Years Lived with Disability)	Asia	Neuroblastoma and other peripheral nervous cell tumors	Rate	Both	0-6 days	2010	0.264454996	0.157836381	0.438626575	l
YLDs (Years Lived with Disability)	Asia	Neuroblastoma and other peripheral nervous cell tumors	Rate	Male	0-6 days	2011	0.350697617	0.205608624	0.573048507	l
YLDs (Years Lived with Disability)	Asia	Neuroblastoma and other peripheral nervous cell tumors	Rate	Female	0-6 days	2011	0.182479857	0.086929038	0.358876197	l
YLDs (Years Lived with Disability)	Asia	Neuroblastoma and other peripheral nervous cell tumors	Rate	Both	0-6 days	2011	0.270450183	0.163467052	0.453166143	l
YLDs (Years Lived with Disability)	Asia	Neuroblastoma and other peripheral nervous cell tumors	Rate	Male	0-6 days	2012	0.358936565	0.210154416	0.593305928	l
YLDs (Years Lived with Disability)	Asia	Neuroblastoma and other peripheral nervous cell tumors	Rate	Female	0-6 days	2012	0.184002767	0.0867938	0.362279896	l
YLDs (Years Lived with Disability)	Asia	Neuroblastoma and other peripheral nervous cell tumors	Rate	Both	0-6 days	2012	0.275520584	0.165505584	0.46062977	l
YLDs (Years Lived with Disability)	Asia	Neuroblastoma and other peripheral nervous cell tumors	Rate	Male	0-6 days	2013	0.365176005	0.213429618	0.601049167	l
YLDs (Years Lived with Disability)	Asia	Neuroblastoma and other peripheral nervous cell tumors	Rate	Female	0-6 days	2013	0.187529591	0.088665753	0.368857586	l
YLDs (Years Lived with Disability)	Asia	Neuroblastoma and other peripheral nervous cell tumors	Rate	Both	0-6 days	2013	0.280485819	0.172282839	0.466634802	l
YLDs (Years Lived with Disability)	Asia	Neuroblastoma and other peripheral nervous cell tumors	Rate	Male	0-6 days	2014	0.374612667	0.217679011	0.622532567	l
YLDs (Years Lived with Disability)	Asia	Neuroblastoma and other peripheral nervous cell tumors	Rate	Female	0-6 days	2014	0.190850901	0.090790822	0.377117635	l
YLDs (Years Lived with Disability)	Asia	Neuroblastoma and other peripheral nervous cell tumors	Rate	Both	0-6 days	2014	0.287036079	0.170118941	0.471130505	l
YLDs (Years Lived with Disability)	Asia	Neuroblastoma and other peripheral nervous cell tumors	Rate	Male	0-6 days	2015	0.382195026	0.219964183	0.645841801	l
YLDs (Years Lived with Disability)	Asia	Neuroblastoma and other peripheral nervous cell tumors	Rate	Female	0-6 days	2015	0.193263495	0.091171601	0.378165332	l
YLDs (Years Lived with Disability)	Asia	Neuroblastoma and other peripheral nervous cell tumors	Rate	Both	0-6 days	2015	0.292224394	0.174242081	0.471449586	l
YLDs (Years Lived with Disability)	Asia	Neuroblastoma and other peripheral nervous cell tumors	Rate	Male	0-6 days	2016	0.389397789	0.220350189	0.667090663	l
YLDs (Years Lived with Disability)	Asia	Neuroblastoma and other peripheral nervous cell tumors	Rate	Female	0-6 days	2016	0.195092896	0.08825621	0.386312174	l
YLDs (Years Lived with Disability)	Asia	Neuroblastoma and other peripheral nervous cell tumors	Rate	Both	0-6 days	2016	0.296911221	0.175455001	0.488508038	l
YLDs (Years Lived with Disability)	Asia	Neuroblastoma and other peripheral nervous cell tumors	Rate	Male	0-6 days	2017	0.398803803	0.221434899	0.681134685	l
YLDs (Years Lived with Disability)	Asia	Neuroblastoma and other peripheral nervous cell tumors	Rate	Female	0-6 days	2017	0.201709641	0.089809685	0.399998299	l
YLDs (Years Lived with Disability)	Asia	Neuroblastoma and other peripheral nervous cell tumors	Rate	Both	0-6 days	2017	0.30495594	0.176369059	0.511143742	l
YLDs (Years Lived with Disability)	Asia	Neuroblastoma and other peripheral nervous cell tumors	Rate	Male	0-6 days	2018	0.404319614	0.21980781	0.684378813	l
YLDs (Years Lived with Disability)	Asia	Neuroblastoma and other peripheral nervous cell tumors	Rate	Female	0-6 days	2018	0.206691823	0.091134326	0.404008283	l
YLDs (Years Lived with Disability)	Asia	Neuroblastoma and other peripheral nervous cell tumors	Rate	Both	0-6 days	2018	0.310169822	0.179194879	0.515326228	l
YLDs (Years Lived with Disability)	Asia	Neuroblastoma and other peripheral nervous cell tumors	Rate	Male	0-6 days	2019	0.416898401	0.219722988	0.7179781	l
YLDs (Years Lived with Disability)	Asia	Neuroblastoma and other peripheral nervous cell tumors	Rate	Female	0-6 days	2019	0.214654048	0.093518916	0.418524422	l
YLDs (Years Lived with Disability)	Asia	Neuroblastoma and other peripheral nervous cell tumors	Rate	Both	0-6 days	2019	0.320482767	0.175105193	0.54043031	l
YLDs (Years Lived with Disability)	Asia	Neuroblastoma and other peripheral nervous cell tumors	Rate	Male	0-6 days	2020	0.423150258	0.210422518	0.741197982	l
YLDs (Years Lived with Disability)	Asia	Neuroblastoma and other peripheral nervous cell tumors	Rate	Female	0-6 days	2020	0.218174511	0.091482942	0.444779995	l
YLDs (Years Lived with Disability)	Asia	Neuroblastoma and other peripheral nervous cell tumors	Rate	Both	0-6 days	2020	0.325367912	0.177768441	0.55678436	l
YLDs (Years Lived with Disability)	Asia	Neuroblastoma and other peripheral nervous cell tumors	Rate	Male	0-6 days	2021	0.419171796	0.203646835	0.737198393	l
YLDs (Years Lived with Disability)	Asia	Neuroblastoma and other peripheral nervous cell tumors	Rate	Female	0-6 days	2021	0.215219528	0.087788989	0.448018955	l
YLDs (Years Lived with Disability)	Asia	Neuroblastoma and other peripheral nervous cell tumors	Rate	Both	0-6 days	2021	0.321843073	0.169771998	0.563660162	l
YLDs (Years Lived with Disability)	Asia	Neuroblastoma and other peripheral nervous cell tumors	Rate	Male	7-27 days	1990	0.264197024	0.143367553	0.461272389	l
YLDs (Years Lived with Disability)	Asia	Neuroblastoma and other peripheral nervous cell tumors	Rate	Female	7-27 days	1990	0.266448398	0.133575516	0.488815353	l
YLDs (Years Lived with Disability)	Asia	Neuroblastoma and other peripheral nervous cell tumors	Rate	Both	7-27 days	1990	0.265274436	0.145576638	0.466310595	l
YLDs (Years Lived with Disability)	Asia	Neuroblastoma and other peripheral nervous cell tumors	Rate	Male	7-27 days	1991	0.272632291	0.149278241	0.469498109	l
YLDs (Years Lived with Disability)	Asia	Neuroblastoma and other peripheral nervous cell tumors	Rate	Female	7-27 days	1991	0.27619816	0.135393867	0.50616352	l
YLDs (Years Lived with Disability)	Asia	Neuroblastoma and other peripheral nervous cell tumors	Rate	Both	7-27 days	1991	0.274337769	0.148969922	0.478214264	l
YLDs (Years Lived with Disability)	Asia	Neuroblastoma and other peripheral nervous cell tumors	Rate	Male	7-27 days	1992	0.279298148	0.156458591	0.488508583	l
YLDs (Years Lived with Disability)	Asia	Neuroblastoma and other peripheral nervous cell tumors	Rate	Female	7-27 days	1992	0.281529086	0.13625568	0.508824889	l
YLDs (Years Lived with Disability)	Asia	Neuroblastoma and other peripheral nervous cell tumors	Rate	Both	7-27 days	1992	0.280364551	0.150761622	0.483056612	l
YLDs (Years Lived with Disability)	Asia	Neuroblastoma and other peripheral nervous cell tumors	Rate	Male	7-27 days	1993	0.285443737	0.158428752	0.488976055	l
YLDs (Years Lived with Disability)	Asia	Neuroblastoma and other peripheral nervous cell tumors	Rate	Female	7-27 days	1993	0.287200263	0.141215365	0.513376677	l
YLDs (Years Lived with Disability)	Asia	Neuroblastoma and other peripheral nervous cell tumors	Rate	Both	7-27 days	1993	0.286282811	0.155457797	0.477942811	l
YLDs (Years Lived with Disability)	Asia	Neuroblastoma and other peripheral nervous cell tumors	Rate	Male	7-27 days	1994	0.298152508	0.166482889	0.498172299	l
YLDs (Years Lived with Disability)	Asia	Neuroblastoma and other peripheral nervous cell tumors	Rate	Female	7-27 days	1994	0.294814939	0.148606471	0.522898397	l
YLDs (Years Lived with Disability)	Asia	Neuroblastoma and other peripheral nervous cell tumors	Rate	Both	7-27 days	1994	0.296559048	0.165902914	0.494212263	l
YLDs (Years Lived with Disability)	Asia	Neuroblastoma and other peripheral nervous cell tumors	Rate	Male	7-27 days	1995	0.308209951	0.1818033	0.517926734	l
YLDs (Years Lived with Disability)	Asia	Neuroblastoma and other peripheral nervous cell tumors	Rate	Female	7-27 days	1995	0.301285498	0.156479307	0.52863668	l
YLDs (Years Lived with Disability)	Asia	Neuroblastoma and other peripheral nervous cell tumors	Rate	Both	7-27 days	1995	0.304905438	0.172320951	0.503673303	l
YLDs (Years Lived with Disability)	Asia	Neuroblastoma and other peripheral nervous cell tumors	Rate	Male	7-27 days	1996	0.316057358	0.184901765	0.51523997	l
YLDs (Years Lived with Disability)	Asia	Neuroblastoma and other peripheral nervous cell tumors	Rate	Female	7-27 days	1996	0.303018322	0.158318063	0.527143256	l
YLDs (Years Lived with Disability)	Asia	Neuroblastoma and other peripheral nervous cell tumors	Rate	Both	7-27 days	1996	0.309836152	0.179322063	0.501612606	l
YLDs (Years Lived with Disability)	Asia	Neuroblastoma and other peripheral nervous cell tumors	Rate	Male	7-27 days	1997	0.317886004	0.187271315	0.517101184	l
YLDs (Years Lived with Disability)	Asia	Neuroblastoma and other peripheral nervous cell tumors	Rate	Female	7-27 days	1997	0.304141692	0.161030427	0.524520367	l
YLDs (Years Lived with Disability)	Asia	Neuroblastoma and other peripheral nervous cell tumors	Rate	Both	7-27 days	1997	0.311329566	0.1809947	0.495708416	l
YLDs (Years Lived with Disability)	Asia	Neuroblastoma and other peripheral nervous cell tumors	Rate	Male	7-27 days	1998	0.31434859	0.18534602	0.525170844	l
YLDs (Years Lived with Disability)	Asia	Neuroblastoma and other peripheral nervous cell tumors	Rate	Female	7-27 days	1998	0.304703149	0.164547859	0.518757783	l
YLDs (Years Lived with Disability)	Asia	Neuroblastoma and other peripheral nervous cell tumors	Rate	Both	7-27 days	1998	0.30974813	0.182618807	0.501245475	l
YLDs (Years Lived with Disability)	Asia	Neuroblastoma and other peripheral nervous cell tumors	Rate	Male	7-27 days	1999	0.313406199	0.182274643	0.515308406	l
YLDs (Years Lived with Disability)	Asia	Neuroblastoma and other peripheral nervous cell tumors	Rate	Female	7-27 days	1999	0.308623937	0.165741054	0.526195706	l
YLDs (Years Lived with Disability)	Asia	Neuroblastoma and other peripheral nervous cell tumors	Rate	Both	7-27 days	1999	0.311125581	0.180792302	0.494003849	l
YLDs (Years Lived with Disability)	Asia	Neuroblastoma and other peripheral nervous cell tumors	Rate	Male	7-27 days	2000	0.311450459	0.179589611	0.51987049	l
YLDs (Years Lived with Disability)	Asia	Neuroblastoma and other peripheral nervous cell tumors	Rate	Female	7-27 days	2000	0.313000764	0.169365178	0.535646277	l
YLDs (Years Lived with Disability)	Asia	Neuroblastoma and other peripheral nervous cell tumors	Rate	Both	7-27 days	2000	0.312189615	0.180209093	0.499489342	l
YLDs (Years Lived with Disability)	Asia	Neuroblastoma and other peripheral nervous cell tumors	Rate	Male	7-27 days	2001	0.304734489	0.171704019	0.515160209	l
YLDs (Years Lived with Disability)	Asia	Neuroblastoma and other peripheral nervous cell tumors	Rate	Female	7-27 days	2001	0.31168147	0.169422611	0.532946399	l
YLDs (Years Lived with Disability)	Asia	Neuroblastoma and other peripheral nervous cell tumors	Rate	Both	7-27 days	2001	0.308046274	0.177330333	0.488643485	l
YLDs (Years Lived with Disability)	Asia	Neuroblastoma and other peripheral nervous cell tumors	Rate	Male	7-27 days	2002	0.298953928	0.167046186	0.506478859	l
YLDs (Years Lived with Disability)	Asia	Neuroblastoma and other peripheral nervous cell tumors	Rate	Female	7-27 days	2002	0.311587699	0.171435266	0.520801409	l
YLDs (Years Lived with Disability)	Asia	Neuroblastoma and other peripheral nervous cell tumors	Rate	Both	7-27 days	2002	0.304977507	0.17684004	0.477447278	l
YLDs (Years Lived with Disability)	Asia	Neuroblastoma and other peripheral nervous cell tumors	Rate	Male	7-27 days	2003	0.297366218	0.164365564	0.511711719	l
YLDs (Years Lived with Disability)	Asia	Neuroblastoma and other peripheral nervous cell tumors	Rate	Female	7-27 days	2003	0.317768922	0.17607497	0.53698626	l
YLDs (Years Lived with Disability)	Asia	Neuroblastoma and other peripheral nervous cell tumors	Rate	Both	7-27 days	2003	0.307096528	0.180565674	0.491919492	l
YLDs (Years Lived with Disability)	Asia	Neuroblastoma and other peripheral nervous cell tumors	Rate	Male	7-27 days	2004	0.297023088	0.164884592	0.517117652	l
YLDs (Years Lived with Disability)	Asia	Neuroblastoma and other peripheral nervous cell tumors	Rate	Female	7-27 days	2004	0.322499615	0.178250365	0.552038333	l
YLDs (Years Lived with Disability)	Asia	Neuroblastoma and other peripheral nervous cell tumors	Rate	Both	7-27 days	2004	0.309174552	0.178389498	0.498677144	l
YLDs (Years Lived with Disability)	Asia	Neuroblastoma and other peripheral nervous cell tumors	Rate	Male	7-27 days	2005	0.296841677	0.161526088	0.523047008	l
YLDs (Years Lived with Disability)	Asia	Neuroblastoma and other peripheral nervous cell tumors	Rate	Female	7-27 days	2005	0.325789286	0.185903835	0.552066761	l
YLDs (Years Lived with Disability)	Asia	Neuroblastoma and other peripheral nervous cell tumors	Rate	Both	7-27 days	2005	0.31064833	0.181884955	0.507988914	l
YLDs (Years Lived with Disability)	Asia	Neuroblastoma and other peripheral nervous cell tumors	Rate	Male	7-27 days	2006	0.297117246	0.161242238	0.509619872	l
YLDs (Years Lived with Disability)	Asia	Neuroblastoma and other peripheral nervous cell tumors	Rate	Female	7-27 days	2006	0.328147248	0.183524785	0.55362997	l
YLDs (Years Lived with Disability)	Asia	Neuroblastoma and other peripheral nervous cell tumors	Rate	Both	7-27 days	2006	0.311917299	0.184997729	0.506867966	l
YLDs (Years Lived with Disability)	Asia	Neuroblastoma and other peripheral nervous cell tumors	Rate	Male	7-27 days	2007	0.299275273	0.167085097	0.521042912	l
YLDs (Years Lived with Disability)	Asia	Neuroblastoma and other peripheral nervous cell tumors	Rate	Female	7-27 days	2007	0.335310807	0.188891699	0.563329184	l
YLDs (Years Lived with Disability)	Asia	Neuroblastoma and other peripheral nervous cell tumors	Rate	Both	7-27 days	2007	0.316463987	0.187553061	0.510101988	l
YLDs (Years Lived with Disability)	Asia	Neuroblastoma and other peripheral nervous cell tumors	Rate	Male	7-27 days	2008	0.304855061	0.17019472	0.530089195	l
YLDs (Years Lived with Disability)	Asia	Neuroblastoma and other peripheral nervous cell tumors	Rate	Female	7-27 days	2008	0.342227046	0.19415799	0.599660794	l
YLDs (Years Lived with Disability)	Asia	Neuroblastoma and other peripheral nervous cell tumors	Rate	Both	7-27 days	2008	0.322685194	0.19137243	0.517756573	l
YLDs (Years Lived with Disability)	Asia	Neuroblastoma and other peripheral nervous cell tumors	Rate	Male	7-27 days	2009	0.311713934	0.176040783	0.551824936	l
YLDs (Years Lived with Disability)	Asia	Neuroblastoma and other peripheral nervous cell tumors	Rate	Female	7-27 days	2009	0.345516532	0.199164536	0.581725882	l
YLDs (Years Lived with Disability)	Asia	Neuroblastoma and other peripheral nervous cell tumors	Rate	Both	7-27 days	2009	0.327846424	0.197565551	0.535299317	l
YLDs (Years Lived with Disability)	Asia	Neuroblastoma and other peripheral nervous cell tumors	Rate	Male	7-27 days	2010	0.321515772	0.179496579	0.555757443	l
YLDs (Years Lived with Disability)	Asia	Neuroblastoma and other peripheral nervous cell tumors	Rate	Female	7-27 days	2010	0.355476548	0.201708885	0.601703277	l
YLDs (Years Lived with Disability)	Asia	Neuroblastoma and other peripheral nervous cell tumors	Rate	Both	7-27 days	2010	0.337732593	0.201121942	0.551875518	l
YLDs (Years Lived with Disability)	Asia	Neuroblastoma and other peripheral nervous cell tumors	Rate	Male	7-27 days	2011	0.328684406	0.180409491	0.564601144	l
YLDs (Years Lived with Disability)	Asia	Neuroblastoma and other peripheral nervous cell tumors	Rate	Female	7-27 days	2011	0.362587569	0.206689422	0.612569874	l
YLDs (Years Lived with Disability)	Asia	Neuroblastoma and other peripheral nervous cell tumors	Rate	Both	7-27 days	2011	0.344876091	0.20729863	0.568623518	l
YLDs (Years Lived with Disability)	Asia	Neuroblastoma and other peripheral nervous cell tumors	Rate	Male	7-27 days	2012	0.331319804	0.185810927	0.579552934	l
YLDs (Years Lived with Disability)	Asia	Neuroblastoma and other peripheral nervous cell tumors	Rate	Female	7-27 days	2012	0.370612958	0.215595985	0.625835949	l
YLDs (Years Lived with Disability)	Asia	Neuroblastoma and other peripheral nervous cell tumors	Rate	Both	7-27 days	2012	0.350077157	0.208612894	0.569800458	l
YLDs (Years Lived with Disability)	Asia	Neuroblastoma and other peripheral nervous cell tumors	Rate	Male	7-27 days	2013	0.334103471	0.185506803	0.574519438	l
YLDs (Years Lived with Disability)	Asia	Neuroblastoma and other peripheral nervous cell tumors	Rate	Female	7-27 days	2013	0.383777943	0.223867236	0.638079575	l
YLDs (Years Lived with Disability)	Asia	Neuroblastoma and other peripheral nervous cell tumors	Rate	Both	7-27 days	2013	0.357809737	0.212055953	0.574306164	l
YLDs (Years Lived with Disability)	Asia	Neuroblastoma and other peripheral nervous cell tumors	Rate	Male	7-27 days	2014	0.339829114	0.187359776	0.596465164	l
YLDs (Years Lived with Disability)	Asia	Neuroblastoma and other peripheral nervous cell tumors	Rate	Female	7-27 days	2014	0.394345777	0.23079521	0.671495058	l
YLDs (Years Lived with Disability)	Asia	Neuroblastoma and other peripheral nervous cell tumors	Rate	Both	7-27 days	2014	0.365836004	0.215888564	0.585664775	l
YLDs (Years Lived with Disability)	Asia	Neuroblastoma and other peripheral nervous cell tumors	Rate	Male	7-27 days	2015	0.345923043	0.186656394	0.583484746	l
YLDs (Years Lived with Disability)	Asia	Neuroblastoma and other peripheral nervous cell tumors	Rate	Female	7-27 days	2015	0.404897524	0.2330503	0.685154485	l
YLDs (Years Lived with Disability)	Asia	Neuroblastoma and other peripheral nervous cell tumors	Rate	Both	7-27 days	2015	0.374033017	0.219030326	0.59918143	l
YLDs (Years Lived with Disability)	Asia	Neuroblastoma and other peripheral nervous cell tumors	Rate	Male	7-27 days	2016	0.355482258	0.194323656	0.592459006	l
YLDs (Years Lived with Disability)	Asia	Neuroblastoma and other peripheral nervous cell tumors	Rate	Female	7-27 days	2016	0.414294039	0.237256996	0.704898265	l
YLDs (Years Lived with Disability)	Asia	Neuroblastoma and other peripheral nervous cell tumors	Rate	Both	7-27 days	2016	0.383499277	0.222332001	0.613178987	l
YLDs (Years Lived with Disability)	Asia	Neuroblastoma and other peripheral nervous cell tumors	Rate	Male	7-27 days	2017	0.370303707	0.199508036	0.621822718	l
YLDs (Years Lived with Disability)	Asia	Neuroblastoma and other peripheral nervous cell tumors	Rate	Female	7-27 days	2017	0.432114486	0.246895731	0.722719428	l
YLDs (Years Lived with Disability)	Asia	Neuroblastoma and other peripheral nervous cell tumors	Rate	Both	7-27 days	2017	0.399757927	0.240247364	0.631563574	l
YLDs (Years Lived with Disability)	Asia	Neuroblastoma and other peripheral nervous cell tumors	Rate	Male	7-27 days	2018	0.385453898	0.19718592	0.658226456	l
YLDs (Years Lived with Disability)	Asia	Neuroblastoma and other peripheral nervous cell tumors	Rate	Female	7-27 days	2018	0.443076868	0.247934227	0.728593969	l
YLDs (Years Lived with Disability)	Asia	Neuroblastoma and other peripheral nervous cell tumors	Rate	Both	7-27 days	2018	0.412925437	0.240773935	0.662701418	l
YLDs (Years Lived with Disability)	Asia	Neuroblastoma and other peripheral nervous cell tumors	Rate	Male	7-27 days	2019	0.404937115	0.210121589	0.715003827	l
YLDs (Years Lived with Disability)	Asia	Neuroblastoma and other peripheral nervous cell tumors	Rate	Female	7-27 days	2019	0.45357584	0.252511495	0.751497705	l
YLDs (Years Lived with Disability)	Asia	Neuroblastoma and other peripheral nervous cell tumors	Rate	Both	7-27 days	2019	0.428140772	0.245563298	0.686354306	l
YLDs (Years Lived with Disability)	Asia	Neuroblastoma and other peripheral nervous cell tumors	Rate	Male	7-27 days	2020	0.432852135	0.221087865	0.770080792	l
YLDs (Years Lived with Disability)	Asia	Neuroblastoma and other peripheral nervous cell tumors	Rate	Female	7-27 days	2020	0.446572706	0.247427411	0.760565149	l
YLDs (Years Lived with Disability)	Asia	Neuroblastoma and other peripheral nervous cell tumors	Rate	Both	7-27 days	2020	0.439401893	0.242055421	0.710802925	l
YLDs (Years Lived with Disability)	Asia	Neuroblastoma and other peripheral nervous cell tumors	Rate	Male	7-27 days	2021	0.440439938	0.207574187	0.80374899	l
YLDs (Years Lived with Disability)	Asia	Neuroblastoma and other peripheral nervous cell tumors	Rate	Female	7-27 days	2021	0.447592406	0.240816424	0.7989543	l
YLDs (Years Lived with Disability)	Asia	Neuroblastoma and other peripheral nervous cell tumors	Rate	Both	7-27 days	2021	0.443855462	0.240544078	0.742435359	l
YLDs (Years Lived with Disability)	Asia	Neuroblastoma and other peripheral nervous cell tumors	Rate	Male	5-9 years	1990	0.103891667	0.063002396	0.156949677	l
YLDs (Years Lived with Disability)	Asia	Neuroblastoma and other peripheral nervous cell tumors	Rate	Female	5-9 years	1990	0.075294212	0.040229317	0.125844398	l
YLDs (Years Lived with Disability)	Asia	Neuroblastoma and other peripheral nervous cell tumors	Rate	Both	5-9 years	1990	0.090101885	0.055432506	0.138996561	l
YLDs (Years Lived with Disability)	Asia	Neuroblastoma and other peripheral nervous cell tumors	Rate	Male	5-9 years	1991	0.104772736	0.06386654	0.157777961	l
YLDs (Years Lived with Disability)	Asia	Neuroblastoma and other peripheral nervous cell tumors	Rate	Female	5-9 years	1991	0.07630347	0.040791698	0.125798866	l
YLDs (Years Lived with Disability)	Asia	Neuroblastoma and other peripheral nervous cell tumors	Rate	Both	5-9 years	1991	0.091065885	0.056515719	0.138501897	l
YLDs (Years Lived with Disability)	Asia	Neuroblastoma and other peripheral nervous cell tumors	Rate	Male	5-9 years	1992	0.107234354	0.066170512	0.163170925	l
YLDs (Years Lived with Disability)	Asia	Neuroblastoma and other peripheral nervous cell tumors	Rate	Female	5-9 years	1992	0.078632471	0.041209856	0.129028539	l
YLDs (Years Lived with Disability)	Asia	Neuroblastoma and other peripheral nervous cell tumors	Rate	Both	5-9 years	1992	0.093484491	0.057705047	0.143287707	l
YLDs (Years Lived with Disability)	Asia	Neuroblastoma and other peripheral nervous cell tumors	Rate	Male	5-9 years	1993	0.108962573	0.067640725	0.162953667	l
YLDs (Years Lived with Disability)	Asia	Neuroblastoma and other peripheral nervous cell tumors	Rate	Female	5-9 years	1993	0.080048529	0.042161615	0.131941303	l
YLDs (Years Lived with Disability)	Asia	Neuroblastoma and other peripheral nervous cell tumors	Rate	Both	5-9 years	1993	0.095084072	0.058810819	0.146259563	l
YLDs (Years Lived with Disability)	Asia	Neuroblastoma and other peripheral nervous cell tumors	Rate	Male	5-9 years	1994	0.113788368	0.070598803	0.172684432	l
YLDs (Years Lived with Disability)	Asia	Neuroblastoma and other peripheral nervous cell tumors	Rate	Female	5-9 years	1994	0.083695985	0.044877604	0.138393955	l
YLDs (Years Lived with Disability)	Asia	Neuroblastoma and other peripheral nervous cell tumors	Rate	Both	5-9 years	1994	0.099367093	0.061389155	0.151174872	l
YLDs (Years Lived with Disability)	Asia	Neuroblastoma and other peripheral nervous cell tumors	Rate	Male	5-9 years	1995	0.11857913	0.074440117	0.178962007	l
YLDs (Years Lived with Disability)	Asia	Neuroblastoma and other peripheral nervous cell tumors	Rate	Female	5-9 years	1995	0.086949127	0.046420985	0.141429159	l
YLDs (Years Lived with Disability)	Asia	Neuroblastoma and other peripheral nervous cell tumors	Rate	Both	5-9 years	1995	0.103444691	0.064340227	0.156692042	l
YLDs (Years Lived with Disability)	Asia	Neuroblastoma and other peripheral nervous cell tumors	Rate	Male	5-9 years	1996	0.119884909	0.076412863	0.177207438	l
YLDs (Years Lived with Disability)	Asia	Neuroblastoma and other peripheral nervous cell tumors	Rate	Female	5-9 years	1996	0.088215847	0.047118738	0.144559094	l
YLDs (Years Lived with Disability)	Asia	Neuroblastoma and other peripheral nervous cell tumors	Rate	Both	5-9 years	1996	0.104753102	0.065564552	0.157419046	l
YLDs (Years Lived with Disability)	Asia	Neuroblastoma and other peripheral nervous cell tumors	Rate	Male	5-9 years	1997	0.120282778	0.074943318	0.175034436	l
YLDs (Years Lived with Disability)	Asia	Neuroblastoma and other peripheral nervous cell tumors	Rate	Female	5-9 years	1997	0.088701506	0.048098755	0.146050885	l
YLDs (Years Lived with Disability)	Asia	Neuroblastoma and other peripheral nervous cell tumors	Rate	Both	5-9 years	1997	0.105211153	0.0657647	0.159344804	l
YLDs (Years Lived with Disability)	Asia	Neuroblastoma and other peripheral nervous cell tumors	Rate	Male	5-9 years	1998	0.121546858	0.075311607	0.176905143	l
YLDs (Years Lived with Disability)	Asia	Neuroblastoma and other peripheral nervous cell tumors	Rate	Female	5-9 years	1998	0.089432597	0.04930772	0.14719026	l
YLDs (Years Lived with Disability)	Asia	Neuroblastoma and other peripheral nervous cell tumors	Rate	Both	5-9 years	1998	0.106235367	0.065968455	0.158452724	l
YLDs (Years Lived with Disability)	Asia	Neuroblastoma and other peripheral nervous cell tumors	Rate	Male	5-9 years	1999	0.11881961	0.074992773	0.170375643	l
YLDs (Years Lived with Disability)	Asia	Neuroblastoma and other peripheral nervous cell tumors	Rate	Female	5-9 years	1999	0.088274818	0.048897827	0.14606891	l
YLDs (Years Lived with Disability)	Asia	Neuroblastoma and other peripheral nervous cell tumors	Rate	Both	5-9 years	1999	0.10426583	0.065463667	0.156422342	l
YLDs (Years Lived with Disability)	Asia	Neuroblastoma and other peripheral nervous cell tumors	Rate	Male	5-9 years	2000	0.117762077	0.075377451	0.170343942	l
[truncated: 3,089 more rows]
