# Supplementary material for: Epidemiological characteristics and disease burden of childhood neuroblastoma in Asia: trends and regional differences over the past 30 years
Source: Front Pediatr. 2025 Nov 28;13:1701746. doi: 10.3389/fped.2025.1701746 (PMC12698534; doi:10.3389/fped.2025.1701746)
Supplement: Supplementary file 2 [file Datasheet2.csv]

measure	location	cause	metric	sex	age	year	val	lower	upper	group
Deaths	High SDI	Neuroblastoma and other peripheral nervous cell tumors	Rate	Male	Age-standardized	1980	0.110272166611524	0.105026768879898	0.116222422401411	g
Deaths	High SDI	Neuroblastoma and other peripheral nervous cell tumors	Rate	Female	Age-standardized	1980	0.090235896137608	0.0857230342575349	0.0966475652988648	k
Deaths	High SDI	Neuroblastoma and other peripheral nervous cell tumors	Rate	Both	Age-standardized	1980	0.099802397058892	0.0952595596412107	0.105008440665897	c
Deaths	High-middle SDI	Neuroblastoma and other peripheral nervous cell tumors	Rate	Male	Age-standardized	1980	0.0599328829027287	0.0505330361055612	0.07387894775071	g
Deaths	High-middle SDI	Neuroblastoma and other peripheral nervous cell tumors	Rate	Female	Age-standardized	1980	0.0523615069139883	0.0410020299820757	0.070559707218726	k
Deaths	High-middle SDI	Neuroblastoma and other peripheral nervous cell tumors	Rate	Both	Age-standardized	1980	0.0555813753783802	0.0469462344145068	0.0698542009638302	c
Deaths	Low-middle SDI	Neuroblastoma and other peripheral nervous cell tumors	Rate	Male	Age-standardized	1980	0.0262168836394214	0.0204216075244493	0.0351593212942655	g
Deaths	Low-middle SDI	Neuroblastoma and other peripheral nervous cell tumors	Rate	Female	Age-standardized	1980	0.0235178410894955	0.013659617933422	0.0403324378884556	k
Deaths	Low-middle SDI	Neuroblastoma and other peripheral nervous cell tumors	Rate	Both	Age-standardized	1980	0.0248916917481844	0.018859079675001	0.0363000037635107	c
Deaths	High SDI	Neuroblastoma and other peripheral nervous cell tumors	Rate	Male	Age-standardized	1982	0.109950398372342	0.104508390339509	0.114975322556389	g
Deaths	High SDI	Neuroblastoma and other peripheral nervous cell tumors	Rate	Female	Age-standardized	1982	0.0900502052698099	0.0851515008952618	0.0956836383697937	k
Deaths	High SDI	Neuroblastoma and other peripheral nervous cell tumors	Rate	Both	Age-standardized	1982	0.0995222438579079	0.0949858625090316	0.104292780484787	c
Deaths	Low SDI	Neuroblastoma and other peripheral nervous cell tumors	Rate	Male	Age-standardized	1980	0.0247494216676094	0.0180150423570539	0.0409791233005211	g
Deaths	Low SDI	Neuroblastoma and other peripheral nervous cell tumors	Rate	Female	Age-standardized	1980	0.0203072013101068	0.00916178251376149	0.0438361975384549	k
Deaths	Low SDI	Neuroblastoma and other peripheral nervous cell tumors	Rate	Both	Age-standardized	1980	0.0225485848588513	0.0146417993439029	0.0385645815597849	c
Deaths	Middle SDI	Neuroblastoma and other peripheral nervous cell tumors	Rate	Male	Age-standardized	1980	0.031278793511066	0.0261688030497959	0.0359649532168026	g
Deaths	Middle SDI	Neuroblastoma and other peripheral nervous cell tumors	Rate	Female	Age-standardized	1980	0.0289517983828288	0.0193575653233419	0.0408842474881454	k
Deaths	Middle SDI	Neuroblastoma and other peripheral nervous cell tumors	Rate	Both	Age-standardized	1980	0.030044880114455	0.024414258738087	0.0373685905582228	c
Deaths	Low-middle SDI	Neuroblastoma and other peripheral nervous cell tumors	Rate	Male	Age-standardized	1982	0.0270393078642423	0.0216489629159488	0.0360521124776826	g
Deaths	Low-middle SDI	Neuroblastoma and other peripheral nervous cell tumors	Rate	Female	Age-standardized	1982	0.0241172682423949	0.0144886908070764	0.0409790134888778	k
Deaths	Low-middle SDI	Neuroblastoma and other peripheral nervous cell tumors	Rate	Both	Age-standardized	1982	0.0256057287001948	0.0194034163843826	0.0366549735631377	c
Deaths	High SDI	Neuroblastoma and other peripheral nervous cell tumors	Rate	Male	Age-standardized	1981	0.11014824011153	0.105016239883555	0.115395691579195	g
Deaths	High SDI	Neuroblastoma and other peripheral nervous cell tumors	Rate	Female	Age-standardized	1981	0.0906474482513134	0.0857630175818936	0.096992069581805	k
Deaths	High SDI	Neuroblastoma and other peripheral nervous cell tumors	Rate	Both	Age-standardized	1981	0.0999385679164711	0.0953783055773698	0.105017249748781	c
Deaths	High-middle SDI	Neuroblastoma and other peripheral nervous cell tumors	Rate	Male	Age-standardized	1981	0.0604832325996959	0.0510820305401321	0.0735310103475595	g
Deaths	High-middle SDI	Neuroblastoma and other peripheral nervous cell tumors	Rate	Female	Age-standardized	1981	0.0529625809209435	0.0411438689783327	0.0707377562421867	k
Deaths	High-middle SDI	Neuroblastoma and other peripheral nervous cell tumors	Rate	Both	Age-standardized	1981	0.0561604567322547	0.0472098480838684	0.0696788705228268	c
Deaths	Low-middle SDI	Neuroblastoma and other peripheral nervous cell tumors	Rate	Male	Age-standardized	1981	0.0265912935540629	0.0211815132950896	0.0352015435509492	g
Deaths	Low-middle SDI	Neuroblastoma and other peripheral nervous cell tumors	Rate	Female	Age-standardized	1981	0.0237696156413294	0.0139016997088815	0.041123796660356	k
Deaths	Low-middle SDI	Neuroblastoma and other peripheral nervous cell tumors	Rate	Both	Age-standardized	1981	0.0252063702829474	0.0190490619903407	0.0364682568646601	c
Deaths	High-middle SDI	Neuroblastoma and other peripheral nervous cell tumors	Rate	Male	Age-standardized	1982	0.0613522213439219	0.0514371141738705	0.0739596796236941	g
Deaths	High-middle SDI	Neuroblastoma and other peripheral nervous cell tumors	Rate	Female	Age-standardized	1982	0.0530101774945644	0.0408464577441632	0.0711886123244767	k
Deaths	High-middle SDI	Neuroblastoma and other peripheral nervous cell tumors	Rate	Both	Age-standardized	1982	0.0566165659443333	0.0473494930722993	0.0703369696150756	c
Deaths	Low SDI	Neuroblastoma and other peripheral nervous cell tumors	Rate	Male	Age-standardized	1981	0.0250846973138867	0.0182371329340622	0.0416665512831979	g
Deaths	Low SDI	Neuroblastoma and other peripheral nervous cell tumors	Rate	Female	Age-standardized	1981	0.0206308955566988	0.00927097264539824	0.0438042784394459	k
Deaths	Low SDI	Neuroblastoma and other peripheral nervous cell tumors	Rate	Both	Age-standardized	1981	0.0228793772671711	0.0149818545995493	0.0386449324307845	c
Deaths	Low-middle SDI	Neuroblastoma and other peripheral nervous cell tumors	Rate	Male	Age-standardized	1984	0.0280932054524413	0.0226603759225367	0.036407298487777	g
Deaths	Low-middle SDI	Neuroblastoma and other peripheral nervous cell tumors	Rate	Female	Age-standardized	1984	0.0249960741883659	0.01518222662848	0.0412745194005395	k
Deaths	Low-middle SDI	Neuroblastoma and other peripheral nervous cell tumors	Rate	Both	Age-standardized	1984	0.0265763905066468	0.0203628211915841	0.0373328655265478	c
Deaths	Middle SDI	Neuroblastoma and other peripheral nervous cell tumors	Rate	Male	Age-standardized	1984	0.0361479454679629	0.0302248974192966	0.0407899062181155	g
Deaths	Middle SDI	Neuroblastoma and other peripheral nervous cell tumors	Rate	Female	Age-standardized	1984	0.02992224216227	0.0198977636840124	0.0409538812397604	k
Deaths	Middle SDI	Neuroblastoma and other peripheral nervous cell tumors	Rate	Both	Age-standardized	1984	0.0330082871724521	0.0269466375066891	0.0400101972506215	c
Deaths	High SDI	Neuroblastoma and other peripheral nervous cell tumors	Rate	Male	Age-standardized	1983	0.109970272702325	0.104762811614734	0.115192208808584	g
Deaths	High SDI	Neuroblastoma and other peripheral nervous cell tumors	Rate	Female	Age-standardized	1983	0.0892374808514659	0.0842791180755554	0.0946217263854861	k
Deaths	High SDI	Neuroblastoma and other peripheral nervous cell tumors	Rate	Both	Age-standardized	1983	0.0991011603231995	0.0943288837385295	0.103728661402949	c
Deaths	Low SDI	Neuroblastoma and other peripheral nervous cell tumors	Rate	Male	Age-standardized	1984	0.0259036340928265	0.0191586489260855	0.0404980811043574	g
Deaths	Low SDI	Neuroblastoma and other peripheral nervous cell tumors	Rate	Female	Age-standardized	1984	0.0214859329975267	0.0100509152080311	0.045229681181321	k
Deaths	Low SDI	Neuroblastoma and other peripheral nervous cell tumors	Rate	Both	Age-standardized	1984	0.0237183882358477	0.0155908424486404	0.039640729825452	c
Deaths	Low SDI	Neuroblastoma and other peripheral nervous cell tumors	Rate	Male	Age-standardized	1982	0.0254819369112319	0.0188573539999918	0.0414239898846511	g
Deaths	Low SDI	Neuroblastoma and other peripheral nervous cell tumors	Rate	Female	Age-standardized	1982	0.0210144810855773	0.00956799115878374	0.0447019139231523	k
Deaths	Low SDI	Neuroblastoma and other peripheral nervous cell tumors	Rate	Both	Age-standardized	1982	0.0232705758600226	0.0152034298495429	0.0393944232276404	c
Deaths	Middle SDI	Neuroblastoma and other peripheral nervous cell tumors	Rate	Male	Age-standardized	1981	0.0327152661583558	0.0268491417697801	0.0376834635453134	g
Deaths	Middle SDI	Neuroblastoma and other peripheral nervous cell tumors	Rate	Female	Age-standardized	1981	0.0291860295420303	0.0193662730991912	0.0404318633317396	k
Deaths	Middle SDI	Neuroblastoma and other peripheral nervous cell tumors	Rate	Both	Age-standardized	1981	0.0308940353710112	0.0248304690045528	0.0381984045865582	c
Deaths	Middle SDI	Neuroblastoma and other peripheral nervous cell tumors	Rate	Male	Age-standardized	1982	0.0339833677245162	0.0282993878787803	0.0390041062945684	g
Deaths	Middle SDI	Neuroblastoma and other peripheral nervous cell tumors	Rate	Female	Age-standardized	1982	0.0295059647699559	0.0195972139663471	0.0405159634699679	k
Deaths	Middle SDI	Neuroblastoma and other peripheral nervous cell tumors	Rate	Both	Age-standardized	1982	0.0316961362223842	0.0254797089888037	0.0386650608618734	c
Deaths	High SDI	Neuroblastoma and other peripheral nervous cell tumors	Rate	Male	Age-standardized	1985	0.109559690793504	0.103901630891364	0.114831898679296	g
Deaths	High SDI	Neuroblastoma and other peripheral nervous cell tumors	Rate	Female	Age-standardized	1985	0.0868001747060176	0.0816247365796479	0.0916261467202217	k
Deaths	High SDI	Neuroblastoma and other peripheral nervous cell tumors	Rate	Both	Age-standardized	1985	0.0976373062922403	0.0926111904386269	0.101890983835838	c
Deaths	Low-middle SDI	Neuroblastoma and other peripheral nervous cell tumors	Rate	Male	Age-standardized	1983	0.0274821860601233	0.0219570363131061	0.036090221388489	g
Deaths	Low-middle SDI	Neuroblastoma and other peripheral nervous cell tumors	Rate	Female	Age-standardized	1983	0.0245774388878071	0.014698134444227	0.0415445838689842	k
Deaths	Low-middle SDI	Neuroblastoma and other peripheral nervous cell tumors	Rate	Both	Age-standardized	1983	0.0260583124441439	0.0199472917215064	0.0366949083014985	c
Deaths	High SDI	Neuroblastoma and other peripheral nervous cell tumors	Rate	Male	Age-standardized	1984	0.11009686762591	0.103944202160109	0.11581083369045	g
Deaths	High SDI	Neuroblastoma and other peripheral nervous cell tumors	Rate	Female	Age-standardized	1984	0.0879442716625235	0.0826899495127555	0.093083628987329	k
Deaths	High SDI	Neuroblastoma and other peripheral nervous cell tumors	Rate	Both	Age-standardized	1984	0.0984916183228416	0.0933376142935066	0.102898552549477	c
Deaths	High-middle SDI	Neuroblastoma and other peripheral nervous cell tumors	Rate	Male	Age-standardized	1984	0.0636834690961976	0.054099448019312	0.076369728477811	g
Deaths	High-middle SDI	Neuroblastoma and other peripheral nervous cell tumors	Rate	Female	Age-standardized	1984	0.0539176119669048	0.0420737675120283	0.0715276611259584	k
Deaths	High-middle SDI	Neuroblastoma and other peripheral nervous cell tumors	Rate	Both	Age-standardized	1984	0.0582223963261649	0.0491109843347152	0.0718301550775582	c
Deaths	High-middle SDI	Neuroblastoma and other peripheral nervous cell tumors	Rate	Male	Age-standardized	1983	0.0624027873911146	0.0526756866515174	0.0749579323938131	g
Deaths	High-middle SDI	Neuroblastoma and other peripheral nervous cell tumors	Rate	Female	Age-standardized	1983	0.0533176238203295	0.0417260268206342	0.0705355405525503	k
Deaths	High-middle SDI	Neuroblastoma and other peripheral nervous cell tumors	Rate	Both	Age-standardized	1983	0.0572923845817413	0.0480143437261248	0.070971578301334	c
Deaths	Low SDI	Neuroblastoma and other peripheral nervous cell tumors	Rate	Male	Age-standardized	1983	0.0256611900047533	0.0191276879524589	0.0412286527143196	g
Deaths	Low SDI	Neuroblastoma and other peripheral nervous cell tumors	Rate	Female	Age-standardized	1983	0.0212424182639318	0.00973449805431634	0.0452613445715737	k
Deaths	Low SDI	Neuroblastoma and other peripheral nervous cell tumors	Rate	Both	Age-standardized	1983	0.0234745977566015	0.0154365513262246	0.0394306554485947	c
Deaths	Low-middle SDI	Neuroblastoma and other peripheral nervous cell tumors	Rate	Male	Age-standardized	1985	0.0287961359466368	0.0231213635912367	0.03771393215708	g
Deaths	Low-middle SDI	Neuroblastoma and other peripheral nervous cell tumors	Rate	Female	Age-standardized	1985	0.0255760890406354	0.0157151669969766	0.0421115539073913	k
Deaths	Low-middle SDI	Neuroblastoma and other peripheral nervous cell tumors	Rate	Both	Age-standardized	1985	0.0272203950566815	0.0207802542705656	0.0382070194119129	c
Deaths	High SDI	Neuroblastoma and other peripheral nervous cell tumors	Rate	Male	Age-standardized	1987	0.110463145292997	0.104742141460743	0.115539634841577	g
Deaths	High SDI	Neuroblastoma and other peripheral nervous cell tumors	Rate	Female	Age-standardized	1987	0.0874792875371221	0.0820109672310173	0.0923312212176043	k
Deaths	High SDI	Neuroblastoma and other peripheral nervous cell tumors	Rate	Both	Age-standardized	1987	0.0984245438279186	0.0932683744318593	0.102703765970286	c
Deaths	Middle SDI	Neuroblastoma and other peripheral nervous cell tumors	Rate	Male	Age-standardized	1986	0.0375125963784736	0.0319474789215131	0.0421402635377675	g
Deaths	Middle SDI	Neuroblastoma and other peripheral nervous cell tumors	Rate	Female	Age-standardized	1986	0.0311348720940849	0.0210998622511678	0.0413973093561862	k
Deaths	Middle SDI	Neuroblastoma and other peripheral nervous cell tumors	Rate	Both	Age-standardized	1986	0.0343023046289302	0.0281090815869119	0.0407966772429081	c
Deaths	Low SDI	Neuroblastoma and other peripheral nervous cell tumors	Rate	Male	Age-standardized	1991	0.0279405788522191	0.0211264579863789	0.0411850560523633	g
Deaths	Low SDI	Neuroblastoma and other peripheral nervous cell tumors	Rate	Female	Age-standardized	1991	0.023565028427955	0.0120053532383051	0.046899040529135	k
Deaths	Low SDI	Neuroblastoma and other peripheral nervous cell tumors	Rate	Both	Age-standardized	1991	0.0257842688860299	0.0174283831311862	0.0413100149171799	c
Deaths	Low SDI	Neuroblastoma and other peripheral nervous cell tumors	Rate	Male	Age-standardized	1990	0.0276440864784707	0.0207653557641953	0.040262519220391	g
Deaths	Low SDI	Neuroblastoma and other peripheral nervous cell tumors	Rate	Female	Age-standardized	1990	0.0233759704820036	0.0117672721387725	0.0470033490534824	k
Deaths	Low SDI	Neuroblastoma and other peripheral nervous cell tumors	Rate	Both	Age-standardized	1990	0.025539325847315	0.0172086876684105	0.0415083661054238	c
Deaths	High SDI	Neuroblastoma and other peripheral nervous cell tumors	Rate	Male	Age-standardized	1991	0.108004827774336	0.102365832939287	0.112557608540882	g
Deaths	High SDI	Neuroblastoma and other peripheral nervous cell tumors	Rate	Female	Age-standardized	1991	0.0858870903079698	0.0800357338660662	0.090582524318246	k
Deaths	High SDI	Neuroblastoma and other peripheral nervous cell tumors	Rate	Both	Age-standardized	1991	0.0963932423600816	0.0911391343255159	0.100906152593018	c
Deaths	Low-middle SDI	Neuroblastoma and other peripheral nervous cell tumors	Rate	Male	Age-standardized	1991	0.032830947138329	0.026384004528597	0.0414496962278212	g
Deaths	Low-middle SDI	Neuroblastoma and other peripheral nervous cell tumors	Rate	Female	Age-standardized	1991	0.0288366404614263	0.018080030717616	0.0437257885079473	k
Deaths	Low-middle SDI	Neuroblastoma and other peripheral nervous cell tumors	Rate	Both	Age-standardized	1991	0.0308837475757349	0.0234746215110464	0.0407183251382289	c
Deaths	High SDI	Neuroblastoma and other peripheral nervous cell tumors	Rate	Male	Age-standardized	1986	0.109814259526862	0.104031473612269	0.11478681402439	g
Deaths	High SDI	Neuroblastoma and other peripheral nervous cell tumors	Rate	Female	Age-standardized	1986	0.0874359368098503	0.082222082048593	0.0923516603723554	k
Deaths	High SDI	Neuroblastoma and other peripheral nervous cell tumors	Rate	Both	Age-standardized	1986	0.0980774575227697	0.0930626942362718	0.102153437493858	c
Deaths	High SDI	Neuroblastoma and other peripheral nervous cell tumors	Rate	Male	Age-standardized	1992	0.108671103215781	0.102695783509175	0.113222509930099	g
Deaths	High SDI	Neuroblastoma and other peripheral nervous cell tumors	Rate	Female	Age-standardized	1992	0.0854598961777551	0.079338067257794	0.0901335578382413	k
Deaths	High SDI	Neuroblastoma and other peripheral nervous cell tumors	Rate	Both	Age-standardized	1992	0.0965029157525232	0.0911106328930536	0.10080079485168	c
Deaths	Low-middle SDI	Neuroblastoma and other peripheral nervous cell tumors	Rate	Male	Age-standardized	1992	0.0333781501694379	0.0268749899881114	0.0416465861019781	g
Deaths	Low-middle SDI	Neuroblastoma and other peripheral nervous cell tumors	Rate	Female	Age-standardized	1992	0.029396905342795	0.0183686015555802	0.0440771288824549	k
Deaths	Low-middle SDI	Neuroblastoma and other peripheral nervous cell tumors	Rate	Both	Age-standardized	1992	0.0314389673615028	0.024071665099268	0.0415307611969405	c
Deaths	High-middle SDI	Neuroblastoma and other peripheral nervous cell tumors	Rate	Male	Age-standardized	1987	0.0657382631671582	0.0544532882321669	0.0778504979112187	g
Deaths	High-middle SDI	Neuroblastoma and other peripheral nervous cell tumors	Rate	Female	Age-standardized	1987	0.0550847730519028	0.0420986520206787	0.0721489828008747	k
Deaths	High-middle SDI	Neuroblastoma and other peripheral nervous cell tumors	Rate	Both	Age-standardized	1987	0.0598264901674717	0.0492476253987939	0.0729222406725127	c
Deaths	High-middle SDI	Neuroblastoma and other peripheral nervous cell tumors	Rate	Male	Age-standardized	1985	0.0645507447325035	0.0539882150153029	0.0769777226270187	g
Deaths	High-middle SDI	Neuroblastoma and other peripheral nervous cell tumors	Rate	Female	Age-standardized	1985	0.0541875193338534	0.0419425033043643	0.0714747472534773	k
Deaths	High-middle SDI	Neuroblastoma and other peripheral nervous cell tumors	Rate	Both	Age-standardized	1985	0.0587891114112275	0.0486878978025013	0.0719011946153207	c
Deaths	High SDI	Neuroblastoma and other peripheral nervous cell tumors	Rate	Male	Age-standardized	1990	0.107995465981081	0.102602894511572	0.11248543083284	g
Deaths	High SDI	Neuroblastoma and other peripheral nervous cell tumors	Rate	Female	Age-standardized	1990	0.0862983748706019	0.0803304846416501	0.0912713133878191	k
Deaths	High SDI	Neuroblastoma and other peripheral nervous cell tumors	Rate	Both	Age-standardized	1990	0.0965927816236771	0.0914273618236575	0.101127220206469	c
Deaths	Low SDI	Neuroblastoma and other peripheral nervous cell tumors	Rate	Male	Age-standardized	1985	0.0262088733280579	0.0192668136729473	0.0412808259473848	g
Deaths	Low SDI	Neuroblastoma and other peripheral nervous cell tumors	Rate	Female	Age-standardized	1985	0.0218232303783985	0.0103392788237774	0.0456305726693113	k
Deaths	Low SDI	Neuroblastoma and other peripheral nervous cell tumors	Rate	Both	Age-standardized	1985	0.0240402295820059	0.015797400051272	0.0400069608347626	c
Deaths	High SDI	Neuroblastoma and other peripheral nervous cell tumors	Rate	Male	Age-standardized	1988	0.11010925786642	0.104788924267547	0.114827187876429	g
Deaths	High SDI	Neuroblastoma and other peripheral nervous cell tumors	Rate	Female	Age-standardized	1988	0.0880820444800625	0.0829118125612552	0.0927096236800216	k
Deaths	High SDI	Neuroblastoma and other peripheral nervous cell tumors	Rate	Both	Age-standardized	1988	0.0985493281892109	0.0935326475478317	0.102702041141819	c
Deaths	Low-middle SDI	Neuroblastoma and other peripheral nervous cell tumors	Rate	Male	Age-standardized	1987	0.0300751941714225	0.024326362195926	0.0382813776191337	g
Deaths	Low-middle SDI	Neuroblastoma and other peripheral nervous cell tumors	Rate	Female	Age-standardized	1987	0.0266752267732411	0.0166345981015826	0.0424449635128009	k
Deaths	Low-middle SDI	Neuroblastoma and other peripheral nervous cell tumors	Rate	Both	Age-standardized	1987	0.0284142253269649	0.0216789310961711	0.0390804766712498	c
Deaths	Middle SDI	Neuroblastoma and other peripheral nervous cell tumors	Rate	Male	Age-standardized	1983	0.0350315227003887	0.0298687456015255	0.0397455310393633	g
Deaths	Middle SDI	Neuroblastoma and other peripheral nervous cell tumors	Rate	Female	Age-standardized	1983	0.0296493930940379	0.019795862833587	0.0404100783090128	k
Deaths	Middle SDI	Neuroblastoma and other peripheral nervous cell tumors	Rate	Both	Age-standardized	1983	0.0323021369871465	0.0260247625782933	0.0391516121135231	c
Deaths	Low SDI	Neuroblastoma and other peripheral nervous cell tumors	Rate	Male	Age-standardized	1992	0.0279829083168714	0.0210290870350203	0.040613211524239	g
Deaths	Low SDI	Neuroblastoma and other peripheral nervous cell tumors	Rate	Female	Age-standardized	1992	0.0236021608242396	0.0123367038150575	0.046661153710784	k
Deaths	Low SDI	Neuroblastoma and other peripheral nervous cell tumors	Rate	Both	Age-standardized	1992	0.0258256927430413	0.0173939217977362	0.0415624662908059	c
Deaths	High SDI	Neuroblastoma and other peripheral nervous cell tumors	Rate	Male	Age-standardized	1989	0.108974202238401	0.10368254078327	0.113892328143985	g
Deaths	High SDI	Neuroblastoma and other peripheral nervous cell tumors	Rate	Female	Age-standardized	1989	0.0874657935419215	0.0819577296201042	0.0923409618657207	k
Deaths	High SDI	Neuroblastoma and other peripheral nervous cell tumors	Rate	Both	Age-standardized	1989	0.0976656234868707	0.0928744890627367	0.10205480476037	c
Deaths	Low SDI	Neuroblastoma and other peripheral nervous cell tumors	Rate	Male	Age-standardized	1987	0.0268018623649572	0.0203837585650887	0.0402242931341515	g
Deaths	Low SDI	Neuroblastoma and other peripheral nervous cell tumors	Rate	Female	Age-standardized	1987	0.022507198402375	0.011015166996117	0.0459646716304862	k
Deaths	Low SDI	Neuroblastoma and other peripheral nervous cell tumors	Rate	Both	Age-standardized	1987	0.0246800980824479	0.0166110308223438	0.0403315767967768	c
Deaths	Middle SDI	Neuroblastoma and other peripheral nervous cell tumors	Rate	Male	Age-standardized	1989	0.0402058029254922	0.0339144204857792	0.0448522615515717	g
Deaths	Middle SDI	Neuroblastoma and other peripheral nervous cell tumors	Rate	Female	Age-standardized	1989	0.0333084650252336	0.0230718410649135	0.0422428067028802	k
Deaths	Middle SDI	Neuroblastoma and other peripheral nervous cell tumors	Rate	Both	Age-standardized	1989	0.0367496884345545	0.0303206402195587	0.0427169522732595	c
Deaths	Middle SDI	Neuroblastoma and other peripheral nervous cell tumors	Rate	Male	Age-standardized	1991	0.0422387748100107	0.0361156890407608	0.0469136290854682	g
Deaths	Middle SDI	Neuroblastoma and other peripheral nervous cell tumors	Rate	Female	Age-standardized	1991	0.0345840585059579	0.0238781957581683	0.04383300888369	k
Deaths	Middle SDI	Neuroblastoma and other peripheral nervous cell tumors	Rate	Both	Age-standardized	1991	0.0384170371063718	0.0318553424638833	0.0441112432455338	c
Deaths	Low-middle SDI	Neuroblastoma and other peripheral nervous cell tumors	Rate	Male	Age-standardized	1990	0.0322136453598767	0.0260871026477728	0.0409012849455997	g
Deaths	Low-middle SDI	Neuroblastoma and other peripheral nervous cell tumors	Rate	Female	Age-standardized	1990	0.0283926335842074	0.0179987129362961	0.0440779228826467	k
Deaths	Low-middle SDI	Neuroblastoma and other peripheral nervous cell tumors	Rate	Both	Age-standardized	1990	0.0303502150729237	0.023363364116612	0.040191438246726	c
Deaths	Low-middle SDI	Neuroblastoma and other peripheral nervous cell tumors	Rate	Male	Age-standardized	1986	0.0293798581344658	0.0234703971520301	0.037636802557863	g
Deaths	Low-middle SDI	Neuroblastoma and other peripheral nervous cell tumors	Rate	Female	Age-standardized	1986	0.0261036053480894	0.0161410619422017	0.0424103699684909	k
Deaths	Low-middle SDI	Neuroblastoma and other peripheral nervous cell tumors	Rate	Both	Age-standardized	1986	0.0277776956259751	0.0213087970519379	0.0385997698440078	c
Deaths	High SDI	Neuroblastoma and other peripheral nervous cell tumors	Rate	Male	Age-standardized	1994	0.113732441385668	0.10810711137865	0.118100802728557	g
Deaths	High SDI	Neuroblastoma and other peripheral nervous cell tumors	Rate	Female	Age-standardized	1994	0.0860418532590219	0.0802073927979624	0.0903850075409167	k
Deaths	High SDI	Neuroblastoma and other peripheral nervous cell tumors	Rate	Both	Age-standardized	1994	0.0992792033571393	0.0942498894993752	0.103249429458775	c
Deaths	Low-middle SDI	Neuroblastoma and other peripheral nervous cell tumors	Rate	Male	Age-standardized	1988	0.0307254993135499	0.0247841044396199	0.0388193479649492	g
Deaths	Low-middle SDI	Neuroblastoma and other peripheral nervous cell tumors	Rate	Female	Age-standardized	1988	0.027194490198296	0.0168025788214616	0.0432501321822669	k
Deaths	Low-middle SDI	Neuroblastoma and other peripheral nervous cell tumors	Rate	Both	Age-standardized	1988	0.0290015514182344	0.0221628021083206	0.0391190322485287	c
Deaths	High SDI	Neuroblastoma and other peripheral nervous cell tumors	Rate	Male	Age-standardized	1997	0.121788402453054	0.115093343017451	0.126368063933357	g
Deaths	High SDI	Neuroblastoma and other peripheral nervous cell tumors	Rate	Female	Age-standardized	1997	0.0914843518863238	0.0855103164235562	0.0956405803536495	k
Deaths	High SDI	Neuroblastoma and other peripheral nervous cell tumors	Rate	Both	Age-standardized	1997	0.10598434879716	0.100142701295393	0.109951661655404	c
Deaths	Low-middle SDI	Neuroblastoma and other peripheral nervous cell tumors	Rate	Male	Age-standardized	1989	0.0314350796493467	0.0255396521057189	0.039715964046799	g
Deaths	Low-middle SDI	Neuroblastoma and other peripheral nervous cell tumors	Rate	Female	Age-standardized	1989	0.0277833415494466	0.0170461674495404	0.0434626726808122	k
Deaths	Low-middle SDI	Neuroblastoma and other peripheral nervous cell tumors	Rate	Both	Age-standardized	1989	0.0296531966985824	0.0225110140804527	0.0396742934668388	c
Deaths	Middle SDI	Neuroblastoma and other peripheral nervous cell tumors	Rate	Male	Age-standardized	1987	0.0381521255478317	0.0323054740894393	0.0425937094365241	g
Deaths	Middle SDI	Neuroblastoma and other peripheral nervous cell tumors	Rate	Female	Age-standardized	1987	0.0316763956378302	0.0214396541521894	0.0409001715208121	k
Deaths	Middle SDI	Neuroblastoma and other peripheral nervous cell tumors	Rate	Both	Age-standardized	1987	0.0348976478185738	0.0282864016423831	0.0413807553187406	c
Deaths	Middle SDI	Neuroblastoma and other peripheral nervous cell tumors	Rate	Male	Age-standardized	1985	0.0369371554192504	0.0314544168223028	0.0415028997508305	g
Deaths	Middle SDI	Neuroblastoma and other peripheral nervous cell tumors	Rate	Female	Age-standardized	1985	0.0305048891239768	0.0203410132565824	0.0408739997581934	k
Deaths	Middle SDI	Neuroblastoma and other peripheral nervous cell tumors	Rate	Both	Age-standardized	1985	0.0336971682095309	0.0275986495155241	0.0408445885900244	c
Deaths	High-middle SDI	Neuroblastoma and other peripheral nervous cell tumors	Rate	Male	Age-standardized	1988	0.0665579147753687	0.0551720223346254	0.07810632868724	g
Deaths	High-middle SDI	Neuroblastoma and other peripheral nervous cell tumors	Rate	Female	Age-standardized	1988	0.0560828500626026	0.0428644022358624	0.0719968675801146	k
Deaths	High-middle SDI	Neuroblastoma and other peripheral nervous cell tumors	Rate	Both	Age-standardized	1988	0.0607396174284987	0.050219719261308	0.0735645623642422	c
Deaths	Middle SDI	Neuroblastoma and other peripheral nervous cell tumors	Rate	Male	Age-standardized	1995	0.048476649731567	0.0417659950084422	0.0533647983061674	g
Deaths	Middle SDI	Neuroblastoma and other peripheral nervous cell tumors	Rate	Female	Age-standardized	1995	0.0381190268529294	0.0269843647056677	0.0458749750566441	k
Deaths	Middle SDI	Neuroblastoma and other peripheral nervous cell tumors	Rate	Both	Age-standardized	1995	0.0433199854584648	0.0361447907328584	0.0482171261964856	c
Deaths	High SDI	Neuroblastoma and other peripheral nervous cell tumors	Rate	Male	Age-standardized	1995	0.116517412988108	0.110619220136334	0.120630381141149	g
Deaths	High SDI	Neuroblastoma and other peripheral nervous cell tumors	Rate	Female	Age-standardized	1995	0.0870746468558209	0.081265991519955	0.0912193717999678	k
Deaths	High SDI	Neuroblastoma and other peripheral nervous cell tumors	Rate	Both	Age-standardized	1995	0.101157270808552	0.0958717275785448	0.105041675927917	c
Deaths	Low-middle SDI	Neuroblastoma and other peripheral nervous cell tumors	Rate	Male	Age-standardized	1994	0.0347437633076545	0.0283450468333014	0.0425418747852411	g
Deaths	Low-middle SDI	Neuroblastoma and other peripheral nervous cell tumors	Rate	Female	Age-standardized	1994	0.0303758308073243	0.019372768992697	0.0452028061984235	k
Deaths	Low-middle SDI	Neuroblastoma and other peripheral nervous cell tumors	Rate	Both	Age-standardized	1994	0.0326173801381081	0.0252341014711133	0.0423580525711248	c
Deaths	High SDI	Neuroblastoma and other peripheral nervous cell tumors	Rate	Male	Age-standardized	1998	0.125085622457889	0.11923204777494	0.12953654242007	g
Deaths	High SDI	Neuroblastoma and other peripheral nervous cell tumors	Rate	Female	Age-standardized	1998	0.0939493403216146	0.0883389736237509	0.0980215923654944	k
Deaths	High SDI	Neuroblastoma and other peripheral nervous cell tumors	Rate	Both	Age-standardized	1998	0.108836398651937	0.103417668740917	0.11261748023724	c
Deaths	High-middle SDI	Neuroblastoma and other peripheral nervous cell tumors	Rate	Male	Age-standardized	1990	0.0688957250816252	0.0580558977634354	0.0803163733560518	g
Deaths	High-middle SDI	Neuroblastoma and other peripheral nervous cell tumors	Rate	Female	Age-standardized	1990	0.0572773709773125	0.0437180914325244	0.0724008032947123	k
Deaths	High-middle SDI	Neuroblastoma and other peripheral nervous cell tumors	Rate	Both	Age-standardized	1990	0.0624883748568746	0.0520549252111367	0.0742228477618529	c
Deaths	High-middle SDI	Neuroblastoma and other peripheral nervous cell tumors	Rate	Male	Age-standardized	1986	0.0644301237565345	0.0531823787307	0.0762151002568381	g
Deaths	High-middle SDI	Neuroblastoma and other peripheral nervous cell tumors	Rate	Female	Age-standardized	1986	0.0541363738599435	0.0410377093698971	0.0706744052517518	k
Deaths	High-middle SDI	Neuroblastoma and other peripheral nervous cell tumors	Rate	Both	Age-standardized	1986	0.0587038703310465	0.0478563095783769	0.0715697606183328	c
Deaths	Low SDI	Neuroblastoma and other peripheral nervous cell tumors	Rate	Male	Age-standardized	1994	0.027549380424492	0.0201817859281826	0.0395802957180326	g
Deaths	Low SDI	Neuroblastoma and other peripheral nervous cell tumors	Rate	Female	Age-standardized	1994	0.023189675558465	0.0122840313558627	0.0470607064976007	k
Deaths	Low SDI	Neuroblastoma and other peripheral nervous cell tumors	Rate	Both	Age-standardized	1994	0.0254058222151747	0.0175053814499884	0.0415723573246965	c
Deaths	High SDI	Neuroblastoma and other peripheral nervous cell tumors	Rate	Male	Age-standardized	1999	0.128889809013231	0.122921908189735	0.133426413016894	g
Deaths	High SDI	Neuroblastoma and other peripheral nervous cell tumors	Rate	Female	Age-standardized	1999	0.0971161873746352	0.0915234849019603	0.101302589005494	k
Deaths	High SDI	Neuroblastoma and other peripheral nervous cell tumors	Rate	Both	Age-standardized	1999	0.112280363673761	0.106848741063361	0.116398562061076	c
Deaths	High-middle SDI	Neuroblastoma and other peripheral nervous cell tumors	Rate	Male	Age-standardized	1991	0.0708669580861083	0.0604535376978746	0.0806859413742783	g
Deaths	High-middle SDI	Neuroblastoma and other peripheral nervous cell tumors	Rate	Female	Age-standardized	1991	0.0582321374394799	0.0447870202486353	0.0719016207472332	k
Deaths	High-middle SDI	Neuroblastoma and other peripheral nervous cell tumors	Rate	Both	Age-standardized	1991	0.0639391267252909	0.0538784041362548	0.0743643026974863	c
Deaths	High-middle SDI	Neuroblastoma and other peripheral nervous cell tumors	Rate	Male	Age-standardized	1992	0.0731073945956395	0.0636216184103171	0.0826627458844545	g
Deaths	High-middle SDI	Neuroblastoma and other peripheral nervous cell tumors	Rate	Female	Age-standardized	1992	0.0590705188396265	0.0460089922440148	0.0725812544959573	k
Deaths	High-middle SDI	Neuroblastoma and other peripheral nervous cell tumors	Rate	Both	Age-standardized	1992	0.0654590411895043	0.056089987132072	0.0755743550066317	c
Deaths	Low SDI	Neuroblastoma and other peripheral nervous cell tumors	Rate	Male	Age-standardized	1988	0.0270746678609591	0.0204018627879811	0.0397994194916053	g
Deaths	Low SDI	Neuroblastoma and other peripheral nervous cell tumors	Rate	Female	Age-standardized	1988	0.0228526153268999	0.0113803158451156	0.0463520436877579	k
Deaths	Low SDI	Neuroblastoma and other peripheral nervous cell tumors	Rate	Both	Age-standardized	1988	0.0249900317572433	0.0168115961989138	0.0406689249754285	c
Deaths	High-middle SDI	Neuroblastoma and other peripheral nervous cell tumors	Rate	Male	Age-standardized	2005	0.0881333229079035	0.0827596352697441	0.0937394939068326	g
Deaths	High-middle SDI	Neuroblastoma and other peripheral nervous cell tumors	Rate	Female	Age-standardized	2005	0.0677047585617438	0.0571065555832652	0.077651536183838	k
Deaths	High-middle SDI	Neuroblastoma and other peripheral nervous cell tumors	Rate	Both	Age-standardized	2005	0.0772239716265215	0.0707645671416603	0.083394069729305	c
Deaths	High SDI	Neuroblastoma and other peripheral nervous cell tumors	Rate	Male	Age-standardized	2000	0.129378998012979	0.123043990839536	0.134167588928336	g
Deaths	High SDI	Neuroblastoma and other peripheral nervous cell tumors	Rate	Female	Age-standardized	2000	0.0996013178827384	0.0940046468654565	0.103847810844213	k
Deaths	High SDI	Neuroblastoma and other peripheral nervous cell tumors	Rate	Both	Age-standardized	2000	0.113774037545779	0.108181687596884	0.117982572642032	c
Deaths	Middle SDI	Neuroblastoma and other peripheral nervous cell tumors	Rate	Male	Age-standardized	2005	0.0591674293082095	0.053832490974454	0.0640946843612717	g
Deaths	Middle SDI	Neuroblastoma and other peripheral nervous cell tumors	Rate	Female	Age-standardized	2005	0.0467682233597392	0.0370862272715236	0.0547237272527885	k
Deaths	Middle SDI	Neuroblastoma and other peripheral nervous cell tumors	Rate	Both	Age-standardized	2005	0.0529166764751068	0.0466376058906107	0.057517372166022	c
Deaths	High-middle SDI	Neuroblastoma and other peripheral nervous cell tumors	Rate	Male	Age-standardized	1994	0.0774207356229656	0.0707772206159194	0.0854435352079796	g
Deaths	High-middle SDI	Neuroblastoma and other peripheral nervous cell tumors	Rate	Female	Age-standardized	1994	0.0612603378213641	0.049537687812063	0.0738373965484694	k
Deaths	High-middle SDI	Neuroblastoma and other peripheral nervous cell tumors	Rate	Both	Age-standardized	1994	0.0686753947381621	0.061439607375188	0.0766009705267909	c
Deaths	Low-middle SDI	Neuroblastoma and other peripheral nervous cell tumors	Rate	Male	Age-standardized	1998	0.0370948249067124	0.0308064765535612	0.0449295215894464	g
Deaths	Low-middle SDI	Neuroblastoma and other peripheral nervous cell tumors	Rate	Female	Age-standardized	1998	0.0325975168154574	0.0221003329720187	0.0464122689658968	k
Deaths	Low-middle SDI	Neuroblastoma and other peripheral nervous cell tumors	Rate	Both	Age-standardized	1998	0.0348989850171301	0.0273987317553164	0.044489575044042	c
Deaths	Low SDI	Neuroblastoma and other peripheral nervous cell tumors	Rate	Male	Age-standardized	1995	0.0274010153857269	0.0204259550975284	0.0394959842027148	g
Deaths	Low SDI	Neuroblastoma and other peripheral nervous cell tumors	Rate	Female	Age-standardized	1995	0.0230940966064505	0.0125021582095963	0.0476303028993581	k
Deaths	Low SDI	Neuroblastoma and other peripheral nervous cell tumors	Rate	Both	Age-standardized	1995	0.0252854670071357	0.0174359786748032	0.0416607678221379	c
Deaths	Low-middle SDI	Neuroblastoma and other peripheral nervous cell tumors	Rate	Male	Age-standardized	1995	0.0357237434707481	0.0290836395253474	0.0436279767152837	g
Deaths	Low-middle SDI	Neuroblastoma and other peripheral nervous cell tumors	Rate	Female	Age-standardized	1995	0.0311545967688787	0.0200797087753213	0.0458942399508543	k
Deaths	Low-middle SDI	Neuroblastoma and other peripheral nervous cell tumors	Rate	Both	Age-standardized	1995	0.0334994302710524	0.0258469500576671	0.0433128043746827	c
Deaths	Low-middle SDI	Neuroblastoma and other peripheral nervous cell tumors	Rate	Male	Age-standardized	1997	0.0367227686842571	0.0300360739208299	0.0449141735350197	g
Deaths	Low-middle SDI	Neuroblastoma and other peripheral nervous cell tumors	Rate	Female	Age-standardized	1997	0.0321831762760596	0.0214390616497407	0.0459987842209886	k
Deaths	Low-middle SDI	Neuroblastoma and other peripheral nervous cell tumors	Rate	Both	Age-standardized	1997	0.0345089352498194	0.0268947951673528	0.0444091038276853	c
Deaths	Low SDI	Neuroblastoma and other peripheral nervous cell tumors	Rate	Male	Age-standardized	1997	0.0262696072733607	0.0190213005546015	0.0389517991065818	g
Deaths	Low SDI	Neuroblastoma and other peripheral nervous cell tumors	Rate	Female	Age-standardized	1997	0.0221605969037871	0.0121701421501117	0.0471207572777621	k
Deaths	Low SDI	Neuroblastoma and other peripheral nervous cell tumors	Rate	Both	Age-standardized	1997	0.0242540067226219	0.0164355646402736	0.0407823559711393	c
Deaths	Low SDI	Neuroblastoma and other peripheral nervous cell tumors	Rate	Male	Age-standardized	1986	0.0265099779348631	0.0198862222257487	0.0409243858943605	g
Deaths	Low SDI	Neuroblastoma and other peripheral nervous cell tumors	Rate	Female	Age-standardized	1986	0.0221878035638596	0.0106237032356294	0.0459095255188141	k
Deaths	Low SDI	Neuroblastoma and other peripheral nervous cell tumors	Rate	Both	Age-standardized	1986	0.0243733449743083	0.0162947452175459	0.0404576466468744	c
Deaths	Low SDI	Neuroblastoma and other peripheral nervous cell tumors	Rate	Male	Age-standardized	1999	0.0254508501069027	0.0178084146984079	0.0381674352560254	g
Deaths	Low SDI	Neuroblastoma and other peripheral nervous cell tumors	Rate	Female	Age-standardized	1999	0.0216495950158465	0.0118162683372106	0.0460746966730262	k
Deaths	Low SDI	Neuroblastoma and other peripheral nervous cell tumors	Rate	Both	Age-standardized	1999	0.023585648126815	0.0160285711251971	0.0398096930780266	c
Deaths	High SDI	Neuroblastoma and other peripheral nervous cell tumors	Rate	Male	Age-standardized	2001	0.129245733412461	0.122985624871133	0.133820846003897	g
Deaths	High SDI	Neuroblastoma and other peripheral nervous cell tumors	Rate	Female	Age-standardized	2001	0.101207069503435	0.0960362803978281	0.105471876494931	k
Deaths	High SDI	Neuroblastoma and other peripheral nervous cell tumors	Rate	Both	Age-standardized	2001	0.11453767196575	0.109152573038147	0.118594364480094	c
Deaths	High-middle SDI	Neuroblastoma and other peripheral nervous cell tumors	Rate	Male	Age-standardized	1995	0.079066956421162	0.0723974196931146	0.086278871993458	g
Deaths	High-middle SDI	Neuroblastoma and other peripheral nervous cell tumors	Rate	Female	Age-standardized	1995	0.0619225142328176	0.04978416559838	0.0744335234686758	k
Deaths	High-middle SDI	Neuroblastoma and other peripheral nervous cell tumors	Rate	Both	Age-standardized	1995	0.0698164798653588	0.0625856887000442	0.0771399518692302	c
Deaths	High-middle SDI	Neuroblastoma and other peripheral nervous cell tumors	Rate	Male	Age-standardized	1989	0.0676177338686098	0.0563072428783699	0.0793526425344372	g
Deaths	High-middle SDI	Neuroblastoma and other peripheral nervous cell tumors	Rate	Female	Age-standardized	1989	0.0568707257193514	0.0434839954091817	0.0725762361503658	k
Deaths	High-middle SDI	Neuroblastoma and other peripheral nervous cell tumors	Rate	Both	Age-standardized	1989	0.0616516777542243	0.0513488586044252	0.074189208882878	c
Deaths	Low SDI	Neuroblastoma and other peripheral nervous cell tumors	Rate	Male	Age-standardized	1998	0.0257375319118982	0.0182705892336724	0.0379239579238278	g
Deaths	Low SDI	Neuroblastoma and other peripheral nervous cell tumors	Rate	Female	Age-standardized	1998	0.021738650796858	0.0118655421877431	0.0461674257665788	k
Deaths	Low SDI	Neuroblastoma and other peripheral nervous cell tumors	Rate	Both	Age-standardized	1998	0.0237758647375811	0.0160816407582808	0.0400931776855769	c
Deaths	High-middle SDI	Neuroblastoma and other peripheral nervous cell tumors	Rate	Male	Age-standardized	1997	0.0820379482282714	0.0749083622338434	0.0896143667691447	g
Deaths	High-middle SDI	Neuroblastoma and other peripheral nervous cell tumors	Rate	Female	Age-standardized	1997	0.0638737081567685	0.0513958015169064	0.0749809117927589	k
Deaths	High-middle SDI	Neuroblastoma and other peripheral nervous cell tumors	Rate	Both	Age-standardized	1997	0.0722956618068665	0.0645437560567053	0.0788960768640434	c
Deaths	Middle SDI	Neuroblastoma and other peripheral nervous cell tumors	Rate	Male	Age-standardized	2001	0.0572501532323711	0.0515882285101455	0.0618218427422145	g
Deaths	Middle SDI	Neuroblastoma and other peripheral nervous cell tumors	Rate	Female	Age-standardized	2001	0.0463640111388653	0.03589537638715	0.0545715205476245	k
Deaths	Middle SDI	Neuroblastoma and other peripheral nervous cell tumors	Rate	Both	Age-standardized	2001	0.0517885440912873	0.0452185479353693	0.0564018231195183	c
Deaths	Low-middle SDI	Neuroblastoma and other peripheral nervous cell tumors	Rate	Male	Age-standardized	1999	0.0374993586687273	0.0308755063211094	0.0453072545130139	g
Deaths	Low-middle SDI	Neuroblastoma and other peripheral nervous cell tumors	Rate	Female	Age-standardized	1999	0.0330013893528124	0.0227081294936286	0.047113969830208	k
Deaths	Low-middle SDI	Neuroblastoma and other peripheral nervous cell tumors	Rate	Both	Age-standardized	1999	0.0353010926775199	0.0281496226265426	0.0445864328017846	c
Deaths	Middle SDI	Neuroblastoma and other peripheral nervous cell tumors	Rate	Male	Age-standardized	1988	0.0392952951233813	0.0332319545567712	0.0437211915790811	g
Deaths	Middle SDI	Neuroblastoma and other peripheral nervous cell tumors	Rate	Female	Age-standardized	1988	0.0324468580009036	0.0222449105842628	0.0422915958718882	k
Deaths	Middle SDI	Neuroblastoma and other peripheral nervous cell tumors	Rate	Both	Age-standardized	1988	0.0358602288418317	0.0295962944223738	0.0420335415782084	c
Deaths	High SDI	Neuroblastoma and other peripheral nervous cell tumors	Rate	Male	Age-standardized	2003	0.128807070319667	0.123429787925054	0.133036273085591	g
Deaths	High SDI	Neuroblastoma and other peripheral nervous cell tumors	Rate	Female	Age-standardized	2003	0.099995160895976	0.0957320516958923	0.103727389195908	k
Deaths	High SDI	Neuroblastoma and other peripheral nervous cell tumors	Rate	Both	Age-standardized	2003	0.113722022286461	0.109287152125417	0.117285617008957	c
Deaths	Low SDI	Neuroblastoma and other peripheral nervous cell tumors	Rate	Male	Age-standardized	2000	0.0253874812887752	0.0179966872006619	0.0381365247249242	g
Deaths	Low SDI	Neuroblastoma and other peripheral nervous cell tumors	Rate	Female	Age-standardized	2000	0.0216284211277699	0.0121120828859215	0.0454679221548512	k
Deaths	Low SDI	Neuroblastoma and other peripheral nervous cell tumors	Rate	Both	Age-standardized	2000	0.0235420894434218	0.0161639599632196	0.0392453787279144	c
Deaths	Low SDI	Neuroblastoma and other peripheral nervous cell tumors	Rate	Male	Age-standardized	2001	0.0251112217907489	0.0176448948283602	0.0380886754346902	g
Deaths	Low SDI	Neuroblastoma and other peripheral nervous cell tumors	Rate	Female	Age-standardized	2001	0.0214345101413876	0.0121492509493607	0.0456397459751011	k
Deaths	Low SDI	Neuroblastoma and other peripheral nervous cell tumors	Rate	Both	Age-standardized	2001	0.0233068704682069	0.0160505751515877	0.039718466228795	c
Deaths	Low-middle SDI	Neuroblastoma and other peripheral nervous cell tumors	Rate	Male	Age-standardized	2000	0.0380471000216029	0.0318812546662347	0.0456670099519625	g
Deaths	Low-middle SDI	Neuroblastoma and other peripheral nervous cell tumors	Rate	Female	Age-standardized	2000	0.0333465907866433	0.0232829333313787	0.0466893567455184	k
Deaths	Low-middle SDI	Neuroblastoma and other peripheral nervous cell tumors	Rate	Both	Age-standardized	2000	0.0357460807175168	0.0285374087398703	0.0445127455549749	c
Deaths	Middle SDI	Neuroblastoma and other peripheral nervous cell tumors	Rate	Male	Age-standardized	1990	0.0410865241179032	0.0353998899007126	0.0460596588573329	g
Deaths	Middle SDI	Neuroblastoma and other peripheral nervous cell tumors	Rate	Female	Age-standardized	1990	0.0339178069180739	0.0235517858619796	0.0430412544257361	k
Deaths	Middle SDI	Neuroblastoma and other peripheral nervous cell tumors	Rate	Both	Age-standardized	1990	0.0375003529638618	0.0310736734983285	0.0435596252212215	c
Deaths	High-middle SDI	Neuroblastoma and other peripheral nervous cell tumors	Rate	Male	Age-standardized	1998	0.0835922782664367	0.0756327285297726	0.0911714245450255	g
Deaths	High-middle SDI	Neuroblastoma and other peripheral nervous cell tumors	Rate	Female	Age-standardized	1998	0.0647286514069429	0.0521084211936498	0.0753934737210528	k
Deaths	High-middle SDI	Neuroblastoma and other peripheral nervous cell tumors	Rate	Both	Age-standardized	1998	0.0734973311227141	0.065670511992773	0.0797344806809878	c
Deaths	High SDI	Neuroblastoma and other peripheral nervous cell tumors	Rate	Male	Age-standardized	2004	0.126598556478221	0.121168744663834	0.130798099406822	g
Deaths	High SDI	Neuroblastoma and other peripheral nervous cell tumors	Rate	Female	Age-standardized	2004	0.0977904539478621	0.093202631310672	0.101558540026014	k
Deaths	High SDI	Neuroblastoma and other peripheral nervous cell tumors	Rate	Both	Age-standardized	2004	0.111545412622676	0.106835228099542	0.115164767857972	c
Deaths	High SDI	Neuroblastoma and other peripheral nervous cell tumors	Rate	Male	Age-standardized	2005	0.124420248636312	0.119389905267522	0.128480553729797	g
Deaths	High SDI	Neuroblastoma and other peripheral nervous cell tumors	Rate	Female	Age-standardized	2005	0.0963457860849951	0.0917863116765053	0.0997788463289196	k
Deaths	High SDI	Neuroblastoma and other peripheral nervous cell tumors	Rate	Both	Age-standardized	2005	0.109767235590998	0.105488107386341	0.11320992980451	c
Deaths	Low-middle SDI	Neuroblastoma and other peripheral nervous cell tumors	Rate	Male	Age-standardized	2001	0.0384045359606505	0.0319260319559939	0.0455234932073779	g
Deaths	Low-middle SDI	Neuroblastoma and other peripheral nervous cell tumors	Rate	Female	Age-standardized	2001	0.0336227359008446	0.0240725334426568	0.0468933907643916	k
Deaths	Low-middle SDI	Neuroblastoma and other peripheral nervous cell tumors	Rate	Both	Age-standardized	2001	0.0360612116836056	0.0289777559382402	0.044841232680622	c
Deaths	Low SDI	Neuroblastoma and other peripheral nervous cell tumors	Rate	Male	Age-standardized	2003	0.0248409002536322	0.0170503554749594	0.037605659760974	g
Deaths	Low SDI	Neuroblastoma and other peripheral nervous cell tumors	Rate	Female	Age-standardized	2003	0.0212927917842097	0.0124972360334504	0.0458840333597302	k
Deaths	Low SDI	Neuroblastoma and other peripheral nervous cell tumors	Rate	Both	Age-standardized	2003	0.0230988669639947	0.0155406138287599	0.0391740865554541	c
Deaths	High-middle SDI	Neuroblastoma and other peripheral nervous cell tumors	Rate	Male	Age-standardized	1999	0.084650804508145	0.0775613024151408	0.0924395033008071	g
Deaths	High-middle SDI	Neuroblastoma and other peripheral nervous cell tumors	Rate	Female	Age-standardized	1999	0.0656502353039933	0.0533408895284061	0.0766520329005342	k
Deaths	High-middle SDI	Neuroblastoma and other peripheral nervous cell tumors	Rate	Both	Age-standardized	1999	0.0744885804370883	0.0670852708401709	0.0807467538202322	c
Deaths	Middle SDI	Neuroblastoma and other peripheral nervous cell tumors	Rate	Male	Age-standardized	1992	0.0434330240387705	0.0372739766235997	0.0482192759740929	g
Deaths	Middle SDI	Neuroblastoma and other peripheral nervous cell tumors	Rate	Female	Age-standardized	1992	0.0356008691795946	0.0245847444616084	0.0438668356564369	k
Deaths	Middle SDI	Neuroblastoma and other peripheral nervous cell tumors	Rate	Both	Age-standardized	1992	0.039524873440967	0.0327038219239443	0.0449611447265672	c
Deaths	High-middle SDI	Neuroblastoma and other peripheral nervous cell tumors	Rate	Male	Age-standardized	2000	0.0848950778641044	0.0785059160157691	0.0921532795420255	g
Deaths	High-middle SDI	Neuroblastoma and other peripheral nervous cell tumors	Rate	Female	Age-standardized	2000	0.0658786328760101	0.053953559711582	0.0763572333129325	k
Deaths	High-middle SDI	Neuroblastoma and other peripheral nervous cell tumors	Rate	Both	Age-standardized	2000	0.0747380250652294	0.0675844151263392	0.0810582399803305	c
Deaths	Low SDI	Neuroblastoma and other peripheral nervous cell tumors	Rate	Male	Age-standardized	2004	0.0251392697201949	0.0170931205503785	0.0383129973504801	g
Deaths	Low SDI	Neuroblastoma and other peripheral nervous cell tumors	Rate	Female	Age-standardized	2004	0.0214991967506671	0.0127783879645427	0.0458842464691909	k
Deaths	Low SDI	Neuroblastoma and other peripheral nervous cell tumors	Rate	Both	Age-standardized	2004	0.0233508701182909	0.0157589694166741	0.0398131802457166	c
Deaths	Low SDI	Neuroblastoma and other peripheral nervous cell tumors	Rate	Male	Age-standardized	1989	0.0273577492269011	0.0205785118469623	0.0403333773089177	g
Deaths	Low SDI	Neuroblastoma and other peripheral nervous cell tumors	Rate	Female	Age-standardized	1989	0.0231215217408171	0.0116610414011058	0.0470684957919648	k
Deaths	Low SDI	Neuroblastoma and other peripheral nervous cell tumors	Rate	Both	Age-standardized	1989	0.0252675567726474	0.0170498672562795	0.0413160205533375	c
Deaths	High SDI	Neuroblastoma and other peripheral nervous cell tumors	Rate	Male	Age-standardized	2006	0.12147582111977	0.11604262349354	0.12555981734674	g
Deaths	High SDI	Neuroblastoma and other peripheral nervous cell tumors	Rate	Female	Age-standardized	2006	0.0950668744250241	0.0901961176180635	0.0985446105739334	k
Deaths	High SDI	Neuroblastoma and other peripheral nervous cell tumors	Rate	Both	Age-standardized	2006	0.107682906468006	0.102950649465893	0.111152843057978	c
Deaths	Middle SDI	Neuroblastoma and other peripheral nervous cell tumors	Rate	Male	Age-standardized	1994	0.0465874120740193	0.0402365988932131	0.051180751925092	g
Deaths	Middle SDI	Neuroblastoma and other peripheral nervous cell tumors	Rate	Female	Age-standardized	1994	0.0371620572460407	0.0264785832314596	0.0454079858261159	k
Deaths	Middle SDI	Neuroblastoma and other peripheral nervous cell tumors	Rate	Both	Age-standardized	1994	0.0418914475145155	0.0350731609792608	0.0472995869138612	c
Deaths	Low SDI	Neuroblastoma and other peripheral nervous cell tumors	Rate	Male	Age-standardized	2005	0.0254571471889053	0.0172560058721248	0.0384799450514749	g
Deaths	Low SDI	Neuroblastoma and other peripheral nervous cell tumors	Rate	Female	Age-standardized	2005	0.0217896343175339	0.0131989201714379	0.0462295560225111	k
Deaths	Low SDI	Neuroblastoma and other peripheral nervous cell tumors	Rate	Both	Age-standardized	2005	0.0236542400003933	0.0159766012169889	0.0400267326392904	c
Deaths	High-middle SDI	Neuroblastoma and other peripheral nervous cell tumors	Rate	Male	Age-standardized	2003	0.0857946119944804	0.0805892651970023	0.0917546528576173	g
Deaths	High-middle SDI	Neuroblastoma and other peripheral nervous cell tumors	Rate	Female	Age-standardized	2003	0.067087412403154	0.0564630037475752	0.0767835096886898	k
Deaths	High-middle SDI	Neuroblastoma and other peripheral nervous cell tumors	Rate	Both	Age-standardized	2003	0.0757941170969625	0.0687673177302464	0.0816893750812614	c
Deaths	Middle SDI	Neuroblastoma and other peripheral nervous cell tumors	Rate	Male	Age-standardized	2007	0.0606240670857866	0.0543921795254905	0.065989668964124	g
Deaths	Middle SDI	Neuroblastoma and other peripheral nervous cell tumors	Rate	Female	Age-standardized	2007	0.0473987558287918	0.0378438477120017	0.055658950171896	k
Deaths	Middle SDI	Neuroblastoma and other peripheral nervous cell tumors	Rate	Both	Age-standardized	2007	0.0539423212349416	0.0474516156180176	0.0583898463560016	c
Deaths	Low-middle SDI	Neuroblastoma and other peripheral nervous cell tumors	Rate	Male	Age-standardized	2003	0.0389695046411869	0.0325988448382558	0.0466460358778339	g
Deaths	Low-middle SDI	Neuroblastoma and other peripheral nervous cell tumors	Rate	Female	Age-standardized	2003	0.0338758519061762	0.0250521113777498	0.0466145500186771	k
Deaths	Low-middle SDI	Neuroblastoma and other peripheral nervous cell tumors	Rate	Both	Age-standardized	2003	0.0364673144771081	0.0297233263659528	0.0447409156852768	c
Deaths	High SDI	Neuroblastoma and other peripheral nervous cell tumors	Rate	Male	Age-standardized	2007	0.119162155737726	0.113885224539812	0.123587717593993	g
Deaths	High SDI	Neuroblastoma and other peripheral nervous cell tumors	Rate	Female	Age-standardized	2007	0.094519891091632	0.0896773327429859	0.0979854605541003	k
Deaths	High SDI	Neuroblastoma and other peripheral nervous cell tumors	Rate	Both	Age-standardized	2007	0.10627559012279	0.101587549030327	0.10988438008648	c
Deaths	Low SDI	Neuroblastoma and other peripheral nervous cell tumors	Rate	Male	Age-standardized	2006	0.0260592989447993	0.0175153554285354	0.0399246715255108	g
Deaths	Low SDI	Neuroblastoma and other peripheral nervous cell tumors	Rate	Female	Age-standardized	2006	0.0221285959067064	0.0132417694363865	0.0472590914008763	k
Deaths	Low SDI	Neuroblastoma and other peripheral nervous cell tumors	Rate	Both	Age-standardized	2006	0.0241258683977344	0.0160812166520441	0.0410516420930305	c
Deaths	High-middle SDI	Neuroblastoma and other peripheral nervous cell tumors	Rate	Male	Age-standardized	2001	0.0837841908525015	0.0776235627334269	0.0902936884110049	g
Deaths	High-middle SDI	Neuroblastoma and other peripheral nervous cell tumors	Rate	Female	Age-standardized	2001	0.0658124712215656	0.0542593606039639	0.0763040454620769	k
Deaths	High-middle SDI	Neuroblastoma and other peripheral nervous cell tumors	Rate	Both	Age-standardized	2001	0.0741711751506896	0.0671373284256148	0.0801240951077883	c
Deaths	Middle SDI	Neuroblastoma and other peripheral nervous cell tumors	Rate	Male	Age-standardized	1997	0.0521515993331425	0.0453989158748678	0.0567408049504116	g
Deaths	Middle SDI	Neuroblastoma and other peripheral nervous cell tumors	Rate	Female	Age-standardized	1997	0.0418246122920646	0.0304959589647235	0.0493769971065038	k
Deaths	Middle SDI	Neuroblastoma and other peripheral nervous cell tumors	Rate	Both	Age-standardized	1997	0.0469974946700012	0.0398618121455815	0.0515701694656845	c
Deaths	High-middle SDI	Neuroblastoma and other peripheral nervous cell tumors	Rate	Male	Age-standardized	2004	0.0869119871766053	0.081487360303906	0.0927075328623376	g
Deaths	High-middle SDI	Neuroblastoma and other peripheral nervous cell tumors	Rate	Female	Age-standardized	2004	0.0672516300679132	0.0562156759518115	0.0776029377736973	k
Deaths	High-middle SDI	Neuroblastoma and other peripheral nervous cell tumors	Rate	Both	Age-standardized	2004	0.0764009965242409	0.0695392433371435	0.0824922137334874	c
Deaths	Low SDI	Neuroblastoma and other peripheral nervous cell tumors	Rate	Male	Age-standardized	2007	0.0264331330676984	0.0176228729953623	0.0407705217925191	g
Deaths	Low SDI	Neuroblastoma and other peripheral nervous cell tumors	Rate	Female	Age-standardized	2007	0.0223445568399325	0.0132540004362941	0.0474219272236102	k
Deaths	Low SDI	Neuroblastoma and other peripheral nervous cell tumors	Rate	Both	Age-standardized	2007	0.0244200847926142	0.0162102844313124	0.0410548744360472	c
Deaths	Low-middle SDI	Neuroblastoma and other peripheral nervous cell tumors	Rate	Male	Age-standardized	2005	0.0402130159221917	0.0330490940344147	0.0488038143091159	g
Deaths	Low-middle SDI	Neuroblastoma and other peripheral nervous cell tumors	Rate	Female	Age-standardized	2005	0.0345654615441131	0.0258541523871998	0.0470349658415362	k
Deaths	Low-middle SDI	Neuroblastoma and other peripheral nervous cell tumors	Rate	Both	Age-standardized	2005	0.0374345733860417	0.0302317479394693	0.0460392100381607	c
Deaths	Low-middle SDI	Neuroblastoma and other peripheral nervous cell tumors	Rate	Male	Age-standardized	2004	0.0396715530898003	0.0331034622874223	0.0476567184547973	g
Deaths	Low-middle SDI	Neuroblastoma and other peripheral nervous cell tumors	Rate	Female	Age-standardized	2004	0.0339086703188685	0.0252198445472419	0.0463076719143097	k
Deaths	Low-middle SDI	Neuroblastoma and other peripheral nervous cell tumors	Rate	Both	Age-standardized	2004	0.0368372860945592	0.0297924279055654	0.0453482877491692	c
Deaths	Middle SDI	Neuroblastoma and other peripheral nervous cell tumors	Rate	Male	Age-standardized	1998	0.0539171425442136	0.0470644399641024	0.0583754189540739	g
Deaths	Middle SDI	Neuroblastoma and other peripheral nervous cell tumors	Rate	Female	Age-standardized	1998	0.0435279596580765	0.0324306013717857	0.0513220362867994	k
Deaths	Middle SDI	Neuroblastoma and other peripheral nervous cell tumors	Rate	Both	Age-standardized	1998	0.0487224417790908	0.0416417691591948	0.0530809890625654	c
Deaths	Middle SDI	Neuroblastoma and other peripheral nervous cell tumors	Rate	Male	Age-standardized	1999	0.0556593856261698	0.049076323667314	0.0600571593946916	g
Deaths	Middle SDI	Neuroblastoma and other peripheral nervous cell tumors	Rate	Female	Age-standardized	1999	0.0449522565585336	0.0342583387418796	0.0530559422797388	k
Deaths	Middle SDI	Neuroblastoma and other peripheral nervous cell tumors	Rate	Both	Age-standardized	1999	0.0503039274869726	0.0434788361375632	0.0546742820080876	c
Deaths	High-middle SDI	Neuroblastoma and other peripheral nervous cell tumors	Rate	Male	Age-standardized	2006	0.0877555349779261	0.081745669224137	0.0933934720045083	g
Deaths	High-middle SDI	Neuroblastoma and other peripheral nervous cell tumors	Rate	Female	Age-standardized	2006	0.0670013731981647	0.0557865009390938	0.0760398146209988	k
Deaths	High-middle SDI	Neuroblastoma and other peripheral nervous cell tumors	Rate	Both	Age-standardized	2006	0.0766882922878549	0.0702759278045944	0.0815702828016439	c
Deaths	Low SDI	Neuroblastoma and other peripheral nervous cell tumors	Rate	Male	Age-standardized	2009	0.0278690453274879	0.0182958037072062	0.0425149089018852	g
Deaths	Low SDI	Neuroblastoma and other peripheral nervous cell tumors	Rate	Female	Age-standardized	2009	0.0232274424009439	0.0136285183234256	0.0482858981811865	k
Deaths	Low SDI	Neuroblastoma and other peripheral nervous cell tumors	Rate	Both	Age-standardized	2009	0.0255822449842326	0.0166154989790879	0.0425561395385836	c
Deaths	Low SDI	Neuroblastoma and other peripheral nervous cell tumors	Rate	Male	Age-standardized	2008	0.0270654121573163	0.0178542142318453	0.0415579674896228	g
Deaths	Low SDI	Neuroblastoma and other peripheral nervous cell tumors	Rate	Female	Age-standardized	2008	0.022768915212304	0.0134875070747445	0.0481969093304686	k
Deaths	Low SDI	Neuroblastoma and other peripheral nervous cell tumors	Rate	Both	Age-standardized	2008	0.0249491539476927	0.0164154097291008	0.0415666132841139	c
Deaths	Middle SDI	Neuroblastoma and other peripheral nervous cell tumors	Rate	Male	Age-standardized	2000	0.0569110861776825	0.0512236732658959	0.0611615330388304	g
Deaths	Middle SDI	Neuroblastoma and other peripheral nervous cell tumors	Rate	Female	Age-standardized	2000	0.045837789556013	0.0351414370323398	0.0538454753775135	k
Deaths	Middle SDI	Neuroblastoma and other peripheral nervous cell tumors	Rate	Both	Age-standardized	2000	0.0513661623159908	0.0446026958254451	0.0558793182495901	c
Deaths	High-middle SDI	Neuroblastoma and other peripheral nervous cell tumors	Rate	Male	Age-standardized	2007	0.0877271177482657	0.0816923953130947	0.0935812982254566	g
Deaths	High-middle SDI	Neuroblastoma and other peripheral nervous cell tumors	Rate	Female	Age-standardized	2007	0.0665275411992205	0.056024865801948	0.075539827986518	k
Deaths	High-middle SDI	Neuroblastoma and other peripheral nervous cell tumors	Rate	Both	Age-standardized	2007	0.07642632854871	0.0701632289196634	0.0818258144894524	c
Deaths	Low SDI	Neuroblastoma and other peripheral nervous cell tumors	Rate	Male	Age-standardized	2010	0.0287612538640735	0.0185821614139184	0.0424197884415428	g
Deaths	Low SDI	Neuroblastoma and other peripheral nervous cell tumors	Rate	Female	Age-standardized	2010	0.0237946220733936	0.0138703873217869	0.0487856620745301	k
Deaths	Low SDI	Neuroblastoma and other peripheral nervous cell tumors	Rate	Both	Age-standardized	2010	0.026313183180209	0.01714531989874	0.0436341643458419	c
Deaths	Low-middle SDI	Neuroblastoma and other peripheral nervous cell tumors	Rate	Male	Age-standardized	2006	0.04081293903078	0.0338147296218212	0.0490605344171186	g
Deaths	Low-middle SDI	Neuroblastoma and other peripheral nervous cell tumors	Rate	Female	Age-standardized	2006	0.035121806210822	0.0265766567662638	0.047743428816131	k
Deaths	Low-middle SDI	Neuroblastoma and other peripheral nervous cell tumors	Rate	Both	Age-standardized	2006	0.0380116365781313	0.0310336974028663	0.0458755471768154	c
Deaths	Middle SDI	Neuroblastoma and other peripheral nervous cell tumors	Rate	Male	Age-standardized	2003	0.058208677063566	0.0526961815860332	0.0626237088761451	g
Deaths	Middle SDI	Neuroblastoma and other peripheral nervous cell tumors	Rate	Female	Age-standardized	2003	0.0466436395912123	0.0368750226024959	0.0548920385742874	k
Deaths	Middle SDI	Neuroblastoma and other peripheral nervous cell tumors	Rate	Both	Age-standardized	2003	0.052396176323375	0.0460931472220129	0.0565704710779147	c
Deaths	Low SDI	Neuroblastoma and other peripheral nervous cell tumors	Rate	Male	Age-standardized	2011	0.0300057611788357	0.0194222608151561	0.044132715616105	g
Deaths	Low SDI	Neuroblastoma and other peripheral nervous cell tumors	Rate	Female	Age-standardized	2011	0.0246908126912032	0.0143443157938489	0.0491724575330255	k
Deaths	Low SDI	Neuroblastoma and other peripheral nervous cell tumors	Rate	Both	Age-standardized	2011	0.0273846118750672	0.0177812980964006	0.0447608027325979	c
Deaths	Low-middle SDI	Neuroblastoma and other peripheral nervous cell tumors	Rate	Male	Age-standardized	2007	0.0417660923538768	0.0347266047920901	0.0501866834115541	g
Deaths	Low-middle SDI	Neuroblastoma and other peripheral nervous cell tumors	Rate	Female	Age-standardized	2007	0.0357191478296423	0.0271217087991907	0.0482617392750263	k
Deaths	Low-middle SDI	Neuroblastoma and other peripheral nervous cell tumors	Rate	Both	Age-standardized	2007	0.0387866472513605	0.0315099970024207	0.0466368400023993	c
Deaths	Low SDI	Neuroblastoma and other peripheral nervous cell tumors	Rate	Male	Age-standardized	2012	0.0314810177914377	0.020142602698763	0.045828340449085	g
Deaths	Low SDI	Neuroblastoma and other peripheral nervous cell tumors	Rate	Female	Age-standardized	2012	0.025697504258646	0.0150331913524564	0.0498226842823374	k
Deaths	Low SDI	Neuroblastoma and other peripheral nervous cell tumors	Rate	Both	Age-standardized	2012	0.0286299780618872	0.018470516516413	0.0460563526638818	c
Deaths	High-middle SDI	Neuroblastoma and other peripheral nervous cell tumors	Rate	Male	Age-standardized	2008	0.0891757554750355	0.082830562332626	0.0954484244410289	g
Deaths	High-middle SDI	Neuroblastoma and other peripheral nervous cell tumors	Rate	Female	Age-standardized	2008	0.0679024568026544	0.056435113914139	0.0760981334980504	k
Deaths	High-middle SDI	Neuroblastoma and other peripheral nervous cell tumors	Rate	Both	Age-standardized	2008	0.0778348394091411	0.0706782061730873	0.0834405451017022	c
Deaths	Low SDI	Neuroblastoma and other peripheral nervous cell tumors	Rate	Male	Age-standardized	2013	0.0331247568623914	0.0210787460988347	0.0477341022543809	g
Deaths	Low SDI	Neuroblastoma and other peripheral nervous cell tumors	Rate	Female	Age-standardized	2013	0.0269080147778121	0.0160153756864637	0.0519324138306825	k
Deaths	Low SDI	Neuroblastoma and other peripheral nervous cell tumors	Rate	Both	Age-standardized	2013	0.0300602734980943	0.0195963278204077	0.0476772485717859	c
Deaths	Middle SDI	Neuroblastoma and other peripheral nervous cell tumors	Rate	Male	Age-standardized	2004	0.0588897748173154	0.0534967318915542	0.0633795167154544	g
Deaths	Middle SDI	Neuroblastoma and other peripheral nervous cell tumors	Rate	Female	Age-standardized	2004	0.0463171327304418	0.0368836245443776	0.0542644508155611	k
Deaths	Middle SDI	Neuroblastoma and other peripheral nervous cell tumors	Rate	Both	Age-standardized	2004	0.0525655674233737	0.0465969852300373	0.0571935376482502	c
Deaths	Middle SDI	Neuroblastoma and other peripheral nervous cell tumors	Rate	Male	Age-standardized	2006	0.0593213955369069	0.0538263800002921	0.0643043966122399	g
Deaths	Middle SDI	Neuroblastoma and other peripheral nervous cell tumors	Rate	Female	Age-standardized	2006	0.0470477409224094	0.0373550677398454	0.055385292954065	k
Deaths	Middle SDI	Neuroblastoma and other peripheral nervous cell tumors	Rate	Both	Age-standardized	2006	0.0531238999051636	0.0467201136757871	0.0575826040718247	c
Deaths	Low SDI	Neuroblastoma and other peripheral nervous cell tumors	Rate	Male	Age-standardized	2014	0.0348765301283905	0.0222079750474185	0.050321357131124	g
Deaths	Low SDI	Neuroblastoma and other peripheral nervous cell tumors	Rate	Female	Age-standardized	2014	0.0282471707304612	0.0167600571162687	0.0542014291767429	k
Deaths	Low SDI	Neuroblastoma and other peripheral nervous cell tumors	Rate	Both	Age-standardized	2014	0.0316080763465882	0.0207660849907054	0.0504884825390605	c
Deaths	Middle SDI	Neuroblastoma and other peripheral nervous cell tumors	Rate	Male	Age-standardized	2008	0.0625694723764176	0.0566094313053898	0.0681900404945796	g
Deaths	Middle SDI	Neuroblastoma and other peripheral nervous cell tumors	Rate	Female	Age-standardized	2008	0.047881897642853	0.0379199809015596	0.0566334223124238	k
Deaths	Middle SDI	Neuroblastoma and other peripheral nervous cell tumors	Rate	Both	Age-standardized	2008	0.055147813559474	0.0486731770501466	0.0597467239046264	c
Deaths	High SDI	Neuroblastoma and other peripheral nervous cell tumors	Rate	Male	Age-standardized	2009	0.116470846880368	0.110628513989352	0.120654089412612	g
Deaths	High SDI	Neuroblastoma and other peripheral nervous cell tumors	Rate	Female	Age-standardized	2009	0.0919395184867422	0.0869709468297135	0.0954248435613569	k
Deaths	High SDI	Neuroblastoma and other peripheral nervous cell tumors	Rate	Both	Age-standardized	2009	0.103681018188597	0.0986801452125401	0.107160805834473	c
Deaths	Low-middle SDI	Neuroblastoma and other peripheral nervous cell tumors	Rate	Male	Age-standardized	2009	0.0445726378354646	0.036451288373299	0.0543729753144031	g
Deaths	Low-middle SDI	Neuroblastoma and other peripheral nervous cell tumors	Rate	Female	Age-standardized	2009	0.0376020022476982	0.0291151066701678	0.0504937140026498	k
Deaths	Low-middle SDI	Neuroblastoma and other peripheral nervous cell tumors	Rate	Both	Age-standardized	2009	0.0411375369313501	0.0338845555313697	0.0491990788228676	c
Deaths	High SDI	Neuroblastoma and other peripheral nervous cell tumors	Rate	Male	Age-standardized	2008	0.117547263817295	0.112192386893976	0.121750521072582	g
Deaths	High SDI	Neuroblastoma and other peripheral nervous cell tumors	Rate	Female	Age-standardized	2008	0.0939767820702715	0.0891192801694199	0.0974697005995498	k
Deaths	High SDI	Neuroblastoma and other peripheral nervous cell tumors	Rate	Both	Age-standardized	2008	0.105219984175141	0.100500009959516	0.108761872262141	c
Deaths	Middle SDI	Neuroblastoma and other peripheral nervous cell tumors	Rate	Male	Age-standardized	2009	0.0645450145600276	0.0577997292673875	0.0695378329034638	g
Deaths	Middle SDI	Neuroblastoma and other peripheral nervous cell tumors	Rate	Female	Age-standardized	2009	0.0485395040031457	0.0381564043060158	0.0565117654351785	k
Deaths	Middle SDI	Neuroblastoma and other peripheral nervous cell tumors	Rate	Both	Age-standardized	2009	0.0564569948436487	0.0497267960660801	0.0610180983227806	c
Deaths	High SDI	Neuroblastoma and other peripheral nervous cell tumors	Rate	Male	Age-standardized	2010	0.115102253801129	0.109114152305472	0.119223044141442	g
Deaths	High SDI	Neuroblastoma and other peripheral nervous cell tumors	Rate	Female	Age-standardized	2010	0.0898096776150691	0.0847939013497198	0.0935379978144685	k
Deaths	High SDI	Neuroblastoma and other peripheral nervous cell tumors	Rate	Both	Age-standardized	2010	0.101940902305032	0.0968601980937229	0.105477822270652	c
Deaths	High SDI	Neuroblastoma and other peripheral nervous cell tumors	Rate	Male	Age-standardized	2011	0.113106532132	0.107546602482495	0.117194781233779	g
Deaths	High SDI	Neuroblastoma and other peripheral nervous cell tumors	Rate	Female	Age-standardized	2011	0.0887135978991608	0.0835988164869336	0.0926499734346449	k
Deaths	High SDI	Neuroblastoma and other peripheral nervous cell tumors	Rate	Both	Age-standardized	2011	0.100426403287256	0.0955018632077918	0.104070543638975	c
Deaths	Middle SDI	Neuroblastoma and other peripheral nervous cell tumors	Rate	Male	Age-standardized	2012	0.0717704006748216	0.0633282799869186	0.0782306757204231	g
Deaths	Middle SDI	Neuroblastoma and other peripheral nervous cell tumors	Rate	Female	Age-standardized	2012	0.0508533363752548	0.0377860923757186	0.0579810872684606	k
Deaths	Middle SDI	Neuroblastoma and other peripheral nervous cell tumors	Rate	Both	Age-standardized	2012	0.0611607664645098	0.0528476970207113	0.0663791711258743	c
Deaths	High SDI	Neuroblastoma and other peripheral nervous cell tumors	Rate	Male	Age-standardized	2012	0.110167930858165	0.104508828149972	0.114351143947994	g
Deaths	High SDI	Neuroblastoma and other peripheral nervous cell tumors	Rate	Female	Age-standardized	2012	0.0877283814857299	0.0823568336344252	0.0914599528578458	k
Deaths	High SDI	Neuroblastoma and other peripheral nervous cell tumors	Rate	Both	Age-standardized	2012	0.0984985578366594	0.0934693859243052	0.102187622179801	c
Deaths	High-middle SDI	Neuroblastoma and other peripheral nervous cell tumors	Rate	Male	Age-standardized	2009	0.0911822081326154	0.0842578496214813	0.0974398158262164	g
Deaths	High-middle SDI	Neuroblastoma and other peripheral nervous cell tumors	Rate	Female	Age-standardized	2009	0.0689222131207635	0.0558338630944315	0.076188935102728	k
Deaths	High-middle SDI	Neuroblastoma and other peripheral nervous cell tumors	Rate	Both	Age-standardized	2009	0.0793394346115523	0.0714495482561448	0.0845762836333008	c
Deaths	Low SDI	Neuroblastoma and other peripheral nervous cell tumors	Rate	Male	Age-standardized	2015	0.0366277940755797	0.0230282752149338	0.0539273031950496	g
Deaths	Low SDI	Neuroblastoma and other peripheral nervous cell tumors	Rate	Female	Age-standardized	2015	0.0293627893613412	0.0176912122305964	0.0552907011369831	k
Deaths	Low SDI	Neuroblastoma and other peripheral nervous cell tumors	Rate	Both	Age-standardized	2015	0.0330448453961358	0.021674624762889	0.0519674593989617	c
Deaths	High SDI	Neuroblastoma and other peripheral nervous cell tumors	Rate	Male	Age-standardized	2013	0.108111608093046	0.102329617424893	0.112509207857002	g
Deaths	High SDI	Neuroblastoma and other peripheral nervous cell tumors	Rate	Female	Age-standardized	2013	0.0864284216607469	0.0809831354993349	0.0902897842213153	k
Deaths	High SDI	Neuroblastoma and other peripheral nervous cell tumors	Rate	Both	Age-standardized	2013	0.0968326115461162	0.0914387051946896	0.100739446568625	c
Deaths	Low-middle SDI	Neuroblastoma and other peripheral nervous cell tumors	Rate	Male	Age-standardized	2008	0.0433591922783637	0.0355597026300481	0.0523482690606288	g
Deaths	Low-middle SDI	Neuroblastoma and other peripheral nervous cell tumors	Rate	Female	Age-standardized	2008	0.0367378553112278	0.0278479675355502	0.0490064369850933	k
Deaths	Low-middle SDI	Neuroblastoma and other peripheral nervous cell tumors	Rate	Both	Age-standardized	2008	0.0400969479808525	0.0327776622075723	0.0481979156902988	c
Deaths	Middle SDI	Neuroblastoma and other peripheral nervous cell tumors	Rate	Male	Age-standardized	2014	0.07555117686286	0.0650547379490902	0.0826085504414753	g
Deaths	Middle SDI	Neuroblastoma and other peripheral nervous cell tumors	Rate	Female	Age-standardized	2014	0.0524084829186602	0.0386186893258973	0.0597861124499347	k
Deaths	Middle SDI	Neuroblastoma and other peripheral nervous cell tumors	Rate	Both	Age-standardized	2014	0.0637841818380568	0.0544063129349182	0.0696363702145517	c
Deaths	High-middle SDI	Neuroblastoma and other peripheral nervous cell tumors	Rate	Male	Age-standardized	2010	0.0933973292641551	0.0861259032617674	0.100107791721623	g
Deaths	High-middle SDI	Neuroblastoma and other peripheral nervous cell tumors	Rate	Female	Age-standardized	2010	0.0693502114850009	0.0559397499243508	0.0763908742322422	k
Deaths	High-middle SDI	Neuroblastoma and other peripheral nervous cell tumors	Rate	Both	Age-standardized	2010	0.0806278659803692	0.0719630935677452	0.0861858705158052	c
Deaths	High SDI	Neuroblastoma and other peripheral nervous cell tumors	Rate	Male	Age-standardized	2014	0.106809628855353	0.100669631613847	0.111411309448712	g
Deaths	High SDI	Neuroblastoma and other peripheral nervous cell tumors	Rate	Female	Age-standardized	2014	0.0843385325476428	0.0785547674964232	0.0885009317961989	k
Deaths	High SDI	Neuroblastoma and other peripheral nervous cell tumors	Rate	Both	Age-standardized	2014	0.0951566894748333	0.0897939266576936	0.0991532951375119	c
Deaths	High SDI	Neuroblastoma and other peripheral nervous cell tumors	Rate	Male	Age-standardized	2016	0.104513955335673	0.099032423309986	0.109305313259089	g
Deaths	High SDI	Neuroblastoma and other peripheral nervous cell tumors	Rate	Female	Age-standardized	2016	0.0823200599609202	0.0774472509807247	0.0860631893730904	k
Deaths	High SDI	Neuroblastoma and other peripheral nervous cell tumors	Rate	Both	Age-standardized	2016	0.0930330820807571	0.0880947499748514	0.0970756785332828	c
Deaths	High-middle SDI	Neuroblastoma and other peripheral nervous cell tumors	Rate	Male	Age-standardized	2011	0.0945528817213608	0.0860571440060865	0.10133293026775	g
Deaths	High-middle SDI	Neuroblastoma and other peripheral nervous cell tumors	Rate	Female	Age-standardized	2011	0.0694208387239104	0.0549505555518011	0.0762296769243748	k
Deaths	High-middle SDI	Neuroblastoma and other peripheral nervous cell tumors	Rate	Both	Age-standardized	2011	0.081179822782363	0.0715247586286197	0.087185547221909	c
Deaths	High SDI	Neuroblastoma and other peripheral nervous cell tumors	Rate	Male	Age-standardized	2015	0.105451977899083	0.0995875473050965	0.110000045953204	g
Deaths	High SDI	Neuroblastoma and other peripheral nervous cell tumors	Rate	Female	Age-standardized	2015	0.0829228941112958	0.0778085560543164	0.0868486127457078	k
Deaths	High SDI	Neuroblastoma and other peripheral nervous cell tumors	Rate	Both	Age-standardized	2015	0.0937796896344476	0.08870980290349	0.0977115887166315	c
Deaths	Low-middle SDI	Neuroblastoma and other peripheral nervous cell tumors	Rate	Male	Age-standardized	2010	0.0455963553640092	0.0370322867208151	0.0560556410878506	g
Deaths	Low-middle SDI	Neuroblastoma and other peripheral nervous cell tumors	Rate	Female	Age-standardized	2010	0.0384747297319445	0.029383714200327	0.0509208721930776	k
Deaths	Low-middle SDI	Neuroblastoma and other peripheral nervous cell tumors	Rate	Both	Age-standardized	2010	0.042083135937998	0.0342674918822349	0.0501385054105321	c
Deaths	Low SDI	Neuroblastoma and other peripheral nervous cell tumors	Rate	Male	Age-standardized	2016	0.0383732650454283	0.0238558653764051	0.0571164930845189	g
Deaths	Low SDI	Neuroblastoma and other peripheral nervous cell tumors	Rate	Female	Age-standardized	2016	0.0305662552293572	0.0185308522180053	0.0567405770023335	k
Deaths	Low SDI	Neuroblastoma and other peripheral nervous cell tumors	Rate	Both	Age-standardized	2016	0.0345226261068893	0.0225438661204773	0.0548565811766737	c
Deaths	High-middle SDI	Neuroblastoma and other peripheral nervous cell tumors	Rate	Male	Age-standardized	2012	0.096421129939728	0.0861720643925852	0.10372746355789	g
Deaths	High-middle SDI	Neuroblastoma and other peripheral nervous cell tumors	Rate	Female	Age-standardized	2012	0.0690292144502201	0.0539833882034876	0.0766218597808395	k
Deaths	High-middle SDI	Neuroblastoma and other peripheral nervous cell tumors	Rate	Both	Age-standardized	2012	0.0818563923979227	0.0718460726081764	0.087985066368798	c
Deaths	Low SDI	Neuroblastoma and other peripheral nervous cell tumors	Rate	Male	Age-standardized	2017	0.0394382054890843	0.024125185340936	0.0581536824368155	g
Deaths	Low SDI	Neuroblastoma and other peripheral nervous cell tumors	Rate	Female	Age-standardized	2017	0.0312900511961355	0.0186409231680542	0.057712163441511	k
Deaths	Low SDI	Neuroblastoma and other peripheral nervous cell tumors	Rate	Both	Age-standardized	2017	0.0354191949377315	0.0227232718964704	0.0552149404685207	c
Deaths	High SDI	Neuroblastoma and other peripheral nervous cell tumors	Rate	Male	Age-standardized	2017	0.104180931008026	0.0980029354725296	0.109335694082892	g
Deaths	High SDI	Neuroblastoma and other peripheral nervous cell tumors	Rate	Female	Age-standardized	2017	0.0832813679719584	0.0778655671139581	0.0874873319091549	k
Deaths	High SDI	Neuroblastoma and other peripheral nervous cell tumors	Rate	Both	Age-standardized	2017	0.0933572395754407	0.0879379463524698	0.0979253150150376	c
Deaths	Low-middle SDI	Neuroblastoma and other peripheral nervous cell tumors	Rate	Male	Age-standardized	2011	0.0470382164302238	0.0378314145053771	0.057820878854934	g
Deaths	Low-middle SDI	Neuroblastoma and other peripheral nervous cell tumors	Rate	Female	Age-standardized	2011	0.0394067790986416	0.0299446602444007	0.0519520157932838	k
Deaths	Low-middle SDI	Neuroblastoma and other peripheral nervous cell tumors	Rate	Both	Age-standardized	2011	0.0432699499823515	0.0350791249606176	0.0518451779370992	c
Deaths	High-middle SDI	Neuroblastoma and other peripheral nervous cell tumors	Rate	Male	Age-standardized	2013	0.0976130454222622	0.0848238881878521	0.105749212241018	g
Deaths	High-middle SDI	Neuroblastoma and other peripheral nervous cell tumors	Rate	Female	Age-standardized	2013	0.0688195487996288	0.0529754937884961	0.0763107006635537	k
Deaths	High-middle SDI	Neuroblastoma and other peripheral nervous cell tumors	Rate	Both	Age-standardized	2013	0.0823369611850743	0.0711609171190509	0.089331786462951	c
Deaths	Low SDI	Neuroblastoma and other peripheral nervous cell tumors	Rate	Male	Age-standardized	2018	0.0402237202422991	0.0239345082742343	0.0595153306870916	g
Deaths	Low SDI	Neuroblastoma and other peripheral nervous cell tumors	Rate	Female	Age-standardized	2018	0.0315807170937743	0.0189493211405465	0.0589430487978158	k
Deaths	Low SDI	Neuroblastoma and other peripheral nervous cell tumors	Rate	Both	Age-standardized	2018	0.0359600877617182	0.0226182949547717	0.0559227720808427	c
Deaths	Low-middle SDI	Neuroblastoma and other peripheral nervous cell tumors	Rate	Male	Age-standardized	2012	0.0484874146296177	0.0387761277412221	0.0595019594715317	g
Deaths	Low-middle SDI	Neuroblastoma and other peripheral nervous cell tumors	Rate	Female	Age-standardized	2012	0.0402616995837558	0.0310603308208337	0.0540400281593156	k
Deaths	Low-middle SDI	Neuroblastoma and other peripheral nervous cell tumors	Rate	Both	Age-standardized	2012	0.0444251147443578	0.0358823870982906	0.0528502061319965	c
Deaths	High SDI	Neuroblastoma and other peripheral nervous cell tumors	Rate	Male	Age-standardized	2018	0.104334073660434	0.0978318387712856	0.110087465363257	g
Deaths	High SDI	Neuroblastoma and other peripheral nervous cell tumors	Rate	Female	Age-standardized	2018	0.0826545644915902	0.0772628786920098	0.0868749431671281	k
Deaths	High SDI	Neuroblastoma and other peripheral nervous cell tumors	Rate	Both	Age-standardized	2018	0.0931284196572491	0.0877038425111992	0.0978089203370482	c
Deaths	Low SDI	Neuroblastoma and other peripheral nervous cell tumors	Rate	Male	Age-standardized	2019	0.0413179352605924	0.0243472259325735	0.061446683396268	g
Deaths	Low SDI	Neuroblastoma and other peripheral nervous cell tumors	Rate	Female	Age-standardized	2019	0.0321862195227934	0.0188558527236458	0.0597416317187768	k
Deaths	Low SDI	Neuroblastoma and other peripheral nervous cell tumors	Rate	Both	Age-standardized	2019	0.0368125612378601	0.022501785161199	0.0578185070757263	c
Deaths	High-middle SDI	Neuroblastoma and other peripheral nervous cell tumors	Rate	Male	Age-standardized	2014	0.0985579520661845	0.0854248653194583	0.107128575875887	g
Deaths	High-middle SDI	Neuroblastoma and other peripheral nervous cell tumors	Rate	Female	Age-standardized	2014	0.068774212467402	0.0521895178556798	0.0769776663488029	k
Deaths	High-middle SDI	Neuroblastoma and other peripheral nervous cell tumors	Rate	Both	Age-standardized	2014	0.0827549225443033	0.0704509623848948	0.0897174449223095	c
Deaths	Low-middle SDI	Neuroblastoma and other peripheral nervous cell tumors	Rate	Male	Age-standardized	2013	0.0504923131399123	0.0405378618000838	0.0619491160674824	g
Deaths	Low-middle SDI	Neuroblastoma and other peripheral nervous cell tumors	Rate	Female	Age-standardized	2013	0.0420412668858983	0.0322355502351298	0.0551215084889517	k
Deaths	Low-middle SDI	Neuroblastoma and other peripheral nervous cell tumors	Rate	Both	Age-standardized	2013	0.0463136040292286	0.0373550057696367	0.054782288849482	c
Deaths	Low-middle SDI	Neuroblastoma and other peripheral nervous cell tumors	Rate	Male	Age-standardized	2016	0.0557822816968613	0.0441408507398509	0.0692594319987197	g
Deaths	Low-middle SDI	Neuroblastoma and other peripheral nervous cell tumors	Rate	Female	Age-standardized	2016	0.0465759932662554	0.0350871602859541	0.0601956042788363	k
Deaths	Low-middle SDI	Neuroblastoma and other peripheral nervous cell tumors	Rate	Both	Age-standardized	2016	0.0512203918083968	0.0405860839522326	0.0613699793723666	c
Deaths	High-middle SDI	Neuroblastoma and other peripheral nervous cell tumors	Rate	Male	Age-standardized	2015	0.0983182471704142	0.0848571426254978	0.10804977339586	g
Deaths	High-middle SDI	Neuroblastoma and other peripheral nervous cell tumors	Rate	Female	Age-standardized	2015	0.0684452196548937	0.0511240885074342	0.0772213717686728	k
Deaths	High-middle SDI	Neuroblastoma and other peripheral nervous cell tumors	Rate	Both	Age-standardized	2015	0.0823882185326345	0.0702954419925148	0.0901941163810649	c
Deaths	High-middle SDI	Neuroblastoma and other peripheral nervous cell tumors	Rate	Male	Age-standardized	2020	0.0976142967324311	0.0825409496153254	0.112863706821389	g
Deaths	High-middle SDI	Neuroblastoma and other peripheral nervous cell tumors	Rate	Female	Age-standardized	2020	0.0681373040246924	0.0493707352003708	0.0801753045550065	k
Deaths	High-middle SDI	Neuroblastoma and other peripheral nervous cell tumors	Rate	Both	Age-standardized	2020	0.0818741386263627	0.0673825363055102	0.09222972837406	c
Deaths	Middle SDI	Neuroblastoma and other peripheral nervous cell tumors	Rate	Male	Age-standardized	2020	0.0774561174823435	0.0658411161632732	0.0891267384619753	g
Deaths	Middle SDI	Neuroblastoma and other peripheral nervous cell tumors	Rate	Female	Age-standardized	2020	0.052693918083716	0.0377638039913511	0.0625675894464846	k
Deaths	Middle SDI	Neuroblastoma and other peripheral nervous cell tumors	Rate	Both	Age-standardized	2020	0.0647810077553743	0.0534491790474178	0.0737658156154649	c
Deaths	High SDI	Neuroblastoma and other peripheral nervous cell tumors	Rate	Male	Age-standardized	2019	0.104487976087354	0.0970186672680909	0.11138084172083	g
Deaths	High SDI	Neuroblastoma and other peripheral nervous cell tumors	Rate	Female	Age-standardized	2019	0.0829444919610368	0.0773145288035569	0.0877740767893213	k
Deaths	High SDI	Neuroblastoma and other peripheral nervous cell tumors	Rate	Both	Age-standardized	2019	0.093352840899026	0.0872087914315447	0.0987533883709183	c
Deaths	Low-middle SDI	Neuroblastoma and other peripheral nervous cell tumors	Rate	Male	Age-standardized	2014	0.0523463118353263	0.0415352778699534	0.0640820003093532	g
Deaths	Low-middle SDI	Neuroblastoma and other peripheral nervous cell tumors	Rate	Female	Age-standardized	2014	0.0434039755032368	0.0328284650198372	0.055493547165595	k
Deaths	Low-middle SDI	Neuroblastoma and other peripheral nervous cell tumors	Rate	Both	Age-standardized	2014	0.0479178088540744	0.0385187970928696	0.056983208225668	c
Deaths	Middle SDI	Neuroblastoma and other peripheral nervous cell tumors	Rate	Male	Age-standardized	2021	0.0778245523205048	0.0651959413901745	0.0896753648330885	g
Deaths	Middle SDI	Neuroblastoma and other peripheral nervous cell tumors	Rate	Female	Age-standardized	2021	0.0526056901310158	0.0379704446061127	0.06383991587974	k
Deaths	Middle SDI	Neuroblastoma and other peripheral nervous cell tumors	Rate	Both	Age-standardized	2021	0.0648940713175858	0.0529913331143481	0.0744471646741451	c
Deaths	High SDI	Neuroblastoma and other peripheral nervous cell tumors	Rate	Male	Age-standardized	2021	0.0987820743232931	0.0889077062064885	0.107562212334453	g
Deaths	High SDI	Neuroblastoma and other peripheral nervous cell tumors	Rate	Female	Age-standardized	2021	0.0778421911406372	0.0711447962075035	0.0840876413774946	k
Deaths	High SDI	Neuroblastoma and other peripheral nervous cell tumors	Rate	Both	Age-standardized	2021	0.0879609395394925	0.0801409590437183	0.0950814130709873	c
Deaths	Low SDI	Neuroblastoma and other peripheral nervous cell tumors	Rate	Male	Age-standardized	2021	0.0424446196624785	0.0235683777706717	0.0642944992341251	g
Deaths	Low SDI	Neuroblastoma and other peripheral nervous cell tumors	Rate	Female	Age-standardized	2021	0.0318037097028405	0.0184259765134469	0.057262420673612	k
Deaths	Low SDI	Neuroblastoma and other peripheral nervous cell tumors	Rate	Both	Age-standardized	2021	0.0371938064543544	0.0223105576362238	0.0575835344644827	c
Deaths	Middle SDI	Neuroblastoma and other peripheral nervous cell tumors	Rate	Male	Age-standardized	2010	0.0668871744988711	0.0596990562314615	0.0724057134124337	g
Deaths	Middle SDI	Neuroblastoma and other peripheral nervous cell tumors	Rate	Female	Age-standardized	2010	0.0497315347400723	0.0383215478420765	0.0568878044582496	k
Deaths	Middle SDI	Neuroblastoma and other peripheral nervous cell tumors	Rate	Both	Age-standardized	2010	0.0582076349912994	0.0508597284581364	0.0630641494855041	c
Deaths	High-middle SDI	Neuroblastoma and other peripheral nervous cell tumors	Rate	Male	Age-standardized	2016	0.098715865978447	0.0835710323569929	0.110048206591512	g
Deaths	High-middle SDI	Neuroblastoma and other peripheral nervous cell tumors	Rate	Female	Age-standardized	2016	0.0690435731903636	0.0511637842514261	0.0787241412168353	k
Deaths	High-middle SDI	Neuroblastoma and other peripheral nervous cell tumors	Rate	Both	Age-standardized	2016	0.0828547906175029	0.0696580196631265	0.0910094351372002	c
Deaths	Low-middle SDI	Neuroblastoma and other peripheral nervous cell tumors	Rate	Male	Age-standardized	2015	0.0541993961720813	0.0430843103448295	0.0666407726486262	g
Deaths	Low-middle SDI	Neuroblastoma and other peripheral nervous cell tumors	Rate	Female	Age-standardized	2015	0.0450655982243022	0.0341498811877616	0.0573272721444449	k
Deaths	Low-middle SDI	Neuroblastoma and other peripheral nervous cell tumors	Rate	Both	Age-standardized	2015	0.0496755856481801	0.0398420202817269	0.0589522724864046	c
Deaths	High-middle SDI	Neuroblastoma and other peripheral nervous cell tumors	Rate	Male	Age-standardized	2017	0.0997713873847016	0.0849431047615929	0.11111697695291	g
Deaths	High-middle SDI	Neuroblastoma and other peripheral nervous cell tumors	Rate	Female	Age-standardized	2017	0.0701718734018554	0.0510876694161813	0.0804112019596924	k
Deaths	High-middle SDI	Neuroblastoma and other peripheral nervous cell tumors	Rate	Both	Age-standardized	2017	0.083992739070827	0.0698412544903619	0.0926882341335696	c
Deaths	Middle SDI	Neuroblastoma and other peripheral nervous cell tumors	Rate	Male	Age-standardized	2011	0.069564260653211	0.0619703091895995	0.075194046045616	g
Deaths	Middle SDI	Neuroblastoma and other peripheral nervous cell tumors	Rate	Female	Age-standardized	2011	0.0506971858599163	0.0386730855668345	0.0583723539727579	k
Deaths	Middle SDI	Neuroblastoma and other peripheral nervous cell tumors	Rate	Both	Age-standardized	2011	0.0600031622310778	0.0520489130048001	0.0652940558914164	c
Deaths	High SDI	Neuroblastoma and other peripheral nervous cell tumors	Rate	Male	Age-standardized	1996	0.119438398406291	0.113152638901329	0.123855703944979	g
Deaths	High SDI	Neuroblastoma and other peripheral nervous cell tumors	Rate	Female	Age-standardized	1996	0.088935347625278	0.0827958008610505	0.0930641812726431	k
Deaths	High SDI	Neuroblastoma and other peripheral nervous cell tumors	Rate	Both	Age-standardized	1996	0.103531523019789	0.0977378344352335	0.107399193903931	c
Deaths	High SDI	Neuroblastoma and other peripheral nervous cell tumors	Rate	Male	Age-standardized	2002	0.129527741875396	0.123844597753738	0.134007201528703	g
Deaths	High SDI	Neuroblastoma and other peripheral nervous cell tumors	Rate	Female	Age-standardized	2002	0.101541565820763	0.0968964855738238	0.105551237574098	k
Deaths	High SDI	Neuroblastoma and other peripheral nervous cell tumors	Rate	Both	Age-standardized	2002	0.114839416146039	0.110044582703511	0.118722120190192	c
Deaths	Middle SDI	Neuroblastoma and other peripheral nervous cell tumors	Rate	Male	Age-standardized	2002	0.0577225830236687	0.0522613949627132	0.0619622115162337	g
Deaths	Middle SDI	Neuroblastoma and other peripheral nervous cell tumors	Rate	Female	Age-standardized	2002	0.0466334442456131	0.0368085310490629	0.0548830704577039	k
Deaths	Middle SDI	Neuroblastoma and other peripheral nervous cell tumors	Rate	Both	Age-standardized	2002	0.0521568356396835	0.0454982918339808	0.0565049300441606	c
Deaths	Low SDI	Neuroblastoma and other peripheral nervous cell tumors	Rate	Male	Age-standardized	1996	0.0268012943885311	0.0195449447965523	0.039187840595372	g
Deaths	Low SDI	Neuroblastoma and other peripheral nervous cell tumors	Rate	Female	Age-standardized	1996	0.0226097762183862	0.0122412302625547	0.0474922164108365	k
Deaths	Low SDI	Neuroblastoma and other peripheral nervous cell tumors	Rate	Both	Age-standardized	1996	0.0247437918608884	0.0166427504433662	0.0410993157568523	c
Deaths	High-middle SDI	Neuroblastoma and other peripheral nervous cell tumors	Rate	Male	Age-standardized	2018	0.100617246766853	0.0848051787709166	0.114309632337755	g
Deaths	High-middle SDI	Neuroblastoma and other peripheral nervous cell tumors	Rate	Female	Age-standardized	2018	0.0707432561457103	0.0522355065614864	0.080920591252683	k
Deaths	High-middle SDI	Neuroblastoma and other peripheral nervous cell tumors	Rate	Both	Age-standardized	2018	0.0847029570697384	0.070707133913691	0.0943273575760738	c
Deaths	High SDI	Neuroblastoma and other peripheral nervous cell tumors	Rate	Male	Age-standardized	1993	0.111051827776108	0.10524526286864	0.11560974985512	g
Deaths	High SDI	Neuroblastoma and other peripheral nervous cell tumors	Rate	Female	Age-standardized	1993	0.0853490789335599	0.0796129223212074	0.089751993106949	k
Deaths	High SDI	Neuroblastoma and other peripheral nervous cell tumors	Rate	Both	Age-standardized	1993	0.0976092264110343	0.0923183272006198	0.101625234761403	c
Deaths	Low SDI	Neuroblastoma and other peripheral nervous cell tumors	Rate	Male	Age-standardized	2002	0.0248719124987682	0.0171776821886536	0.0375339896663917	g
Deaths	Low SDI	Neuroblastoma and other peripheral nervous cell tumors	Rate	Female	Age-standardized	2002	0.021315081154434	0.0124596536072431	0.0455018713610318	k
Deaths	Low SDI	Neuroblastoma and other peripheral nervous cell tumors	Rate	Both	Age-standardized	2002	0.0231265745708085	0.0155829009515585	0.0398934322653831	c
Deaths	Low-middle SDI	Neuroblastoma and other peripheral nervous cell tumors	Rate	Male	Age-standardized	2017	0.0568248625732897	0.0443268562763476	0.0713077137592265	g
Deaths	Low-middle SDI	Neuroblastoma and other peripheral nervous cell tumors	Rate	Female	Age-standardized	2017	0.047583287711504	0.0352751973664339	0.0610117894244267	k
Deaths	Low-middle SDI	Neuroblastoma and other peripheral nervous cell tumors	Rate	Both	Age-standardized	2017	0.0522442242511675	0.0413217506919804	0.062793656386917	c
Deaths	Middle SDI	Neuroblastoma and other peripheral nervous cell tumors	Rate	Male	Age-standardized	2013	0.0742274650328748	0.0638788616893162	0.0812535629438074	g
Deaths	Middle SDI	Neuroblastoma and other peripheral nervous cell tumors	Rate	Female	Age-standardized	2013	0.051924253857709	0.0383252258360592	0.0588891697444483	k
Deaths	Middle SDI	Neuroblastoma and other peripheral nervous cell tumors	Rate	Both	Age-standardized	2013	0.062902769373476	0.0535835297365616	0.0684268160465466	c
Deaths	High-middle SDI	Neuroblastoma and other peripheral nervous cell tumors	Rate	Male	Age-standardized	2019	0.101758573878779	0.087268899734384	0.116134704419007	g
Deaths	High-middle SDI	Neuroblastoma and other peripheral nervous cell tumors	Rate	Female	Age-standardized	2019	0.0715924451191102	0.0522204380526817	0.0830841846111619	k
Deaths	High-middle SDI	Neuroblastoma and other peripheral nervous cell tumors	Rate	Both	Age-standardized	2019	0.0856748287244808	0.0709538555659994	0.0959173337321537	c
Deaths	High SDI	Neuroblastoma and other peripheral nervous cell tumors	Rate	Male	Age-standardized	2020	0.0992620122018432	0.0903695331669891	0.107078225943488	g
Deaths	High SDI	Neuroblastoma and other peripheral nervous cell tumors	Rate	Female	Age-standardized	2020	0.0779948493264571	0.0719372417383509	0.0835390153204709	k
Deaths	High SDI	Neuroblastoma and other peripheral nervous cell tumors	Rate	Both	Age-standardized	2020	0.0882707167149941	0.0810728171113222	0.0944845175497126	c
Deaths	Low SDI	Neuroblastoma and other peripheral nervous cell tumors	Rate	Male	Age-standardized	1993	0.0278099074826391	0.0206197954118147	0.0408363179529328	g
Deaths	Low SDI	Neuroblastoma and other peripheral nervous cell tumors	Rate	Female	Age-standardized	1993	0.0234248367660363	0.0122701336738769	0.0474495414731138	k
Deaths	Low SDI	Neuroblastoma and other peripheral nervous cell tumors	Rate	Both	Age-standardized	1993	0.0256521711704303	0.0177034266504457	0.0411434068516777	c
Deaths	Low-middle SDI	Neuroblastoma and other peripheral nervous cell tumors	Rate	Male	Age-standardized	2018	0.0577382564727554	0.0444666008056368	0.0722468825142901	g
Deaths	Low-middle SDI	Neuroblastoma and other peripheral nervous cell tumors	Rate	Female	Age-standardized	2018	0.0482222587097285	0.0359886896943787	0.0626934122810028	k
Deaths	Low-middle SDI	Neuroblastoma and other peripheral nervous cell tumors	Rate	Both	Age-standardized	2018	0.0530186837121491	0.0415925273986256	0.0647323295981432	c
Deaths	High-middle SDI	Neuroblastoma and other peripheral nervous cell tumors	Rate	Male	Age-standardized	2021	0.0978790154400823	0.0825862835683879	0.113007365723457	g
Deaths	High-middle SDI	Neuroblastoma and other peripheral nervous cell tumors	Rate	Female	Age-standardized	2021	0.0681721158179231	0.0501014113435842	0.0813083945071365	k
Deaths	High-middle SDI	Neuroblastoma and other peripheral nervous cell tumors	Rate	Both	Age-standardized	2021	0.0820496796511155	0.067534904220416	0.0931701028608106	c
Deaths	Middle SDI	Neuroblastoma and other peripheral nervous cell tumors	Rate	Male	Age-standardized	2015	0.0762117945023722	0.0655408455937619	0.0848015694439074	g
Deaths	Middle SDI	Neuroblastoma and other peripheral nervous cell tumors	Rate	Female	Age-standardized	2015	0.0529495864368841	0.0388584982406602	0.0604806377260756	k
Deaths	Middle SDI	Neuroblastoma and other peripheral nervous cell tumors	Rate	Both	Age-standardized	2015	0.0643459061790321	0.054327889633131	0.0713237194914856	c
Deaths	Low-middle SDI	Neuroblastoma and other peripheral nervous cell tumors	Rate	Male	Age-standardized	2019	0.0586932602416813	0.0452426801257632	0.0748442915593406	g
Deaths	Low-middle SDI	Neuroblastoma and other peripheral nervous cell tumors	Rate	Female	Age-standardized	2019	0.0488672618106072	0.0361233944401006	0.0649749441923427	k
Deaths	Low-middle SDI	Neuroblastoma and other peripheral nervous cell tumors	Rate	Both	Age-standardized	2019	0.053818554031709	0.0422634869937475	0.0666212129687285	c
Deaths	High-middle SDI	Neuroblastoma and other peripheral nervous cell tumors	Rate	Male	Age-standardized	1996	0.0805190973970997	0.0731605677948633	0.0879843445934814	g
Deaths	High-middle SDI	Neuroblastoma and other peripheral nervous cell tumors	Rate	Female	Age-standardized	1996	0.0626401788005737	0.0505257770223036	0.0742494259278302	k
Deaths	High-middle SDI	Neuroblastoma and other peripheral nervous cell tumors	Rate	Both	Age-standardized	1996	0.0709048753429139	0.0634164548223653	0.0777217745477598	c
Deaths	High-middle SDI	Neuroblastoma and other peripheral nervous cell tumors	Rate	Male	Age-standardized	2002	0.0846556880424273	0.0788272163592099	0.0907234452780341	g
Deaths	High-middle SDI	Neuroblastoma and other peripheral nervous cell tumors	Rate	Female	Age-standardized	2002	0.0663109185249651	0.0553778869626082	0.0763451773991136	k
Deaths	High-middle SDI	Neuroblastoma and other peripheral nervous cell tumors	Rate	Both	Age-standardized	2002	0.0748514849369381	0.0677648230159396	0.081002382587862	c
Deaths	Low-middle SDI	Neuroblastoma and other peripheral nervous cell tumors	Rate	Male	Age-standardized	2021	0.0575238576369537	0.0423364077923046	0.0754925060760977	g
Deaths	Low-middle SDI	Neuroblastoma and other peripheral nervous cell tumors	Rate	Female	Age-standardized	2021	0.0460388548127299	0.0330714346575375	0.0630209015668484	k
Deaths	Low-middle SDI	Neuroblastoma and other peripheral nervous cell tumors	Rate	Both	Age-standardized	2021	0.0518262165286861	0.039959461152658	0.0652728748031962	c
Deaths	Middle SDI	Neuroblastoma and other peripheral nervous cell tumors	Rate	Male	Age-standardized	2016	0.076642877998077	0.0641098698287135	0.0857144964463117	g
Deaths	Middle SDI	Neuroblastoma and other peripheral nervous cell tumors	Rate	Female	Age-standardized	2016	0.0534923341028595	0.0388394207039725	0.0614473407122589	k
Deaths	Middle SDI	Neuroblastoma and other peripheral nervous cell tumors	Rate	Both	Age-standardized	2016	0.0648036768887727	0.0537410859374997	0.0717429030537618	c
Deaths	Middle SDI	Neuroblastoma and other peripheral nervous cell tumors	Rate	Male	Age-standardized	2017	0.0768087651233672	0.0653246521667337	0.0865622388662157	g
Deaths	Middle SDI	Neuroblastoma and other peripheral nervous cell tumors	Rate	Female	Age-standardized	2017	0.0540506768711952	0.0391549857032866	0.0631717632268445	k
Deaths	Middle SDI	Neuroblastoma and other peripheral nervous cell tumors	Rate	Both	Age-standardized	2017	0.0651767692249118	0.0540297080641956	0.0727626302394294	c
Deaths	Low-middle SDI	Neuroblastoma and other peripheral nervous cell tumors	Rate	Male	Age-standardized	1996	0.036294645532848	0.0293598939761598	0.0444964360121198	g
Deaths	Low-middle SDI	Neuroblastoma and other peripheral nervous cell tumors	Rate	Female	Age-standardized	1996	0.0316440731943324	0.0209292141899661	0.0460904554328728	k
Deaths	Low-middle SDI	Neuroblastoma and other peripheral nervous cell tumors	Rate	Both	Age-standardized	1996	0.034029756621291	0.0263812875681931	0.044223354049335	c
Deaths	Low-middle SDI	Neuroblastoma and other peripheral nervous cell tumors	Rate	Male	Age-standardized	2002	0.0386133629093889	0.0322006869693538	0.0462528049293016	g
Deaths	Low-middle SDI	Neuroblastoma and other peripheral nervous cell tumors	Rate	Female	Age-standardized	2002	0.0337885112859351	0.0247919552169557	0.046950217182011	k
Deaths	Low-middle SDI	Neuroblastoma and other peripheral nervous cell tumors	Rate	Both	Age-standardized	2002	0.036246968852471	0.0291476493091628	0.0447740375235418	c
Deaths	High-middle SDI	Neuroblastoma and other peripheral nervous cell tumors	Rate	Male	Age-standardized	1993	0.075442666925535	0.0679406016893314	0.0842675264864706	g
Deaths	High-middle SDI	Neuroblastoma and other peripheral nervous cell tumors	Rate	Female	Age-standardized	1993	0.0602371317790562	0.0483581632657285	0.0732172237216721	k
Deaths	High-middle SDI	Neuroblastoma and other peripheral nervous cell tumors	Rate	Both	Age-standardized	1993	0.0671922816302589	0.0591627254870711	0.0759044363891344	c
Deaths	Low-middle SDI	Neuroblastoma and other peripheral nervous cell tumors	Rate	Male	Age-standardized	1993	0.0340553221421636	0.02770866578277	0.0420403622249807	g
Deaths	Low-middle SDI	Neuroblastoma and other peripheral nervous cell tumors	Rate	Female	Age-standardized	1993	0.0298464639188437	0.0189177619298152	0.044735717659676	k
Deaths	Low-middle SDI	Neuroblastoma and other peripheral nervous cell tumors	Rate	Both	Age-standardized	1993	0.032006000987043	0.0248558605832587	0.0419672406194851	c
Deaths	Middle SDI	Neuroblastoma and other peripheral nervous cell tumors	Rate	Male	Age-standardized	2018	0.077525009618684	0.0663388930099682	0.0881174007128519	g
Deaths	Middle SDI	Neuroblastoma and other peripheral nervous cell tumors	Rate	Female	Age-standardized	2018	0.0546200107062751	0.039091372881324	0.0638065166381101	k
Deaths	Middle SDI	Neuroblastoma and other peripheral nervous cell tumors	Rate	Both	Age-standardized	2018	0.0658053911000832	0.0544702900699652	0.0740809968402863	c
Deaths	Low SDI	Neuroblastoma and other peripheral nervous cell tumors	Rate	Male	Age-standardized	2020	0.0423553276953931	0.0241844377842766	0.0648707373807638	g
Deaths	Low SDI	Neuroblastoma and other peripheral nervous cell tumors	Rate	Female	Age-standardized	2020	0.031934979753115	0.0185423338319292	0.0576579657358366	k
Deaths	Low SDI	Neuroblastoma and other peripheral nervous cell tumors	Rate	Both	Age-standardized	2020	0.0372162736176723	0.0225722990176359	0.0596836042062519	c
Deaths	Low-middle SDI	Neuroblastoma and other peripheral nervous cell tumors	Rate	Male	Age-standardized	2020	0.0575694215639625	0.0426804665455226	0.0749030311571067	g
Deaths	Low-middle SDI	Neuroblastoma and other peripheral nervous cell tumors	Rate	Female	Age-standardized	2020	0.0462299815135281	0.0338075736372759	0.0632040137621162	k
Deaths	Low-middle SDI	Neuroblastoma and other peripheral nervous cell tumors	Rate	Both	Age-standardized	2020	0.0519527620021776	0.0403150777213715	0.0642845533937802	c
Deaths	Middle SDI	Neuroblastoma and other peripheral nervous cell tumors	Rate	Male	Age-standardized	2019	0.0790966482120323	0.0673231352869153	0.0904571482577693	g
Deaths	Middle SDI	Neuroblastoma and other peripheral nervous cell tumors	Rate	Female	Age-standardized	2019	0.0553944860658008	0.0399267483317396	0.0659939634999579	k
Deaths	Middle SDI	Neuroblastoma and other peripheral nervous cell tumors	Rate	Both	Age-standardized	2019	0.0669564810935552	0.0559745964650089	0.0759437760709165	c
Deaths	Middle SDI	Neuroblastoma and other peripheral nervous cell tumors	Rate	Male	Age-standardized	1996	0.0504365093916337	0.043493870919303	0.0552608211645545	g
Deaths	Middle SDI	Neuroblastoma and other peripheral nervous cell tumors	Rate	Female	Age-standardized	1996	0.040037597182848	0.028917005675282	0.0480796555697741	k
Deaths	Middle SDI	Neuroblastoma and other peripheral nervous cell tumors	Rate	Both	Age-standardized	1996	0.0452552950030344	0.0382671365228812	0.0500371100848441	c
Deaths	Middle SDI	Neuroblastoma and other peripheral nervous cell tumors	Rate	Male	Age-standardized	1993	0.0449712470507083	0.0384266721012005	0.04962247491358	g
Deaths	Middle SDI	Neuroblastoma and other peripheral nervous cell tumors	Rate	Female	Age-standardized	1993	0.0364758746225909	0.0258456472352202	0.0447914536205397	k
Deaths	Middle SDI	Neuroblastoma and other peripheral nervous cell tumors	Rate	Both	Age-standardized	1993	0.0407340045998324	0.0339131068585219	0.0457681144713483	c
DALYs (Disability-Adjusted Life Years)	Low SDI	Neuroblastoma and other peripheral nervous cell tumors	Rate	Male	Age-standardized	1990	2.16795953185381	1.5828059516556	3.08552927757739	h
DALYs (Disability-Adjusted Life Years)	Low SDI	Neuroblastoma and other peripheral nervous cell tumors	Rate	Female	Age-standardized	1990	1.84039565672645	0.914235543468007	3.59456283113774	l
DALYs (Disability-Adjusted Life Years)	Low SDI	Neuroblastoma and other peripheral nervous cell tumors	Rate	Both	Age-standardized	1990	2.0069187111663	1.35461184193758	3.20234624564359	d
DALYs (Disability-Adjusted Life Years)	Middle SDI	Neuroblastoma and other peripheral nervous cell tumors	Rate	Male	Age-standardized	1990	2.7675924051656	2.33804130348338	3.12406773632888	h
DALYs (Disability-Adjusted Life Years)	Middle SDI	Neuroblastoma and other peripheral nervous cell tumors	Rate	Female	Age-standardized	1990	2.30917801361649	1.49154704746693	2.9331541966415	l
DALYs (Disability-Adjusted Life Years)	Middle SDI	Neuroblastoma and other peripheral nervous cell tumors	Rate	Both	Age-standardized	1990	2.54435169157929	2.09550811051397	2.9101213297366	d
DALYs (Disability-Adjusted Life Years)	Middle SDI	Neuroblastoma and other peripheral nervous cell tumors	Rate	Male	Age-standardized	1991	2.843709729715	2.40601743026689	3.19500018259273	h
DALYs (Disability-Adjusted Life Years)	Middle SDI	Neuroblastoma and other peripheral nervous cell tumors	Rate	Female	Age-standardized	1991	2.35346062036277	1.51007499583858	2.93372681953506	l
DALYs (Disability-Adjusted Life Years)	Middle SDI	Neuroblastoma and other peripheral nervous cell tumors	Rate	Both	Age-standardized	1991	2.60526749439941	2.14100369544067	2.9717631902705	d
DALYs (Disability-Adjusted Life Years)	High-middle SDI	Neuroblastoma and other peripheral nervous cell tumors	Rate	Male	Age-standardized	1991	4.22470022428127	3.69402899309896	4.84595477422781	h
DALYs (Disability-Adjusted Life Years)	High-middle SDI	Neuroblastoma and other peripheral nervous cell tumors	Rate	Female	Age-standardized	1991	3.73158324659743	2.72763163870401	4.66854093483337	l
DALYs (Disability-Adjusted Life Years)	High-middle SDI	Neuroblastoma and other peripheral nervous cell tumors	Rate	Both	Age-standardized	1991	3.97012111445242	3.35929998265473	4.58139840938454	d
DALYs (Disability-Adjusted Life Years)	High SDI	Neuroblastoma and other peripheral nervous cell tumors	Rate	Male	Age-standardized	1990	7.10030757046062	6.69570310386219	7.44550171992667	h
DALYs (Disability-Adjusted Life Years)	High SDI	Neuroblastoma and other peripheral nervous cell tumors	Rate	Female	Age-standardized	1990	5.77826742215999	5.35490591982856	6.12699012175334	l
DALYs (Disability-Adjusted Life Years)	High SDI	Neuroblastoma and other peripheral nervous cell tumors	Rate	Both	Age-standardized	1990	6.44187028479309	6.09813290313877	6.74586775800069	d
DALYs (Disability-Adjusted Life Years)	Low-middle SDI	Neuroblastoma and other peripheral nervous cell tumors	Rate	Male	Age-standardized	1991	2.44268479005998	1.90086886358902	3.06014712581854	h
DALYs (Disability-Adjusted Life Years)	Low-middle SDI	Neuroblastoma and other peripheral nervous cell tumors	Rate	Female	Age-standardized	1991	2.14385741708967	1.28185898275488	3.25806779156111	l
DALYs (Disability-Adjusted Life Years)	Low-middle SDI	Neuroblastoma and other peripheral nervous cell tumors	Rate	Both	Age-standardized	1991	2.29767412026063	1.73929295817395	3.01191820898108	d
DALYs (Disability-Adjusted Life Years)	High SDI	Neuroblastoma and other peripheral nervous cell tumors	Rate	Male	Age-standardized	1991	7.07270756553176	6.65900559428677	7.39340267402311	h
DALYs (Disability-Adjusted Life Years)	High SDI	Neuroblastoma and other peripheral nervous cell tumors	Rate	Female	Age-standardized	1991	5.72112786635176	5.29404458473406	6.06841494277789	l
DALYs (Disability-Adjusted Life Years)	High SDI	Neuroblastoma and other peripheral nervous cell tumors	Rate	Both	Age-standardized	1991	6.40003484476184	6.0451143180858	6.7141198131374	d
DALYs (Disability-Adjusted Life Years)	High-middle SDI	Neuroblastoma and other peripheral nervous cell tumors	Rate	Male	Age-standardized	1990	4.10324653142128	3.56015158037222	4.74511218017709	h
DALYs (Disability-Adjusted Life Years)	High-middle SDI	Neuroblastoma and other peripheral nervous cell tumors	Rate	Female	Age-standardized	1990	3.66423613710822	2.68316598777722	4.67325820620588	l
DALYs (Disability-Adjusted Life Years)	High-middle SDI	Neuroblastoma and other peripheral nervous cell tumors	Rate	Both	Age-standardized	1990	3.8752012647021	3.26868857083754	4.53634671317149	d
DALYs (Disability-Adjusted Life Years)	High-middle SDI	Neuroblastoma and other peripheral nervous cell tumors	Rate	Male	Age-standardized	1992	4.34914860856065	3.82451109005479	4.94742568957383	h
DALYs (Disability-Adjusted Life Years)	High-middle SDI	Neuroblastoma and other peripheral nervous cell tumors	Rate	Female	Age-standardized	1992	3.7821858470381	2.7954671356534	4.69984740252603	l
DALYs (Disability-Adjusted Life Years)	High-middle SDI	Neuroblastoma and other peripheral nervous cell tumors	Rate	Both	Age-standardized	1992	4.05825163106106	3.4943769578441	4.62997002391957	d
DALYs (Disability-Adjusted Life Years)	Low SDI	Neuroblastoma and other peripheral nervous cell tumors	Rate	Male	Age-standardized	1991	2.18746672589681	1.58692934404549	3.08153727579988	h
DALYs (Disability-Adjusted Life Years)	Low SDI	Neuroblastoma and other peripheral nervous cell tumors	Rate	Female	Age-standardized	1991	1.85079315353321	0.921704857137083	3.592831525219	l
DALYs (Disability-Adjusted Life Years)	Low SDI	Neuroblastoma and other peripheral nervous cell tumors	Rate	Both	Age-standardized	1991	2.02203218379015	1.37592632103772	3.2073210133884	d
DALYs (Disability-Adjusted Life Years)	High-middle SDI	Neuroblastoma and other peripheral nervous cell tumors	Rate	Male	Age-standardized	1993	4.46737635958978	3.96889687371766	5.03899023796429	h
DALYs (Disability-Adjusted Life Years)	High-middle SDI	Neuroblastoma and other peripheral nervous cell tumors	Rate	Female	Age-standardized	1993	3.83859502619906	2.8830229602416	4.73630999868347	l
DALYs (Disability-Adjusted Life Years)	High-middle SDI	Neuroblastoma and other peripheral nervous cell tumors	Rate	Both	Age-standardized	1993	4.14620871851071	3.63205791852039	4.68753793747051	d
DALYs (Disability-Adjusted Life Years)	Low-middle SDI	Neuroblastoma and other peripheral nervous cell tumors	Rate	Male	Age-standardized	1992	2.47774149996199	1.92725417085623	3.10446961634183	h
DALYs (Disability-Adjusted Life Years)	Low-middle SDI	Neuroblastoma and other peripheral nervous cell tumors	Rate	Female	Age-standardized	1992	2.17928377897978	1.31672434105267	3.27551073678691	l
DALYs (Disability-Adjusted Life Years)	Low-middle SDI	Neuroblastoma and other peripheral nervous cell tumors	Rate	Both	Age-standardized	1992	2.33305233692017	1.7822923134848	3.04727755388143	d
DALYs (Disability-Adjusted Life Years)	Low-middle SDI	Neuroblastoma and other peripheral nervous cell tumors	Rate	Male	Age-standardized	1990	2.40357307495901	1.87738179005159	3.04963163636326	h
DALYs (Disability-Adjusted Life Years)	Low-middle SDI	Neuroblastoma and other peripheral nervous cell tumors	Rate	Female	Age-standardized	1990	2.11609068138323	1.25092194671471	3.23746028419423	l
DALYs (Disability-Adjusted Life Years)	Low-middle SDI	Neuroblastoma and other peripheral nervous cell tumors	Rate	Both	Age-standardized	1990	2.26397084833771	1.73927571229503	2.9778788175966	d
DALYs (Disability-Adjusted Life Years)	Low SDI	Neuroblastoma and other peripheral nervous cell tumors	Rate	Male	Age-standardized	1992	2.18788998577416	1.60625414419977	3.05978679879132	h
DALYs (Disability-Adjusted Life Years)	Low SDI	Neuroblastoma and other peripheral nervous cell tumors	Rate	Female	Age-standardized	1992	1.84996529239329	0.954079796695563	3.6164876395295	l
DALYs (Disability-Adjusted Life Years)	Low SDI	Neuroblastoma and other peripheral nervous cell tumors	Rate	Both	Age-standardized	1992	2.02193274216031	1.38336423293007	3.20902690243774	d
DALYs (Disability-Adjusted Life Years)	Low-middle SDI	Neuroblastoma and other peripheral nervous cell tumors	Rate	Male	Age-standardized	1993	2.51992346174214	1.97051291072379	3.11593995561164	h
DALYs (Disability-Adjusted Life Years)	Low-middle SDI	Neuroblastoma and other peripheral nervous cell tumors	Rate	Female	Age-standardized	1993	2.20675757922079	1.34041949333768	3.26670165897484	l
DALYs (Disability-Adjusted Life Years)	Low-middle SDI	Neuroblastoma and other peripheral nervous cell tumors	Rate	Both	Age-standardized	1993	2.36819021667375	1.81935492482518	3.07751387794787	d
DALYs (Disability-Adjusted Life Years)	Low SDI	Neuroblastoma and other peripheral nervous cell tumors	Rate	Male	Age-standardized	1993	2.16814530319556	1.59715321350218	3.04316426632578	h
DALYs (Disability-Adjusted Life Years)	Low SDI	Neuroblastoma and other peripheral nervous cell tumors	Rate	Female	Age-standardized	1993	1.8300178321773	0.948779146645519	3.55783487167728	l
DALYs (Disability-Adjusted Life Years)	Low SDI	Neuroblastoma and other peripheral nervous cell tumors	Rate	Both	Age-standardized	1993	2.00218601231445	1.38416923835588	3.21589832563311	d
DALYs (Disability-Adjusted Life Years)	High SDI	Neuroblastoma and other peripheral nervous cell tumors	Rate	Male	Age-standardized	1993	7.20221944281985	6.80645345957077	7.53231259973654	h
DALYs (Disability-Adjusted Life Years)	High SDI	Neuroblastoma and other peripheral nervous cell tumors	Rate	Female	Age-standardized	1993	5.62846374724383	5.2053910922426	5.94967984170466	l
DALYs (Disability-Adjusted Life Years)	High SDI	Neuroblastoma and other peripheral nervous cell tumors	Rate	Both	Age-standardized	1993	6.42014987344759	6.05619805895512	6.69889243436816	d
DALYs (Disability-Adjusted Life Years)	High-middle SDI	Neuroblastoma and other peripheral nervous cell tumors	Rate	Male	Age-standardized	1994	4.5837893680844	4.07546722887413	5.12367996730418	h
DALYs (Disability-Adjusted Life Years)	High-middle SDI	Neuroblastoma and other peripheral nervous cell tumors	Rate	Female	Age-standardized	1994	3.90490661865682	2.95650658489037	4.83947001302298	l
DALYs (Disability-Adjusted Life Years)	High-middle SDI	Neuroblastoma and other peripheral nervous cell tumors	Rate	Both	Age-standardized	1994	4.23821452701462	3.73017297579067	4.79244892440909	d
DALYs (Disability-Adjusted Life Years)	High SDI	Neuroblastoma and other peripheral nervous cell tumors	Rate	Male	Age-standardized	1992	7.08019269547331	6.65468097779887	7.40565687221349	h
DALYs (Disability-Adjusted Life Years)	High SDI	Neuroblastoma and other peripheral nervous cell tumors	Rate	Female	Age-standardized	1992	5.66498812486532	5.22468694838754	6.00086680232914	l
DALYs (Disability-Adjusted Life Years)	High SDI	Neuroblastoma and other peripheral nervous cell tumors	Rate	Both	Age-standardized	1992	6.37622601410232	6.00089883928076	6.66600130430031	d
DALYs (Disability-Adjusted Life Years)	Middle SDI	Neuroblastoma and other peripheral nervous cell tumors	Rate	Male	Age-standardized	1992	2.91873339390128	2.4500355835395	3.28707914729179	h
DALYs (Disability-Adjusted Life Years)	Middle SDI	Neuroblastoma and other peripheral nervous cell tumors	Rate	Female	Age-standardized	1992	2.4165848449236	1.56249867556044	2.97545887093489	l
DALYs (Disability-Adjusted Life Years)	Middle SDI	Neuroblastoma and other peripheral nervous cell tumors	Rate	Both	Age-standardized	1992	2.67476048351199	2.20100810709199	3.03198530727879	d
DALYs (Disability-Adjusted Life Years)	Low-middle SDI	Neuroblastoma and other peripheral nervous cell tumors	Rate	Male	Age-standardized	1994	2.55891984780605	2.03053124739326	3.15099632781715	h
DALYs (Disability-Adjusted Life Years)	Low-middle SDI	Neuroblastoma and other peripheral nervous cell tumors	Rate	Female	Age-standardized	1994	2.23685689562811	1.33018357050302	3.30479500827058	l
DALYs (Disability-Adjusted Life Years)	Low-middle SDI	Neuroblastoma and other peripheral nervous cell tumors	Rate	Both	Age-standardized	1994	2.40296959674075	1.84817284295582	3.09142431217787	d
DALYs (Disability-Adjusted Life Years)	Low SDI	Neuroblastoma and other peripheral nervous cell tumors	Rate	Male	Age-standardized	1994	2.13841412341497	1.56537150890158	3.02098888882774	h
DALYs (Disability-Adjusted Life Years)	Low SDI	Neuroblastoma and other peripheral nervous cell tumors	Rate	Female	Age-standardized	1994	1.80349686418756	0.949749149114129	3.55021943888603	l
DALYs (Disability-Adjusted Life Years)	Low SDI	Neuroblastoma and other peripheral nervous cell tumors	Rate	Both	Age-standardized	1994	1.97415990310945	1.37282720853799	3.20934497840238	d
DALYs (Disability-Adjusted Life Years)	High SDI	Neuroblastoma and other peripheral nervous cell tumors	Rate	Male	Age-standardized	1994	7.34688458461388	6.95728162293745	7.66270551851993	h
DALYs (Disability-Adjusted Life Years)	High SDI	Neuroblastoma and other peripheral nervous cell tumors	Rate	Female	Age-standardized	1994	5.64988893030281	5.22604690438493	5.95430549269518	l
DALYs (Disability-Adjusted Life Years)	High SDI	Neuroblastoma and other peripheral nervous cell tumors	Rate	Both	Age-standardized	1994	6.50421547710243	6.16741208559758	6.78520780009616	d
DALYs (Disability-Adjusted Life Years)	Middle SDI	Neuroblastoma and other peripheral nervous cell tumors	Rate	Male	Age-standardized	1993	3.01649868045955	2.53823662270759	3.39136488667445	h
DALYs (Disability-Adjusted Life Years)	Middle SDI	Neuroblastoma and other peripheral nervous cell tumors	Rate	Female	Age-standardized	1993	2.4721301415365	1.62273170036041	2.98503121544575	l
DALYs (Disability-Adjusted Life Years)	Middle SDI	Neuroblastoma and other peripheral nervous cell tumors	Rate	Both	Age-standardized	1993	2.75219367928002	2.29217894569839	3.09336353320627	d
DALYs (Disability-Adjusted Life Years)	Low-middle SDI	Neuroblastoma and other peripheral nervous cell tumors	Rate	Male	Age-standardized	1995	2.62172587525578	2.08339879924976	3.22676879127639	h
DALYs (Disability-Adjusted Life Years)	Low-middle SDI	Neuroblastoma and other peripheral nervous cell tumors	Rate	Female	Age-standardized	1995	2.28687813090666	1.37150169271008	3.31281205273931	l
DALYs (Disability-Adjusted Life Years)	Low-middle SDI	Neuroblastoma and other peripheral nervous cell tumors	Rate	Both	Age-standardized	1995	2.45963331955198	1.89387227614962	3.16987983857357	d
DALYs (Disability-Adjusted Life Years)	Low SDI	Neuroblastoma and other peripheral nervous cell tumors	Rate	Male	Age-standardized	1995	2.12021020485583	1.54206074488622	3.04981862806121	h
DALYs (Disability-Adjusted Life Years)	Low SDI	Neuroblastoma and other peripheral nervous cell tumors	Rate	Female	Age-standardized	1995	1.7899054705665	0.958964613332188	3.56389590603556	l
DALYs (Disability-Adjusted Life Years)	Low SDI	Neuroblastoma and other peripheral nervous cell tumors	Rate	Both	Age-standardized	1995	1.95834918791671	1.36262184781281	3.16594233518488	d
DALYs (Disability-Adjusted Life Years)	Middle SDI	Neuroblastoma and other peripheral nervous cell tumors	Rate	Male	Age-standardized	1996	3.34994343665402	2.7915259502713	3.71469960055044	h
DALYs (Disability-Adjusted Life Years)	Middle SDI	Neuroblastoma and other peripheral nervous cell tumors	Rate	Female	Age-standardized	1996	2.68566857824356	1.80885070450404	3.21396375689317	l
DALYs (Disability-Adjusted Life Years)	Middle SDI	Neuroblastoma and other peripheral nervous cell tumors	Rate	Both	Age-standardized	1996	3.02782788379625	2.540850518939	3.38561531326832	d
DALYs (Disability-Adjusted Life Years)	Middle SDI	Neuroblastoma and other peripheral nervous cell tumors	Rate	Male	Age-standardized	1995	3.23302189466752	2.68338614911187	3.63504787232962	h
DALYs (Disability-Adjusted Life Years)	Middle SDI	Neuroblastoma and other peripheral nervous cell tumors	Rate	Female	Age-standardized	1995	2.56591306652249	1.69587772841089	3.08258404542642	l
DALYs (Disability-Adjusted Life Years)	Middle SDI	Neuroblastoma and other peripheral nervous cell tumors	Rate	Both	Age-standardized	1995	2.90951617524895	2.42076881842025	3.26664859995213	d
DALYs (Disability-Adjusted Life Years)	High-middle SDI	Neuroblastoma and other peripheral nervous cell tumors	Rate	Male	Age-standardized	1995	4.69375876588264	4.20297809432886	5.20992190970257	h
DALYs (Disability-Adjusted Life Years)	High-middle SDI	Neuroblastoma and other peripheral nervous cell tumors	Rate	Female	Age-standardized	1995	3.95519612826683	2.97736983557256	4.84293302047792	l
DALYs (Disability-Adjusted Life Years)	High-middle SDI	Neuroblastoma and other peripheral nervous cell tumors	Rate	Both	Age-standardized	1995	4.3193426380543	3.80471643101882	4.8883140146285	d
DALYs (Disability-Adjusted Life Years)	Low SDI	Neuroblastoma and other peripheral nervous cell tumors	Rate	Male	Age-standardized	1996	2.06885008898023	1.50544625202079	2.97559679340631	h
DALYs (Disability-Adjusted Life Years)	Low SDI	Neuroblastoma and other peripheral nervous cell tumors	Rate	Female	Age-standardized	1996	1.74726432123705	0.957316464956551	3.55758134124427	l
DALYs (Disability-Adjusted Life Years)	Low SDI	Neuroblastoma and other peripheral nervous cell tumors	Rate	Both	Age-standardized	1996	1.91136975562587	1.30015792576493	3.11881646655373	d
DALYs (Disability-Adjusted Life Years)	Middle SDI	Neuroblastoma and other peripheral nervous cell tumors	Rate	Male	Age-standardized	1994	3.11647398432144	2.61013122189938	3.49505388817729	h
DALYs (Disability-Adjusted Life Years)	Middle SDI	Neuroblastoma and other peripheral nervous cell tumors	Rate	Female	Age-standardized	1994	2.50905563243303	1.65532859184188	3.0369269776639	l
DALYs (Disability-Adjusted Life Years)	Middle SDI	Neuroblastoma and other peripheral nervous cell tumors	Rate	Both	Age-standardized	1994	2.82177785628202	2.34832811237304	3.1878309653473	d
DALYs (Disability-Adjusted Life Years)	High-middle SDI	Neuroblastoma and other peripheral nervous cell tumors	Rate	Male	Age-standardized	1996	4.80065729181011	4.33533472944566	5.34062659702304	h
DALYs (Disability-Adjusted Life Years)	High-middle SDI	Neuroblastoma and other peripheral nervous cell tumors	Rate	Female	Age-standardized	1996	4.00921357620526	3.02410293160975	4.87376739447412	l
DALYs (Disability-Adjusted Life Years)	High-middle SDI	Neuroblastoma and other peripheral nervous cell tumors	Rate	Both	Age-standardized	1996	4.40110994570152	3.87966876868368	4.95355313962997	d
DALYs (Disability-Adjusted Life Years)	Middle SDI	Neuroblastoma and other peripheral nervous cell tumors	Rate	Male	Age-standardized	1997	3.45045727962168	2.87136650185859	3.79628427627717	h
DALYs (Disability-Adjusted Life Years)	Middle SDI	Neuroblastoma and other peripheral nervous cell tumors	Rate	Female	Age-standardized	1997	2.79899629417114	1.90984349323237	3.32726941790116	l
DALYs (Disability-Adjusted Life Years)	Middle SDI	Neuroblastoma and other peripheral nervous cell tumors	Rate	Both	Age-standardized	1997	3.1344890602719	2.63644381004618	3.48321489985593	d
DALYs (Disability-Adjusted Life Years)	High SDI	Neuroblastoma and other peripheral nervous cell tumors	Rate	Male	Age-standardized	1995	7.4742621238197	7.06313288213718	7.76996300833479	h
DALYs (Disability-Adjusted Life Years)	High SDI	Neuroblastoma and other peripheral nervous cell tumors	Rate	Female	Age-standardized	1995	5.67889381771955	5.26359080450566	5.97388181781816	l
DALYs (Disability-Adjusted Life Years)	High SDI	Neuroblastoma and other peripheral nervous cell tumors	Rate	Both	Age-standardized	1995	6.58295842254023	6.22254819745181	6.86005444981962	d
DALYs (Disability-Adjusted Life Years)	Low-middle SDI	Neuroblastoma and other peripheral nervous cell tumors	Rate	Male	Age-standardized	1996	2.65485873104952	2.12582767485421	3.24547484264914	h
DALYs (Disability-Adjusted Life Years)	Low-middle SDI	Neuroblastoma and other peripheral nervous cell tumors	Rate	Female	Age-standardized	1996	2.31459505724751	1.42765697627978	3.33116796799477	l
DALYs (Disability-Adjusted Life Years)	Low-middle SDI	Neuroblastoma and other peripheral nervous cell tumors	Rate	Both	Age-standardized	1996	2.49017653740746	1.90099097038693	3.22465820032569	d
DALYs (Disability-Adjusted Life Years)	High-middle SDI	Neuroblastoma and other peripheral nervous cell tumors	Rate	Male	Age-standardized	1997	4.91381836222112	4.41986619618499	5.43968662383356	h
DALYs (Disability-Adjusted Life Years)	High-middle SDI	Neuroblastoma and other peripheral nervous cell tumors	Rate	Female	Age-standardized	1997	4.09425315681383	3.10364547736316	4.93348376645592	l
DALYs (Disability-Adjusted Life Years)	High-middle SDI	Neuroblastoma and other peripheral nervous cell tumors	Rate	Both	Age-standardized	1997	4.50140863483714	3.98178565976594	5.02257065150089	d
DALYs (Disability-Adjusted Life Years)	Low-middle SDI	Neuroblastoma and other peripheral nervous cell tumors	Rate	Male	Age-standardized	1997	2.67193130428125	2.16940704162383	3.26459854060115	h
DALYs (Disability-Adjusted Life Years)	Low-middle SDI	Neuroblastoma and other peripheral nervous cell tumors	Rate	Female	Age-standardized	1997	2.34409219044147	1.46002578273291	3.3406162319411	l
DALYs (Disability-Adjusted Life Years)	Low-middle SDI	Neuroblastoma and other peripheral nervous cell tumors	Rate	Both	Age-standardized	1997	2.51324467009505	1.96369163832195	3.22853526203651	d
DALYs (Disability-Adjusted Life Years)	Low SDI	Neuroblastoma and other peripheral nervous cell tumors	Rate	Male	Age-standardized	1997	2.02233760555496	1.47856536313598	2.95591911089129	h
DALYs (Disability-Adjusted Life Years)	Low SDI	Neuroblastoma and other peripheral nervous cell tumors	Rate	Female	Age-standardized	1997	1.70722272358447	0.940676718903232	3.52982309492417	l
DALYs (Disability-Adjusted Life Years)	Low SDI	Neuroblastoma and other peripheral nervous cell tumors	Rate	Both	Age-standardized	1997	1.86814081458535	1.26864164376299	3.09182101884517	d
DALYs (Disability-Adjusted Life Years)	Low-middle SDI	Neuroblastoma and other peripheral nervous cell tumors	Rate	Male	Age-standardized	1998	2.68434515051112	2.21853340657196	3.25580968410025	h
DALYs (Disability-Adjusted Life Years)	Low-middle SDI	Neuroblastoma and other peripheral nervous cell tumors	Rate	Female	Age-standardized	1998	2.3611146162726	1.49992554321304	3.30667741748477	l
DALYs (Disability-Adjusted Life Years)	Low-middle SDI	Neuroblastoma and other peripheral nervous cell tumors	Rate	Both	Age-standardized	1998	2.52783630193801	1.98005665175948	3.21133241869802	d
DALYs (Disability-Adjusted Life Years)	High-middle SDI	Neuroblastoma and other peripheral nervous cell tumors	Rate	Male	Age-standardized	1998	5.01335803670646	4.55134932044677	5.59107192151882	h
DALYs (Disability-Adjusted Life Years)	High-middle SDI	Neuroblastoma and other peripheral nervous cell tumors	Rate	Female	Age-standardized	1998	4.14805595385455	3.1411509826103	5.00300828001938	l
DALYs (Disability-Adjusted Life Years)	High-middle SDI	Neuroblastoma and other peripheral nervous cell tumors	Rate	Both	Age-standardized	1998	4.57919239831183	4.06364224929009	5.09775615143663	d
DALYs (Disability-Adjusted Life Years)	Low SDI	Neuroblastoma and other peripheral nervous cell tumors	Rate	Male	Age-standardized	1998	1.97423030981249	1.42051669162497	2.90781483984348	h
DALYs (Disability-Adjusted Life Years)	Low SDI	Neuroblastoma and other peripheral nervous cell tumors	Rate	Female	Age-standardized	1998	1.66882896314462	0.925493583937802	3.45475167010401	l
DALYs (Disability-Adjusted Life Years)	Low SDI	Neuroblastoma and other peripheral nervous cell tumors	Rate	Both	Age-standardized	1998	1.82485662482749	1.22509301202649	3.03257689382301	d
DALYs (Disability-Adjusted Life Years)	Low-middle SDI	Neuroblastoma and other peripheral nervous cell tumors	Rate	Male	Age-standardized	1999	2.70335905742733	2.23006171088944	3.26753614996251	h
DALYs (Disability-Adjusted Life Years)	Low-middle SDI	Neuroblastoma and other peripheral nervous cell tumors	Rate	Female	Age-standardized	1999	2.38091186765465	1.53127195445707	3.37131335717811	l
DALYs (Disability-Adjusted Life Years)	Low-middle SDI	Neuroblastoma and other peripheral nervous cell tumors	Rate	Both	Age-standardized	1999	2.54719054135234	2.01125842864812	3.22047417678663	d
DALYs (Disability-Adjusted Life Years)	Low-middle SDI	Neuroblastoma and other peripheral nervous cell tumors	Rate	Male	Age-standardized	2000	2.73219289169475	2.26298185758189	3.26153728274119	h
DALYs (Disability-Adjusted Life Years)	Low-middle SDI	Neuroblastoma and other peripheral nervous cell tumors	Rate	Female	Age-standardized	2000	2.39905358940862	1.56328519091898	3.35175545703417	l
DALYs (Disability-Adjusted Life Years)	Low-middle SDI	Neuroblastoma and other peripheral nervous cell tumors	Rate	Both	Age-standardized	2000	2.57075105977308	2.01377604513496	3.21927618103723	d
DALYs (Disability-Adjusted Life Years)	High SDI	Neuroblastoma and other peripheral nervous cell tumors	Rate	Male	Age-standardized	1996	7.61789528188896	7.16747509973729	7.93404214419902	h
DALYs (Disability-Adjusted Life Years)	High SDI	Neuroblastoma and other peripheral nervous cell tumors	Rate	Female	Age-standardized	1996	5.76554597962655	5.33502797209105	6.05559373245567	l
DALYs (Disability-Adjusted Life Years)	High SDI	Neuroblastoma and other peripheral nervous cell tumors	Rate	Both	Age-standardized	1996	6.69850600230847	6.30834377631337	6.97747396633932	d
DALYs (Disability-Adjusted Life Years)	High SDI	Neuroblastoma and other peripheral nervous cell tumors	Rate	Male	Age-standardized	1997	7.7269000312992	7.28947813689459	8.05724696772466	h
DALYs (Disability-Adjusted Life Years)	High SDI	Neuroblastoma and other peripheral nervous cell tumors	Rate	Female	Age-standardized	1997	5.89834231275745	5.48521544608524	6.18714068040334	l
DALYs (Disability-Adjusted Life Years)	High SDI	Neuroblastoma and other peripheral nervous cell tumors	Rate	Both	Age-standardized	1997	6.81930477845634	6.43058973252585	7.08587874582974	d
DALYs (Disability-Adjusted Life Years)	High-middle SDI	Neuroblastoma and other peripheral nervous cell tumors	Rate	Male	Age-standardized	1999	5.06222246695403	4.60476416960496	5.65605518596779	h
DALYs (Disability-Adjusted Life Years)	High-middle SDI	Neuroblastoma and other peripheral nervous cell tumors	Rate	Female	Age-standardized	1999	4.19096358845188	3.19193781526219	5.05223661032041	l
DALYs (Disability-Adjusted Life Years)	High-middle SDI	Neuroblastoma and other peripheral nervous cell tumors	Rate	Both	Age-standardized	1999	4.6255106667358	4.10868386437985	5.1448244176575	d
DALYs (Disability-Adjusted Life Years)	High-middle SDI	Neuroblastoma and other peripheral nervous cell tumors	Rate	Male	Age-standardized	2000	5.06478401439501	4.62591766237266	5.62973630224491	h
DALYs (Disability-Adjusted Life Years)	High-middle SDI	Neuroblastoma and other peripheral nervous cell tumors	Rate	Female	Age-standardized	2000	4.18902999302039	3.25742499131352	4.97420200218483	l
DALYs (Disability-Adjusted Life Years)	High-middle SDI	Neuroblastoma and other peripheral nervous cell tumors	Rate	Both	Age-standardized	2000	4.62627682670732	4.12716820830422	5.16283378926864	d
DALYs (Disability-Adjusted Life Years)	Low SDI	Neuroblastoma and other peripheral nervous cell tumors	Rate	Male	Age-standardized	1999	1.94985225318971	1.39386396244121	2.86318692718517	h
DALYs (Disability-Adjusted Life Years)	Low SDI	Neuroblastoma and other peripheral nervous cell tumors	Rate	Female	Age-standardized	1999	1.65950668113871	0.927532701909358	3.43471806201205	l
DALYs (Disability-Adjusted Life Years)	Low SDI	Neuroblastoma and other peripheral nervous cell tumors	Rate	Both	Age-standardized	1999	1.80790948101261	1.2378922276431	2.99788928091198	d
DALYs (Disability-Adjusted Life Years)	Low-middle SDI	Neuroblastoma and other peripheral nervous cell tumors	Rate	Male	Age-standardized	2001	2.75174254402243	2.25752232829799	3.27358282528572	h
DALYs (Disability-Adjusted Life Years)	Low-middle SDI	Neuroblastoma and other peripheral nervous cell tumors	Rate	Female	Age-standardized	2001	2.41075619554363	1.63762756951546	3.36037350228982	l
DALYs (Disability-Adjusted Life Years)	Low-middle SDI	Neuroblastoma and other peripheral nervous cell tumors	Rate	Both	Age-standardized	2001	2.58643096196721	2.05890349836477	3.2344737888721	d
DALYs (Disability-Adjusted Life Years)	High-middle SDI	Neuroblastoma and other peripheral nervous cell tumors	Rate	Male	Age-standardized	2001	4.99006563626998	4.55684038399533	5.50168785467707	h
DALYs (Disability-Adjusted Life Years)	High-middle SDI	Neuroblastoma and other peripheral nervous cell tumors	Rate	Female	Age-standardized	2001	4.16855254450734	3.27795350732849	4.99713316671449	l
DALYs (Disability-Adjusted Life Years)	High-middle SDI	Neuroblastoma and other peripheral nervous cell tumors	Rate	Both	Age-standardized	2001	4.57864181848692	4.09277967057498	5.08794118804412	d
DALYs (Disability-Adjusted Life Years)	Low SDI	Neuroblastoma and other peripheral nervous cell tumors	Rate	Male	Age-standardized	2000	1.94070400532726	1.39034429897458	2.90210847999638	h
DALYs (Disability-Adjusted Life Years)	Low SDI	Neuroblastoma and other peripheral nervous cell tumors	Rate	Female	Age-standardized	2000	1.65529071160631	0.947915769988047	3.38090537469566	l
DALYs (Disability-Adjusted Life Years)	Low SDI	Neuroblastoma and other peripheral nervous cell tumors	Rate	Both	Age-standardized	2000	1.80120598625646	1.26401658935882	2.95338704834098	d
DALYs (Disability-Adjusted Life Years)	High SDI	Neuroblastoma and other peripheral nervous cell tumors	Rate	Male	Age-standardized	1998	7.86996865907406	7.48144712216345	8.18306955447513	h
DALYs (Disability-Adjusted Life Years)	High SDI	Neuroblastoma and other peripheral nervous cell tumors	Rate	Female	Age-standardized	1998	6.01684269924603	5.6456746449151	6.28351548910881	l
DALYs (Disability-Adjusted Life Years)	High SDI	Neuroblastoma and other peripheral nervous cell tumors	Rate	Both	Age-standardized	1998	6.94976302246934	6.59527799421295	7.20972624576387	d
DALYs (Disability-Adjusted Life Years)	High SDI	Neuroblastoma and other peripheral nervous cell tumors	Rate	Male	Age-standardized	1999	8.03601525233512	7.63102682486788	8.34349265230605	h
DALYs (Disability-Adjusted Life Years)	High SDI	Neuroblastoma and other peripheral nervous cell tumors	Rate	Female	Age-standardized	1999	6.17760864059363	5.82417702377001	6.44864909045369	l
DALYs (Disability-Adjusted Life Years)	High SDI	Neuroblastoma and other peripheral nervous cell tumors	Rate	Both	Age-standardized	1999	7.11250870941509	6.76606079610746	7.3917811873681	d
DALYs (Disability-Adjusted Life Years)	Low SDI	Neuroblastoma and other peripheral nervous cell tumors	Rate	Male	Age-standardized	2001	1.91897382957898	1.36796643244011	2.8975415434622	h
DALYs (Disability-Adjusted Life Years)	Low SDI	Neuroblastoma and other peripheral nervous cell tumors	Rate	Female	Age-standardized	2001	1.63843273122583	0.954437155403887	3.40704001074384	l
DALYs (Disability-Adjusted Life Years)	Low SDI	Neuroblastoma and other peripheral nervous cell tumors	Rate	Both	Age-standardized	2001	1.78190649969828	1.23956950397226	2.95925000989788	d
DALYs (Disability-Adjusted Life Years)	High SDI	Neuroblastoma and other peripheral nervous cell tumors	Rate	Male	Age-standardized	2000	8.01967310646422	7.64632980554735	8.32750366458263	h
DALYs (Disability-Adjusted Life Years)	High SDI	Neuroblastoma and other peripheral nervous cell tumors	Rate	Female	Age-standardized	2000	6.31373572044293	5.96162745741762	6.59001697591177	l
DALYs (Disability-Adjusted Life Years)	High SDI	Neuroblastoma and other peripheral nervous cell tumors	Rate	Both	Age-standardized	2000	7.17104711706308	6.8190666939786	7.45569890654406	d
DALYs (Disability-Adjusted Life Years)	Middle SDI	Neuroblastoma and other peripheral nervous cell tumors	Rate	Male	Age-standardized	2002	3.73855644748015	3.33222998502929	4.0429482786323	h
DALYs (Disability-Adjusted Life Years)	Middle SDI	Neuroblastoma and other peripheral nervous cell tumors	Rate	Female	Age-standardized	2002	3.06466142213844	2.34360586882345	3.62618957923346	l
DALYs (Disability-Adjusted Life Years)	Middle SDI	Neuroblastoma and other peripheral nervous cell tumors	Rate	Both	Age-standardized	2002	3.41138187636966	2.94430524296794	3.74200399649626	d
DALYs (Disability-Adjusted Life Years)	Middle SDI	Neuroblastoma and other peripheral nervous cell tumors	Rate	Male	Age-standardized	2003	3.74422845414605	3.34262288973937	4.05490228286503	h
DALYs (Disability-Adjusted Life Years)	Middle SDI	Neuroblastoma and other peripheral nervous cell tumors	Rate	Female	Age-standardized	2003	3.05002897960092	2.33729938431838	3.59446968830224	l
DALYs (Disability-Adjusted Life Years)	Middle SDI	Neuroblastoma and other peripheral nervous cell tumors	Rate	Both	Age-standardized	2003	3.40700945243008	2.95648894539837	3.71987569873922	d
DALYs (Disability-Adjusted Life Years)	High-middle SDI	Neuroblastoma and other peripheral nervous cell tumors	Rate	Male	Age-standardized	2003	5.06726692832258	4.67620193283004	5.50840221968832	h
DALYs (Disability-Adjusted Life Years)	High-middle SDI	Neuroblastoma and other peripheral nervous cell tumors	Rate	Female	Age-standardized	2003	4.20229238884321	3.43062351278918	4.92313147881437	l
DALYs (Disability-Adjusted Life Years)	High-middle SDI	Neuroblastoma and other peripheral nervous cell tumors	Rate	Both	Age-standardized	2003	4.63491048046039	4.17280067752208	5.08684117287673	d
DALYs (Disability-Adjusted Life Years)	Low-middle SDI	Neuroblastoma and other peripheral nervous cell tumors	Rate	Male	Age-standardized	2002	2.76327593039939	2.29941840663872	3.33731809744023	h
DALYs (Disability-Adjusted Life Years)	Low-middle SDI	Neuroblastoma and other peripheral nervous cell tumors	Rate	Female	Age-standardized	2002	2.41510451669529	1.67515941373415	3.36237997988694	l
DALYs (Disability-Adjusted Life Years)	Low-middle SDI	Neuroblastoma and other peripheral nervous cell tumors	Rate	Both	Age-standardized	2002	2.59440820902579	2.07999742791438	3.21873334734119	d
DALYs (Disability-Adjusted Life Years)	High SDI	Neuroblastoma and other peripheral nervous cell tumors	Rate	Male	Age-standardized	2001	7.9774385716559	7.59072626582086	8.28479700423177	h
DALYs (Disability-Adjusted Life Years)	High SDI	Neuroblastoma and other peripheral nervous cell tumors	Rate	Female	Age-standardized	2001	6.39570430895907	6.05394898344073	6.66550968027183	l
DALYs (Disability-Adjusted Life Years)	High SDI	Neuroblastoma and other peripheral nervous cell tumors	Rate	Both	Age-standardized	2001	7.19016853353053	6.83970641403753	7.45655056908593	d
DALYs (Disability-Adjusted Life Years)	High-middle SDI	Neuroblastoma and other peripheral nervous cell tumors	Rate	Male	Age-standardized	2004	5.12159048434353	4.7178947734178	5.54348797753888	h
DALYs (Disability-Adjusted Life Years)	High-middle SDI	Neuroblastoma and other peripheral nervous cell tumors	Rate	Female	Age-standardized	2004	4.20942966189943	3.46041854697532	4.92978433958034	l
DALYs (Disability-Adjusted Life Years)	High-middle SDI	Neuroblastoma and other peripheral nervous cell tumors	Rate	Both	Age-standardized	2004	4.66592037909138	4.2012467311342	5.11976584174286	d
DALYs (Disability-Adjusted Life Years)	Middle SDI	Neuroblastoma and other peripheral nervous cell tumors	Rate	Male	Age-standardized	1998	3.54783094446218	2.97258908619206	3.88026787240588	h
DALYs (Disability-Adjusted Life Years)	Middle SDI	Neuroblastoma and other peripheral nervous cell tumors	Rate	Female	Age-standardized	1998	2.90270216576308	2.02704907269272	3.41368261221273	l
DALYs (Disability-Adjusted Life Years)	Middle SDI	Neuroblastoma and other peripheral nervous cell tumors	Rate	Both	Age-standardized	1998	3.23483239427948	2.71164629192747	3.56063183662806	d
DALYs (Disability-Adjusted Life Years)	Low-middle SDI	Neuroblastoma and other peripheral nervous cell tumors	Rate	Male	Age-standardized	2003	2.78291097072483	2.30137972913434	3.36295428692628	h
DALYs (Disability-Adjusted Life Years)	Low-middle SDI	Neuroblastoma and other peripheral nervous cell tumors	Rate	Female	Age-standardized	2003	2.41740929745562	1.69469371146335	3.32528952294715	l
DALYs (Disability-Adjusted Life Years)	Low-middle SDI	Neuroblastoma and other peripheral nervous cell tumors	Rate	Both	Age-standardized	2003	2.60546999276476	2.1200446327963	3.20019808727567	d
DALYs (Disability-Adjusted Life Years)	High-middle SDI	Neuroblastoma and other peripheral nervous cell tumors	Rate	Male	Age-standardized	2002	5.02985717610693	4.60896413254739	5.49221362075637	h
DALYs (Disability-Adjusted Life Years)	High-middle SDI	Neuroblastoma and other peripheral nervous cell tumors	Rate	Female	Age-standardized	2002	4.18670750127092	3.35967138067907	4.93914306743183	l
DALYs (Disability-Adjusted Life Years)	High-middle SDI	Neuroblastoma and other peripheral nervous cell tumors	Rate	Both	Age-standardized	2002	4.60798607211963	4.13047331635848	5.068347205952	d
DALYs (Disability-Adjusted Life Years)	High-middle SDI	Neuroblastoma and other peripheral nervous cell tumors	Rate	Male	Age-standardized	2005	5.18486865138558	4.79733051021205	5.57941938049972	h
DALYs (Disability-Adjusted Life Years)	High-middle SDI	Neuroblastoma and other peripheral nervous cell tumors	Rate	Female	Age-standardized	2005	4.22194580702387	3.50961434067928	4.96491234370558	l
DALYs (Disability-Adjusted Life Years)	High-middle SDI	Neuroblastoma and other peripheral nervous cell tumors	Rate	Both	Age-standardized	2005	4.70466741838662	4.26618929634621	5.15474784617253	d
DALYs (Disability-Adjusted Life Years)	Middle SDI	Neuroblastoma and other peripheral nervous cell tumors	Rate	Male	Age-standardized	1999	3.65499863041816	3.12900399879971	3.97405346291281	h
DALYs (Disability-Adjusted Life Years)	Middle SDI	Neuroblastoma and other peripheral nervous cell tumors	Rate	Female	Age-standardized	1999	2.98977981850853	2.13716462576683	3.50320868278086	l
DALYs (Disability-Adjusted Life Years)	Middle SDI	Neuroblastoma and other peripheral nervous cell tumors	Rate	Both	Age-standardized	1999	3.3322748521865	2.83700982306401	3.68529225504478	d
DALYs (Disability-Adjusted Life Years)	Low SDI	Neuroblastoma and other peripheral nervous cell tumors	Rate	Male	Age-standardized	2003	1.89470783055707	1.32240060802378	2.87059349122647	h
DALYs (Disability-Adjusted Life Years)	Low SDI	Neuroblastoma and other peripheral nervous cell tumors	Rate	Female	Age-standardized	2003	1.62161626715137	0.96426817934445	3.3822526513966	l
DALYs (Disability-Adjusted Life Years)	Low SDI	Neuroblastoma and other peripheral nervous cell tumors	Rate	Both	Age-standardized	2003	1.76125354718641	1.19928810533234	2.95121811118827	d
DALYs (Disability-Adjusted Life Years)	Low SDI	Neuroblastoma and other peripheral nervous cell tumors	Rate	Male	Age-standardized	2002	1.90015683322092	1.3378795382288	2.89870718285746	h
DALYs (Disability-Adjusted Life Years)	Low SDI	Neuroblastoma and other peripheral nervous cell tumors	Rate	Female	Age-standardized	2002	1.62620917409123	0.958065480732133	3.37759471015754	l
DALYs (Disability-Adjusted Life Years)	Low SDI	Neuroblastoma and other peripheral nervous cell tumors	Rate	Both	Age-standardized	2002	1.76631500692809	1.21789765529537	2.97504950715962	d
DALYs (Disability-Adjusted Life Years)	Middle SDI	Neuroblastoma and other peripheral nervous cell tumors	Rate	Male	Age-standardized	2000	3.72434300224272	3.2204249657508	4.05082725645666	h
DALYs (Disability-Adjusted Life Years)	Middle SDI	Neuroblastoma and other peripheral nervous cell tumors	Rate	Female	Age-standardized	2000	3.0400017158734	2.22584142245235	3.5491932690638	l
DALYs (Disability-Adjusted Life Years)	Middle SDI	Neuroblastoma and other peripheral nervous cell tumors	Rate	Both	Age-standardized	2000	3.39224409392985	2.90722259467494	3.7139715957733	d
DALYs (Disability-Adjusted Life Years)	Low-middle SDI	Neuroblastoma and other peripheral nervous cell tumors	Rate	Male	Age-standardized	2004	2.83128244097924	2.35294409838013	3.47181566250182	h
DALYs (Disability-Adjusted Life Years)	Low-middle SDI	Neuroblastoma and other peripheral nervous cell tumors	Rate	Female	Age-standardized	2004	2.4190843360471	1.71837460983188	3.32916655475917	l
DALYs (Disability-Adjusted Life Years)	Low-middle SDI	Neuroblastoma and other peripheral nervous cell tumors	Rate	Both	Age-standardized	2004	2.6309818550051	2.1135950837188	3.24326818750435	d
DALYs (Disability-Adjusted Life Years)	High-middle SDI	Neuroblastoma and other peripheral nervous cell tumors	Rate	Male	Age-standardized	2006	5.16836253276006	4.76533915334978	5.57292027999748	h
DALYs (Disability-Adjusted Life Years)	High-middle SDI	Neuroblastoma and other peripheral nervous cell tumors	Rate	Female	Age-standardized	2006	4.17557821379476	3.42704930334578	4.85123179219794	l
DALYs (Disability-Adjusted Life Years)	High-middle SDI	Neuroblastoma and other peripheral nervous cell tumors	Rate	Both	Age-standardized	2006	4.6740788421069	4.24903412722416	5.07659097014284	d
DALYs (Disability-Adjusted Life Years)	High SDI	Neuroblastoma and other peripheral nervous cell tumors	Rate	Male	Age-standardized	2002	7.9691283172651	7.6198453827341	8.26367544741835	h
DALYs (Disability-Adjusted Life Years)	High SDI	Neuroblastoma and other peripheral nervous cell tumors	Rate	Female	Age-standardized	2002	6.41137522881716	6.12488029972672	6.67472761056904	l
DALYs (Disability-Adjusted Life Years)	High SDI	Neuroblastoma and other peripheral nervous cell tumors	Rate	Both	Age-standardized	2002	7.19348119828364	6.89934163607712	7.44388919139244	d
DALYs (Disability-Adjusted Life Years)	Low SDI	Neuroblastoma and other peripheral nervous cell tumors	Rate	Male	Age-standardized	2004	1.91658130326425	1.32750399425746	2.92565390421951	h
DALYs (Disability-Adjusted Life Years)	Low SDI	Neuroblastoma and other peripheral nervous cell tumors	Rate	Female	Age-standardized	2004	1.63798017053006	0.975928057600967	3.41859118993473	l
DALYs (Disability-Adjusted Life Years)	Low SDI	Neuroblastoma and other peripheral nervous cell tumors	Rate	Both	Age-standardized	2004	1.7803591542136	1.21864853412576	2.99070669986835	d
DALYs (Disability-Adjusted Life Years)	Middle SDI	Neuroblastoma and other peripheral nervous cell tumors	Rate	Male	Age-standardized	2001	3.72799649060388	3.28496594603167	4.06492947969056	h
DALYs (Disability-Adjusted Life Years)	Middle SDI	Neuroblastoma and other peripheral nervous cell tumors	Rate	Female	Age-standardized	2001	3.06305265952248	2.29776383022489	3.60341581727072	l
DALYs (Disability-Adjusted Life Years)	Middle SDI	Neuroblastoma and other peripheral nervous cell tumors	Rate	Both	Age-standardized	2001	3.40518491120299	2.93727892260933	3.75585307297605	d
DALYs (Disability-Adjusted Life Years)	Low SDI	Neuroblastoma and other peripheral nervous cell tumors	Rate	Male	Age-standardized	2005	1.94109356029213	1.3295810683523	2.94522744891388	h
DALYs (Disability-Adjusted Life Years)	Low SDI	Neuroblastoma and other peripheral nervous cell tumors	Rate	Female	Age-standardized	2005	1.66029258660791	0.999466007283532	3.49331318559928	l
DALYs (Disability-Adjusted Life Years)	Low SDI	Neuroblastoma and other peripheral nervous cell tumors	Rate	Both	Age-standardized	2005	1.8037061276665	1.23447213232163	2.9923509056802	d
DALYs (Disability-Adjusted Life Years)	Low-middle SDI	Neuroblastoma and other peripheral nervous cell tumors	Rate	Male	Age-standardized	2006	2.91100126242713	2.40039760710706	3.53266713636451	h
DALYs (Disability-Adjusted Life Years)	Low-middle SDI	Neuroblastoma and other peripheral nervous cell tumors	Rate	Female	Age-standardized	2006	2.50063740016087	1.83201874848557	3.37118878250417	l
DALYs (Disability-Adjusted Life Years)	Low-middle SDI	Neuroblastoma and other peripheral nervous cell tumors	Rate	Both	Age-standardized	2006	2.71145042832559	2.19462680194494	3.26700146517667	d
DALYs (Disability-Adjusted Life Years)	High SDI	Neuroblastoma and other peripheral nervous cell tumors	Rate	Male	Age-standardized	2004	7.76969234407135	7.43967281518633	8.03635904848774	h
DALYs (Disability-Adjusted Life Years)	High SDI	Neuroblastoma and other peripheral nervous cell tumors	Rate	Female	Age-standardized	2004	6.15302084644537	5.87872350372817	6.39047979859206	l
DALYs (Disability-Adjusted Life Years)	High SDI	Neuroblastoma and other peripheral nervous cell tumors	Rate	Both	Age-standardized	2004	6.96587142148669	6.67124339966101	7.20218640095638	d
DALYs (Disability-Adjusted Life Years)	High SDI	Neuroblastoma and other peripheral nervous cell tumors	Rate	Male	Age-standardized	2003	7.91063010552813	7.59919767896939	8.20197896219466	h
DALYs (Disability-Adjusted Life Years)	High SDI	Neuroblastoma and other peripheral nervous cell tumors	Rate	Female	Age-standardized	2003	6.29833740968466	6.03531419758589	6.54338005491911	l
DALYs (Disability-Adjusted Life Years)	High SDI	Neuroblastoma and other peripheral nervous cell tumors	Rate	Both	Age-standardized	2003	7.10845997161524	6.82998986630421	7.35838671229945	d
DALYs (Disability-Adjusted Life Years)	Low-middle SDI	Neuroblastoma and other peripheral nervous cell tumors	Rate	Male	Age-standardized	2005	2.86948260420617	2.34212707908124	3.51919103003331	h
DALYs (Disability-Adjusted Life Years)	Low-middle SDI	Neuroblastoma and other peripheral nervous cell tumors	Rate	Female	Age-standardized	2005	2.4626128431303	1.7939045535316	3.3654105443432	l
DALYs (Disability-Adjusted Life Years)	Low-middle SDI	Neuroblastoma and other peripheral nervous cell tumors	Rate	Both	Age-standardized	2005	2.67171692423218	2.14236932575352	3.28300043487573	d
DALYs (Disability-Adjusted Life Years)	Low SDI	Neuroblastoma and other peripheral nervous cell tumors	Rate	Male	Age-standardized	2006	1.9903045610067	1.35858114161243	3.04155742760787	h
DALYs (Disability-Adjusted Life Years)	Low SDI	Neuroblastoma and other peripheral nervous cell tumors	Rate	Female	Age-standardized	2006	1.68659770673203	1.01821375235854	3.55703281121428	l
DALYs (Disability-Adjusted Life Years)	Low SDI	Neuroblastoma and other peripheral nervous cell tumors	Rate	Both	Age-standardized	2006	1.84159886604459	1.2502356701699	3.08156054000956	d
DALYs (Disability-Adjusted Life Years)	High-middle SDI	Neuroblastoma and other peripheral nervous cell tumors	Rate	Male	Age-standardized	2007	5.16388046816464	4.72376323488443	5.58776865258284	h
DALYs (Disability-Adjusted Life Years)	High-middle SDI	Neuroblastoma and other peripheral nervous cell tumors	Rate	Female	Age-standardized	2007	4.1364780310748	3.40920566364642	4.82828865676889	l
DALYs (Disability-Adjusted Life Years)	High-middle SDI	Neuroblastoma and other peripheral nervous cell tumors	Rate	Both	Age-standardized	2007	4.65307984838129	4.24923198384015	5.08415903410944	d
DALYs (Disability-Adjusted Life Years)	Middle SDI	Neuroblastoma and other peripheral nervous cell tumors	Rate	Male	Age-standardized	2008	3.90156867311434	3.45526119139953	4.28460147412496	h
DALYs (Disability-Adjusted Life Years)	Middle SDI	Neuroblastoma and other peripheral nervous cell tumors	Rate	Female	Age-standardized	2008	3.06500862682966	2.38585520763403	3.66511945242408	l
DALYs (Disability-Adjusted Life Years)	Middle SDI	Neuroblastoma and other peripheral nervous cell tumors	Rate	Both	Age-standardized	2008	3.49380857468578	3.05195934353572	3.8202435456303	d
DALYs (Disability-Adjusted Life Years)	Low-middle SDI	Neuroblastoma and other peripheral nervous cell tumors	Rate	Male	Age-standardized	2007	2.97522920016916	2.44838434576825	3.61953432368425	h
DALYs (Disability-Adjusted Life Years)	Low-middle SDI	Neuroblastoma and other peripheral nervous cell tumors	Rate	Female	Age-standardized	2007	2.54203050404777	1.89356474642024	3.39436219565395	l
DALYs (Disability-Adjusted Life Years)	Low-middle SDI	Neuroblastoma and other peripheral nervous cell tumors	Rate	Both	Age-standardized	2007	2.76444128460445	2.22858263571681	3.36546147422093	d
DALYs (Disability-Adjusted Life Years)	High-middle SDI	Neuroblastoma and other peripheral nervous cell tumors	Rate	Male	Age-standardized	2008	5.23122017124503	4.77524649169766	5.67984591207489	h
DALYs (Disability-Adjusted Life Years)	High-middle SDI	Neuroblastoma and other peripheral nervous cell tumors	Rate	Female	Age-standardized	2008	4.21425087413255	3.41114433057131	4.82931346398318	l
DALYs (Disability-Adjusted Life Years)	High-middle SDI	Neuroblastoma and other peripheral nervous cell tumors	Rate	Both	Age-standardized	2008	4.72522163764944	4.28428809017144	5.16550623369154	d
DALYs (Disability-Adjusted Life Years)	Middle SDI	Neuroblastoma and other peripheral nervous cell tumors	Rate	Male	Age-standardized	2004	3.76339094604098	3.36520683286891	4.10615026834852	h
DALYs (Disability-Adjusted Life Years)	Middle SDI	Neuroblastoma and other peripheral nervous cell tumors	Rate	Female	Age-standardized	2004	3.01539158987943	2.34146333681143	3.56248683037251	l
DALYs (Disability-Adjusted Life Years)	Middle SDI	Neuroblastoma and other peripheral nervous cell tumors	Rate	Both	Age-standardized	2004	3.39980958383739	2.96128946625172	3.72671433623089	d
DALYs (Disability-Adjusted Life Years)	High SDI	Neuroblastoma and other peripheral nervous cell tumors	Rate	Male	Age-standardized	2005	7.62220617060703	7.32281034808212	7.88917342428348	h
DALYs (Disability-Adjusted Life Years)	High SDI	Neuroblastoma and other peripheral nervous cell tumors	Rate	Female	Age-standardized	2005	6.05103546918568	5.78847710321886	6.2643456788527	l
DALYs (Disability-Adjusted Life Years)	High SDI	Neuroblastoma and other peripheral nervous cell tumors	Rate	Both	Age-standardized	2005	6.84124717326558	6.58631678466757	7.06345949341881	d
DALYs (Disability-Adjusted Life Years)	Low SDI	Neuroblastoma and other peripheral nervous cell tumors	Rate	Male	Age-standardized	2007	2.01722602077832	1.36240190731678	3.06837889092057	h
DALYs (Disability-Adjusted Life Years)	Low SDI	Neuroblastoma and other peripheral nervous cell tumors	Rate	Female	Age-standardized	2007	1.70249304329262	1.01576344784838	3.57385050490204	l
DALYs (Disability-Adjusted Life Years)	Low SDI	Neuroblastoma and other peripheral nervous cell tumors	Rate	Both	Age-standardized	2007	1.86298787532704	1.2592339958851	3.09231739994498	d
DALYs (Disability-Adjusted Life Years)	High-middle SDI	Neuroblastoma and other peripheral nervous cell tumors	Rate	Male	Age-standardized	2009	5.33991965521713	4.8821697574626	5.80626150723554	h
DALYs (Disability-Adjusted Life Years)	High-middle SDI	Neuroblastoma and other peripheral nervous cell tumors	Rate	Female	Age-standardized	2009	4.27734213053441	3.39618775899718	4.82215740360963	l
DALYs (Disability-Adjusted Life Years)	High-middle SDI	Neuroblastoma and other peripheral nervous cell tumors	Rate	Both	Age-standardized	2009	4.81147269387163	4.32144637807621	5.23663189492042	d
DALYs (Disability-Adjusted Life Years)	Middle SDI	Neuroblastoma and other peripheral nervous cell tumors	Rate	Male	Age-standardized	2009	3.99570975137435	3.53613576779069	4.36992138293179	h
DALYs (Disability-Adjusted Life Years)	Middle SDI	Neuroblastoma and other peripheral nervous cell tumors	Rate	Female	Age-standardized	2009	3.0877931637461	2.40124815584252	3.64383251083942	l
DALYs (Disability-Adjusted Life Years)	Middle SDI	Neuroblastoma and other peripheral nervous cell tumors	Rate	Both	Age-standardized	2009	3.55302262482074	3.11133355219843	3.89791097812125	d
DALYs (Disability-Adjusted Life Years)	Middle SDI	Neuroblastoma and other peripheral nervous cell tumors	Rate	Male	Age-standardized	2006	3.74811211066434	3.31094536823481	4.11455676992767	h
DALYs (Disability-Adjusted Life Years)	Middle SDI	Neuroblastoma and other peripheral nervous cell tumors	Rate	Female	Age-standardized	2006	3.04113011021763	2.35917190212345	3.56262021958089	l
DALYs (Disability-Adjusted Life Years)	Middle SDI	Neuroblastoma and other peripheral nervous cell tumors	Rate	Both	Age-standardized	2006	3.40383579597888	2.95162814314399	3.7352694701927	d
DALYs (Disability-Adjusted Life Years)	Middle SDI	Neuroblastoma and other peripheral nervous cell tumors	Rate	Male	Age-standardized	2005	3.7601309909605	3.35591599598516	4.11548436206725	h
DALYs (Disability-Adjusted Life Years)	Middle SDI	Neuroblastoma and other peripheral nervous cell tumors	Rate	Female	Age-standardized	2005	3.03689612531784	2.33786651396903	3.5674323632864	l
DALYs (Disability-Adjusted Life Years)	Middle SDI	Neuroblastoma and other peripheral nervous cell tumors	Rate	Both	Age-standardized	2005	3.40820541355225	2.97167533939886	3.73711435632906	d
DALYs (Disability-Adjusted Life Years)	High SDI	Neuroblastoma and other peripheral nervous cell tumors	Rate	Male	Age-standardized	2006	7.4225237411408	7.11484104730081	7.6886872155869	h
DALYs (Disability-Adjusted Life Years)	High SDI	Neuroblastoma and other peripheral nervous cell tumors	Rate	Female	Age-standardized	2006	5.96862777658986	5.68253705514092	6.18728965952354	l
DALYs (Disability-Adjusted Life Years)	High SDI	Neuroblastoma and other peripheral nervous cell tumors	Rate	Both	Age-standardized	2006	6.69951481137798	6.42620498991415	6.91199149766043	d
DALYs (Disability-Adjusted Life Years)	Middle SDI	Neuroblastoma and other peripheral nervous cell tumors	Rate	Male	Age-standardized	2010	4.10560644563256	3.58747720304792	4.50286106294181	h
DALYs (Disability-Adjusted Life Years)	Middle SDI	Neuroblastoma and other peripheral nervous cell tumors	Rate	Female	Age-standardized	2010	3.14331338723411	2.42172468013324	3.66620617230174	l
DALYs (Disability-Adjusted Life Years)	Middle SDI	Neuroblastoma and other peripheral nervous cell tumors	Rate	Both	Age-standardized	2010	3.63599508615293	3.14500569392136	4.0213793469673	d
DALYs (Disability-Adjusted Life Years)	High-middle SDI	Neuroblastoma and other peripheral nervous cell tumors	Rate	Male	Age-standardized	2010	5.42436023629711	4.93534317381931	5.95342888178926	h
DALYs (Disability-Adjusted Life Years)	High-middle SDI	Neuroblastoma and other peripheral nervous cell tumors	Rate	Female	Age-standardized	2010	4.27937948439641	3.3852083507163	4.77048091801025	l
DALYs (Disability-Adjusted Life Years)	High-middle SDI	Neuroblastoma and other peripheral nervous cell tumors	Rate	Both	Age-standardized	2010	4.85502110060484	4.33962589734852	5.27837342209007	d
DALYs (Disability-Adjusted Life Years)	Low-middle SDI	Neuroblastoma and other peripheral nervous cell tumors	Rate	Male	Age-standardized	2008	3.09764247782795	2.51310165833952	3.80673780274685	h
DALYs (Disability-Adjusted Life Years)	Low-middle SDI	Neuroblastoma and other peripheral nervous cell tumors	Rate	Female	Age-standardized	2008	2.62095666315649	1.97015535725938	3.52005123147874	l
DALYs (Disability-Adjusted Life Years)	Low-middle SDI	Neuroblastoma and other peripheral nervous cell tumors	Rate	Both	Age-standardized	2008	2.86565647703169	2.31489765045329	3.46133095294838	d
DALYs (Disability-Adjusted Life Years)	Low SDI	Neuroblastoma and other peripheral nervous cell tumors	Rate	Male	Age-standardized	2009	2.12763991890842	1.40468193385784	3.24893732757915	h
DALYs (Disability-Adjusted Life Years)	Low SDI	Neuroblastoma and other peripheral nervous cell tumors	Rate	Female	Age-standardized	2009	1.7664737525956	1.04492591986379	3.60422988675774	l
DALYs (Disability-Adjusted Life Years)	Low SDI	Neuroblastoma and other peripheral nervous cell tumors	Rate	Both	Age-standardized	2009	1.95050904561235	1.2862684506784	3.21538906755334	d
DALYs (Disability-Adjusted Life Years)	Low SDI	Neuroblastoma and other peripheral nervous cell tumors	Rate	Male	Age-standardized	2008	2.06575049863149	1.37922753664581	3.14635582465367	h
DALYs (Disability-Adjusted Life Years)	Low SDI	Neuroblastoma and other peripheral nervous cell tumors	Rate	Female	Age-standardized	2008	1.73329709034051	1.034374878885	3.60722892302494	l
DALYs (Disability-Adjusted Life Years)	Low SDI	Neuroblastoma and other peripheral nervous cell tumors	Rate	Both	Age-standardized	2008	1.90276187133781	1.26268490074596	3.11977151286654	d
DALYs (Disability-Adjusted Life Years)	Low SDI	Neuroblastoma and other peripheral nervous cell tumors	Rate	Male	Age-standardized	2010	2.19577169553622	1.43281286927088	3.3100481934292	h
DALYs (Disability-Adjusted Life Years)	Low SDI	Neuroblastoma and other peripheral nervous cell tumors	Rate	Female	Age-standardized	2010	1.80839584063977	1.06049544028905	3.63219462659722	l
DALYs (Disability-Adjusted Life Years)	Low SDI	Neuroblastoma and other peripheral nervous cell tumors	Rate	Both	Age-standardized	2010	2.00571401928187	1.32305516629524	3.2838355054968	d
DALYs (Disability-Adjusted Life Years)	High SDI	Neuroblastoma and other peripheral nervous cell tumors	Rate	Male	Age-standardized	2007	7.25871523160058	6.95599254648275	7.50777873332594	h
DALYs (Disability-Adjusted Life Years)	High SDI	Neuroblastoma and other peripheral nervous cell tumors	Rate	Female	Age-standardized	2007	5.92840736950761	5.64224263357823	6.14622691098856	l
DALYs (Disability-Adjusted Life Years)	High SDI	Neuroblastoma and other peripheral nervous cell tumors	Rate	Both	Age-standardized	2007	6.59676022593074	6.3329746350068	6.81419692182428	d
DALYs (Disability-Adjusted Life Years)	Low-middle SDI	Neuroblastoma and other peripheral nervous cell tumors	Rate	Male	Age-standardized	2010	3.26228289408561	2.61056656900266	4.09831291847179	h
DALYs (Disability-Adjusted Life Years)	Low-middle SDI	Neuroblastoma and other peripheral nervous cell tumors	Rate	Female	Age-standardized	2010	2.74758161009379	2.04072185101199	3.64193149558759	l
DALYs (Disability-Adjusted Life Years)	Low-middle SDI	Neuroblastoma and other peripheral nervous cell tumors	Rate	Both	Age-standardized	2010	3.01171187101299	2.40716964655877	3.64439980165407	d
DALYs (Disability-Adjusted Life Years)	Middle SDI	Neuroblastoma and other peripheral nervous cell tumors	Rate	Male	Age-standardized	2007	3.80846485008395	3.35294929478849	4.18377804369654	h
DALYs (Disability-Adjusted Life Years)	Middle SDI	Neuroblastoma and other peripheral nervous cell tumors	Rate	Female	Age-standardized	2007	3.05056791200138	2.38998369439289	3.5771208127399	l
DALYs (Disability-Adjusted Life Years)	Middle SDI	Neuroblastoma and other peripheral nervous cell tumors	Rate	Both	Age-standardized	2007	3.43920314211039	2.98230469957906	3.77741678936004	d
DALYs (Disability-Adjusted Life Years)	Low-middle SDI	Neuroblastoma and other peripheral nervous cell tumors	Rate	Male	Age-standardized	2009	3.19070683808045	2.58130159431992	3.9653496174433	h
DALYs (Disability-Adjusted Life Years)	Low-middle SDI	Neuroblastoma and other peripheral nervous cell tumors	Rate	Female	Age-standardized	2009	2.6864818930305	2.02570871100905	3.58521675838553	l
DALYs (Disability-Adjusted Life Years)	Low-middle SDI	Neuroblastoma and other peripheral nervous cell tumors	Rate	Both	Age-standardized	2009	2.94529242987727	2.3713916272216	3.54879757967492	d
DALYs (Disability-Adjusted Life Years)	High-middle SDI	Neuroblastoma and other peripheral nervous cell tumors	Rate	Male	Age-standardized	2011	5.42638699171516	4.93325711414665	5.9167464916156	h
DALYs (Disability-Adjusted Life Years)	High-middle SDI	Neuroblastoma and other peripheral nervous cell tumors	Rate	Female	Age-standardized	2011	4.25428162080618	3.34633102251627	4.72757983120899	l
DALYs (Disability-Adjusted Life Years)	High-middle SDI	Neuroblastoma and other peripheral nervous cell tumors	Rate	Both	Age-standardized	2011	4.84263479001549	4.28916714158676	5.28166279729683	d
DALYs (Disability-Adjusted Life Years)	Low SDI	Neuroblastoma and other peripheral nervous cell tumors	Rate	Male	Age-standardized	2011	2.29231598662909	1.48230331690018	3.37152841383205	h
DALYs (Disability-Adjusted Life Years)	Low SDI	Neuroblastoma and other peripheral nervous cell tumors	Rate	Female	Age-standardized	2011	1.87694376531391	1.09822136077459	3.70113947265777	l
DALYs (Disability-Adjusted Life Years)	Low SDI	Neuroblastoma and other peripheral nervous cell tumors	Rate	Both	Age-standardized	2011	2.08844855000865	1.36339232933934	3.39841183547634	d
DALYs (Disability-Adjusted Life Years)	Low SDI	Neuroblastoma and other peripheral nervous cell tumors	Rate	Male	Age-standardized	2012	2.40828868977728	1.54319339797946	3.55413445630234	h
DALYs (Disability-Adjusted Life Years)	Low SDI	Neuroblastoma and other peripheral nervous cell tumors	Rate	Female	Age-standardized	2012	1.94997506735923	1.1447357616512	3.71751224017003	l
DALYs (Disability-Adjusted Life Years)	Low SDI	Neuroblastoma and other peripheral nervous cell tumors	Rate	Both	Age-standardized	2012	2.18337085116333	1.41813472834619	3.47579399265491	d
DALYs (Disability-Adjusted Life Years)	High SDI	Neuroblastoma and other peripheral nervous cell tumors	Rate	Male	Age-standardized	2008	7.14492584933341	6.81479601502208	7.41165613755697	h
DALYs (Disability-Adjusted Life Years)	High SDI	Neuroblastoma and other peripheral nervous cell tumors	Rate	Female	Age-standardized	2008	5.88986895392403	5.6219896556234	6.10020297441286	l
DALYs (Disability-Adjusted Life Years)	High SDI	Neuroblastoma and other peripheral nervous cell tumors	Rate	Both	Age-standardized	2008	6.5202951575051	6.25664221873169	6.74032585147657	d
DALYs (Disability-Adjusted Life Years)	Low-middle SDI	Neuroblastoma and other peripheral nervous cell tumors	Rate	Male	Age-standardized	2011	3.36533327451209	2.66345330497625	4.23884392183284	h
DALYs (Disability-Adjusted Life Years)	Low-middle SDI	Neuroblastoma and other peripheral nervous cell tumors	Rate	Female	Age-standardized	2011	2.81576750265029	2.11656823754281	3.75464414428119	l
DALYs (Disability-Adjusted Life Years)	Low-middle SDI	Neuroblastoma and other peripheral nervous cell tumors	Rate	Both	Age-standardized	2011	3.0976590704858	2.45959080346253	3.72881243134707	d
DALYs (Disability-Adjusted Life Years)	High-middle SDI	Neuroblastoma and other peripheral nervous cell tumors	Rate	Male	Age-standardized	2012	5.48520321646878	5.0094038433647	5.96883087818928	h
DALYs (Disability-Adjusted Life Years)	High-middle SDI	Neuroblastoma and other peripheral nervous cell tumors	Rate	Female	Age-standardized	2012	4.20751897687946	3.29401694265588	4.722911817606	l
DALYs (Disability-Adjusted Life Years)	High-middle SDI	Neuroblastoma and other peripheral nervous cell tumors	Rate	Both	Age-standardized	2012	4.8490224457394	4.25023593190851	5.26557174593471	d
DALYs (Disability-Adjusted Life Years)	Low-middle SDI	Neuroblastoma and other peripheral nervous cell tumors	Rate	Male	Age-standardized	2012	3.4706802368691	2.70426364942303	4.36242999303677	h
DALYs (Disability-Adjusted Life Years)	Low-middle SDI	Neuroblastoma and other peripheral nervous cell tumors	Rate	Female	Age-standardized	2012	2.87525760187282	2.17443388215948	3.86731016871278	l
DALYs (Disability-Adjusted Life Years)	Low-middle SDI	Neuroblastoma and other peripheral nervous cell tumors	Rate	Both	Age-standardized	2012	3.18064126427697	2.51225220959161	3.82360599271536	d
DALYs (Disability-Adjusted Life Years)	Low SDI	Neuroblastoma and other peripheral nervous cell tumors	Rate	Male	Age-standardized	2013	2.53557487456668	1.61595516310162	3.69821541882856	h
DALYs (Disability-Adjusted Life Years)	Low SDI	Neuroblastoma and other peripheral nervous cell tumors	Rate	Female	Age-standardized	2013	2.04126636655696	1.21386526857199	3.87048291798263	l
DALYs (Disability-Adjusted Life Years)	Low SDI	Neuroblastoma and other peripheral nervous cell tumors	Rate	Both	Age-standardized	2013	2.29300368957687	1.50044966095747	3.64590567076191	d
DALYs (Disability-Adjusted Life Years)	High-middle SDI	Neuroblastoma and other peripheral nervous cell tumors	Rate	Male	Age-standardized	2013	5.52052304750204	4.93178255600858	6.05266070450458	h
DALYs (Disability-Adjusted Life Years)	High-middle SDI	Neuroblastoma and other peripheral nervous cell tumors	Rate	Female	Age-standardized	2013	4.17430885718391	3.20399498861018	4.70566785772718	l
DALYs (Disability-Adjusted Life Years)	High-middle SDI	Neuroblastoma and other peripheral nervous cell tumors	Rate	Both	Age-standardized	2013	4.85055911295503	4.20205729550889	5.31761904069509	d
DALYs (Disability-Adjusted Life Years)	Low-middle SDI	Neuroblastoma and other peripheral nervous cell tumors	Rate	Male	Age-standardized	2013	3.61753958679939	2.83162749223468	4.50985274332276	h
DALYs (Disability-Adjusted Life Years)	Low-middle SDI	Neuroblastoma and other peripheral nervous cell tumors	Rate	Female	Age-standardized	2013	3.00661472536625	2.26806936090214	3.98447792952388	l
DALYs (Disability-Adjusted Life Years)	Low-middle SDI	Neuroblastoma and other peripheral nervous cell tumors	Rate	Both	Age-standardized	2013	3.31988598739238	2.63870267899372	3.97020428721617	d
DALYs (Disability-Adjusted Life Years)	High SDI	Neuroblastoma and other peripheral nervous cell tumors	Rate	Male	Age-standardized	2009	7.06887669164827	6.72122636301644	7.34545780253808	h
DALYs (Disability-Adjusted Life Years)	High SDI	Neuroblastoma and other peripheral nervous cell tumors	Rate	Female	Age-standardized	2009	5.74859258825546	5.47864127877448	5.95539168735598	l
DALYs (Disability-Adjusted Life Years)	High SDI	Neuroblastoma and other peripheral nervous cell tumors	Rate	Both	Age-standardized	2009	6.41263369987769	6.1454009284337	6.6307578971712	d
DALYs (Disability-Adjusted Life Years)	Low SDI	Neuroblastoma and other peripheral nervous cell tumors	Rate	Male	Age-standardized	2014	2.66989864950088	1.68425007913771	3.90788714229792	h
DALYs (Disability-Adjusted Life Years)	Low SDI	Neuroblastoma and other peripheral nervous cell tumors	Rate	Female	Age-standardized	2014	2.14101598761522	1.26172803537119	4.02994969291362	l
DALYs (Disability-Adjusted Life Years)	Low SDI	Neuroblastoma and other peripheral nervous cell tumors	Rate	Both	Age-standardized	2014	2.41037100873731	1.58274598091886	3.8140995715484	d
DALYs (Disability-Adjusted Life Years)	High SDI	Neuroblastoma and other peripheral nervous cell tumors	Rate	Male	Age-standardized	2010	6.96729345108354	6.60560777144048	7.25084672054439	h
DALYs (Disability-Adjusted Life Years)	High SDI	Neuroblastoma and other peripheral nervous cell tumors	Rate	Female	Age-standardized	2010	5.59683169033387	5.30724536155379	5.81892064428052	l
DALYs (Disability-Adjusted Life Years)	High SDI	Neuroblastoma and other peripheral nervous cell tumors	Rate	Both	Age-standardized	2010	6.28666637547825	5.98625188419205	6.51085735961053	d
DALYs (Disability-Adjusted Life Years)	High-middle SDI	Neuroblastoma and other peripheral nervous cell tumors	Rate	Male	Age-standardized	2014	5.53319893617444	4.89857562345967	6.06158177651175	h
DALYs (Disability-Adjusted Life Years)	High-middle SDI	Neuroblastoma and other peripheral nervous cell tumors	Rate	Female	Age-standardized	2014	4.15202758716532	3.15525692125069	4.73054669524379	l
DALYs (Disability-Adjusted Life Years)	High-middle SDI	Neuroblastoma and other peripheral nervous cell tumors	Rate	Both	Age-standardized	2014	4.84548292967278	4.14985862940219	5.30822264004829	d
DALYs (Disability-Adjusted Life Years)	High SDI	Neuroblastoma and other peripheral nervous cell tumors	Rate	Male	Age-standardized	2011	6.85332482685284	6.49966519904562	7.1322446416973	h
DALYs (Disability-Adjusted Life Years)	High SDI	Neuroblastoma and other peripheral nervous cell tumors	Rate	Female	Age-standardized	2011	5.52017516792319	5.23602200645827	5.75868806728446	l
DALYs (Disability-Adjusted Life Years)	High SDI	Neuroblastoma and other peripheral nervous cell tumors	Rate	Both	Age-standardized	2011	6.19163895583581	5.90645462001937	6.41496662870439	d
DALYs (Disability-Adjusted Life Years)	Middle SDI	Neuroblastoma and other peripheral nervous cell tumors	Rate	Male	Age-standardized	2011	4.24056039027639	3.69784105023093	4.65199847806071	h
DALYs (Disability-Adjusted Life Years)	Middle SDI	Neuroblastoma and other peripheral nervous cell tumors	Rate	Female	Age-standardized	2011	3.19281896777113	2.42036863075894	3.73093639425867	l
DALYs (Disability-Adjusted Life Years)	Middle SDI	Neuroblastoma and other peripheral nervous cell tumors	Rate	Both	Age-standardized	2011	3.72874517790604	3.20807946792394	4.12183411841591	d
DALYs (Disability-Adjusted Life Years)	Low-middle SDI	Neuroblastoma and other peripheral nervous cell tumors	Rate	Male	Age-standardized	2014	3.74739891282328	2.9045910859214	4.69536088315772	h
DALYs (Disability-Adjusted Life Years)	Low-middle SDI	Neuroblastoma and other peripheral nervous cell tumors	Rate	Female	Age-standardized	2014	3.10431117628673	2.33115686489343	4.01869221664094	l
DALYs (Disability-Adjusted Life Years)	Low-middle SDI	Neuroblastoma and other peripheral nervous cell tumors	Rate	Both	Age-standardized	2014	3.43390735043037	2.70783742865054	4.13029063593234	d
DALYs (Disability-Adjusted Life Years)	High SDI	Neuroblastoma and other peripheral nervous cell tumors	Rate	Male	Age-standardized	2012	6.67323028383807	6.31383004187389	6.96063379631187	h
DALYs (Disability-Adjusted Life Years)	High SDI	Neuroblastoma and other peripheral nervous cell tumors	Rate	Female	Age-standardized	2012	5.45320642088332	5.16147239840545	5.68549961123874	l
DALYs (Disability-Adjusted Life Years)	High SDI	Neuroblastoma and other peripheral nervous cell tumors	Rate	Both	Age-standardized	2012	6.06762712623578	5.76710698580096	6.30073694214876	d
DALYs (Disability-Adjusted Life Years)	High-middle SDI	Neuroblastoma and other peripheral nervous cell tumors	Rate	Male	Age-standardized	2015	5.43380647965987	4.77898381303299	5.99186133117608	h
DALYs (Disability-Adjusted Life Years)	High-middle SDI	Neuroblastoma and other peripheral nervous cell tumors	Rate	Female	Age-standardized	2015	4.09341883831375	3.05481892729131	4.67603732259167	l
DALYs (Disability-Adjusted Life Years)	High-middle SDI	Neuroblastoma and other peripheral nervous cell tumors	Rate	Both	Age-standardized	2015	4.76461075739734	4.06688812746174	5.24021182625362	d
DALYs (Disability-Adjusted Life Years)	Low-middle SDI	Neuroblastoma and other peripheral nervous cell tumors	Rate	Male	Age-standardized	2015	3.88574441708776	3.01312724493679	4.90027689597162	h
DALYs (Disability-Adjusted Life Years)	Low-middle SDI	Neuroblastoma and other peripheral nervous cell tumors	Rate	Female	Age-standardized	2015	3.22315080413797	2.40229032356543	4.16313257448419	l
DALYs (Disability-Adjusted Life Years)	Low-middle SDI	Neuroblastoma and other peripheral nervous cell tumors	Rate	Both	Age-standardized	2015	3.56276700937681	2.79179691399762	4.30966262248755	d
DALYs (Disability-Adjusted Life Years)	Middle SDI	Neuroblastoma and other peripheral nervous cell tumors	Rate	Male	Age-standardized	2015	4.5309531049534	3.90729883264819	5.04490767304703	h
DALYs (Disability-Adjusted Life Years)	Middle SDI	Neuroblastoma and other peripheral nervous cell tumors	Rate	Female	Age-standardized	2015	3.28726395245459	2.41281930357292	3.85481876299244	l
DALYs (Disability-Adjusted Life Years)	Middle SDI	Neuroblastoma and other peripheral nervous cell tumors	Rate	Both	Age-standardized	2015	3.92111618572799	3.27829285945096	4.40836207625792	d
DALYs (Disability-Adjusted Life Years)	Low SDI	Neuroblastoma and other peripheral nervous cell tumors	Rate	Male	Age-standardized	2015	2.80425740459422	1.74295959054031	4.18944590276034	h
DALYs (Disability-Adjusted Life Years)	Low SDI	Neuroblastoma and other peripheral nervous cell tumors	Rate	Female	Age-standardized	2015	2.22427862827197	1.33232795685167	4.18676868245591	l
DALYs (Disability-Adjusted Life Years)	Low SDI	Neuroblastoma and other peripheral nervous cell tumors	Rate	Both	Age-standardized	2015	2.51965602403241	1.6492192105514	3.96578807011279	d
DALYs (Disability-Adjusted Life Years)	Low-middle SDI	Neuroblastoma and other peripheral nervous cell tumors	Rate	Male	Age-standardized	2016	3.99994689616617	3.0749247567579	5.09406213766813	h
DALYs (Disability-Adjusted Life Years)	Low-middle SDI	Neuroblastoma and other peripheral nervous cell tumors	Rate	Female	Age-standardized	2016	3.33241163319486	2.47865199700926	4.2990668930759	l
DALYs (Disability-Adjusted Life Years)	Low-middle SDI	Neuroblastoma and other peripheral nervous cell tumors	Rate	Both	Age-standardized	2016	3.67452748684944	2.84440935753464	4.50864510559517	d
DALYs (Disability-Adjusted Life Years)	Low-middle SDI	Neuroblastoma and other peripheral nervous cell tumors	Rate	Male	Age-standardized	2017	4.06581461000263	3.07358379487906	5.28324603444517	h
DALYs (Disability-Adjusted Life Years)	Low-middle SDI	Neuroblastoma and other peripheral nervous cell tumors	Rate	Female	Age-standardized	2017	3.39758786685525	2.47162304358893	4.4525021606222	l
DALYs (Disability-Adjusted Life Years)	Low-middle SDI	Neuroblastoma and other peripheral nervous cell tumors	Rate	Both	Age-standardized	2017	3.74002608076484	2.87716599385287	4.61710081597164	d
DALYs (Disability-Adjusted Life Years)	Low-middle SDI	Neuroblastoma and other peripheral nervous cell tumors	Rate	Male	Age-standardized	2018	4.11783888983247	3.04854530793719	5.35867411718934	h
DALYs (Disability-Adjusted Life Years)	Low-middle SDI	Neuroblastoma and other peripheral nervous cell tumors	Rate	Female	Age-standardized	2018	3.43458423485521	2.45708851706265	4.63176389202058	l
DALYs (Disability-Adjusted Life Years)	Low-middle SDI	Neuroblastoma and other peripheral nervous cell tumors	Rate	Both	Age-standardized	2018	3.78460541369529	2.8909703119095	4.71448770692977	d
DALYs (Disability-Adjusted Life Years)	Middle SDI	Neuroblastoma and other peripheral nervous cell tumors	Rate	Male	Age-standardized	2016	4.50963886513706	3.81425837249866	5.10339278405575	h
DALYs (Disability-Adjusted Life Years)	Middle SDI	Neuroblastoma and other peripheral nervous cell tumors	Rate	Female	Age-standardized	2016	3.29559595958712	2.40575066090616	3.85707882842057	l
DALYs (Disability-Adjusted Life Years)	Middle SDI	Neuroblastoma and other peripheral nervous cell tumors	Rate	Both	Age-standardized	2016	3.91361818212864	3.26525060286153	4.39350595629715	d
DALYs (Disability-Adjusted Life Years)	High-middle SDI	Neuroblastoma and other peripheral nervous cell tumors	Rate	Male	Age-standardized	2016	5.39135404294661	4.71855041742508	5.96513173637522	h
DALYs (Disability-Adjusted Life Years)	High-middle SDI	Neuroblastoma and other peripheral nervous cell tumors	Rate	Female	Age-standardized	2016	4.09436600775082	3.03095504899267	4.69951691353827	l
DALYs (Disability-Adjusted Life Years)	High-middle SDI	Neuroblastoma and other peripheral nervous cell tumors	Rate	Both	Age-standardized	2016	4.74260250988359	4.0246911117605	5.23245315421211	d
DALYs (Disability-Adjusted Life Years)	Low-middle SDI	Neuroblastoma and other peripheral nervous cell tumors	Rate	Male	Age-standardized	2019	4.17784747539037	3.06985257313407	5.51762285293145	h
DALYs (Disability-Adjusted Life Years)	Low-middle SDI	Neuroblastoma and other peripheral nervous cell tumors	Rate	Female	Age-standardized	2019	3.47563168326216	2.45901047256627	4.74153251743032	l
DALYs (Disability-Adjusted Life Years)	Low-middle SDI	Neuroblastoma and other peripheral nervous cell tumors	Rate	Both	Age-standardized	2019	3.83532702325354	2.91988777049201	4.86756083525427	d
DALYs (Disability-Adjusted Life Years)	Middle SDI	Neuroblastoma and other peripheral nervous cell tumors	Rate	Male	Age-standardized	2012	4.34880981596045	3.81776911168396	4.79704811049361	h
DALYs (Disability-Adjusted Life Years)	Middle SDI	Neuroblastoma and other peripheral nervous cell tumors	Rate	Female	Age-standardized	2012	3.1891948281788	2.39657255650128	3.76222267892452	l
DALYs (Disability-Adjusted Life Years)	Middle SDI	Neuroblastoma and other peripheral nervous cell tumors	Rate	Both	Age-standardized	2012	3.78198838604232	3.2313976861167	4.18351677655933	d
DALYs (Disability-Adjusted Life Years)	Low SDI	Neuroblastoma and other peripheral nervous cell tumors	Rate	Male	Age-standardized	2016	2.94026328039956	1.80761329055263	4.46852790065471	h
DALYs (Disability-Adjusted Life Years)	Low SDI	Neuroblastoma and other peripheral nervous cell tumors	Rate	Female	Age-standardized	2016	2.31472731260204	1.39330899554779	4.30948086481955	l
DALYs (Disability-Adjusted Life Years)	Low SDI	Neuroblastoma and other peripheral nervous cell tumors	Rate	Both	Age-standardized	2016	2.63335329427427	1.71159031821453	4.16730423518936	d
DALYs (Disability-Adjusted Life Years)	High SDI	Neuroblastoma and other peripheral nervous cell tumors	Rate	Male	Age-standardized	2013	6.52819788697005	6.1465432858601	6.82478450123808	h
DALYs (Disability-Adjusted Life Years)	High SDI	Neuroblastoma and other peripheral nervous cell tumors	Rate	Female	Age-standardized	2013	5.3686811155495	5.05449119668823	5.61384213694565	l
DALYs (Disability-Adjusted Life Years)	High SDI	Neuroblastoma and other peripheral nervous cell tumors	Rate	Both	Age-standardized	2013	5.95241512631964	5.63540842748186	6.1992406856275	d
DALYs (Disability-Adjusted Life Years)	Low-middle SDI	Neuroblastoma and other peripheral nervous cell tumors	Rate	Male	Age-standardized	2020	4.04729538212331	2.86647189360001	5.43796449176235	h
DALYs (Disability-Adjusted Life Years)	Low-middle SDI	Neuroblastoma and other peripheral nervous cell tumors	Rate	Female	Age-standardized	2020	3.2206707916985	2.27957521498185	4.507771229559	l
DALYs (Disability-Adjusted Life Years)	Low-middle SDI	Neuroblastoma and other peripheral nervous cell tumors	Rate	Both	Age-standardized	2020	3.64434178643656	2.73307290971137	4.65695962095709	d
DALYs (Disability-Adjusted Life Years)	Low-middle SDI	Neuroblastoma and other peripheral nervous cell tumors	Rate	Male	Age-standardized	2021	4.02375504771792	2.79953260307435	5.54160701112623	h
DALYs (Disability-Adjusted Life Years)	Low-middle SDI	Neuroblastoma and other peripheral nervous cell tumors	Rate	Female	Age-standardized	2021	3.19230585710239	2.19758693361572	4.51392150937659	l
DALYs (Disability-Adjusted Life Years)	Low-middle SDI	Neuroblastoma and other peripheral nervous cell tumors	Rate	Both	Age-standardized	2021	3.61829509920835	2.68768405254002	4.6501173917063	d
DALYs (Disability-Adjusted Life Years)	Middle SDI	Neuroblastoma and other peripheral nervous cell tumors	Rate	Male	Age-standardized	2013	4.47862914867531	3.86209431703495	4.98852979345251	h
DALYs (Disability-Adjusted Life Years)	Middle SDI	Neuroblastoma and other peripheral nervous cell tumors	Rate	Female	Age-standardized	2013	3.25456948442995	2.42445208678418	3.83543622966859	l
DALYs (Disability-Adjusted Life Years)	Middle SDI	Neuroblastoma and other peripheral nervous cell tumors	Rate	Both	Age-standardized	2013	3.879704269804	3.29290693196955	4.28254918617361	d
DALYs (Disability-Adjusted Life Years)	High-middle SDI	Neuroblastoma and other peripheral nervous cell tumors	Rate	Male	Age-standardized	2017	5.40715750982683	4.74331814530417	6.08389252949046	h
DALYs (Disability-Adjusted Life Years)	High-middle SDI	Neuroblastoma and other peripheral nervous cell tumors	Rate	Female	Age-standardized	2017	4.1320277801312	3.03694593199118	4.78451272465506	l
DALYs (Disability-Adjusted Life Years)	High-middle SDI	Neuroblastoma and other peripheral nervous cell tumors	Rate	Both	Age-standardized	2017	4.76900605592954	3.97961164542339	5.303318951835	d
DALYs (Disability-Adjusted Life Years)	Low SDI	Neuroblastoma and other peripheral nervous cell tumors	Rate	Male	Age-standardized	2017	3.01491703669646	1.81445203357584	4.53970061115953	h
DALYs (Disability-Adjusted Life Years)	Low SDI	Neuroblastoma and other peripheral nervous cell tumors	Rate	Female	Age-standardized	2017	2.35992909443763	1.40661512941933	4.34259554546813	l
DALYs (Disability-Adjusted Life Years)	Low SDI	Neuroblastoma and other peripheral nervous cell tumors	Rate	Both	Age-standardized	2017	2.69361445530818	1.71497999356251	4.2185820408707	d
DALYs (Disability-Adjusted Life Years)	High SDI	Neuroblastoma and other peripheral nervous cell tumors	Rate	Male	Age-standardized	2015	6.33200067645353	5.97073980292346	6.64110555981299	h
DALYs (Disability-Adjusted Life Years)	High SDI	Neuroblastoma and other peripheral nervous cell tumors	Rate	Female	Age-standardized	2015	5.13020959672479	4.82247347401947	5.37232454862395	l
DALYs (Disability-Adjusted Life Years)	High SDI	Neuroblastoma and other peripheral nervous cell tumors	Rate	Both	Age-standardized	2015	5.7360276163532	5.42033934892822	5.97363234715436	d
DALYs (Disability-Adjusted Life Years)	High SDI	Neuroblastoma and other peripheral nervous cell tumors	Rate	Male	Age-standardized	2014	6.43772219969742	6.04363866486968	6.75439033321903	h
DALYs (Disability-Adjusted Life Years)	High SDI	Neuroblastoma and other peripheral nervous cell tumors	Rate	Female	Age-standardized	2014	5.22309635098119	4.88165902798768	5.47903842530496	l
DALYs (Disability-Adjusted Life Years)	High SDI	Neuroblastoma and other peripheral nervous cell tumors	Rate	Both	Age-standardized	2014	5.83531821740067	5.50773062595585	6.08631639966448	d
DALYs (Disability-Adjusted Life Years)	High-middle SDI	Neuroblastoma and other peripheral nervous cell tumors	Rate	Male	Age-standardized	2018	5.40471354931827	4.62088139185251	6.15319511133561	h
DALYs (Disability-Adjusted Life Years)	High-middle SDI	Neuroblastoma and other peripheral nervous cell tumors	Rate	Female	Age-standardized	2018	4.13325567521804	3.03198978259085	4.80944268958481	l
DALYs (Disability-Adjusted Life Years)	High-middle SDI	Neuroblastoma and other peripheral nervous cell tumors	Rate	Both	Age-standardized	2018	4.76821812236297	3.95681003320149	5.35512065796386	d
DALYs (Disability-Adjusted Life Years)	High SDI	Neuroblastoma and other peripheral nervous cell tumors	Rate	Male	Age-standardized	2016	6.25860582170555	5.900724342447	6.56502987657468	h
DALYs (Disability-Adjusted Life Years)	High SDI	Neuroblastoma and other peripheral nervous cell tumors	Rate	Female	Age-standardized	2016	5.07122292048324	4.79004098506203	5.30877890704467	l
DALYs (Disability-Adjusted Life Years)	High SDI	Neuroblastoma and other peripheral nervous cell tumors	Rate	Both	Age-standardized	2016	5.67014603546026	5.37007888718762	5.91203482263392	d
DALYs (Disability-Adjusted Life Years)	High SDI	Neuroblastoma and other peripheral nervous cell tumors	Rate	Male	Age-standardized	2017	6.22443759320949	5.82060894577286	6.56148551498915	h
DALYs (Disability-Adjusted Life Years)	High SDI	Neuroblastoma and other peripheral nervous cell tumors	Rate	Female	Age-standardized	2017	5.1279947072139	4.81100658398481	5.40458593492111	l
DALYs (Disability-Adjusted Life Years)	High SDI	Neuroblastoma and other peripheral nervous cell tumors	Rate	Both	Age-standardized	2017	5.68064666610563	5.32909103696991	5.96078475499289	d
DALYs (Disability-Adjusted Life Years)	High-middle SDI	Neuroblastoma and other peripheral nervous cell tumors	Rate	Male	Age-standardized	2019	5.41110242725805	4.64003777243657	6.2235978949781	h
DALYs (Disability-Adjusted Life Years)	High-middle SDI	Neuroblastoma and other peripheral nervous cell tumors	Rate	Female	Age-standardized	2019	4.15199043982049	3.00927584207536	4.90311970033736	l
DALYs (Disability-Adjusted Life Years)	High-middle SDI	Neuroblastoma and other peripheral nervous cell tumors	Rate	Both	Age-standardized	2019	4.7801369501212	3.94268751609716	5.4198855316715	d
DALYs (Disability-Adjusted Life Years)	Middle SDI	Neuroblastoma and other peripheral nervous cell tumors	Rate	Male	Age-standardized	2014	4.53299760972551	3.9430851159315	5.01856204963277	h
DALYs (Disability-Adjusted Life Years)	Middle SDI	Neuroblastoma and other peripheral nervous cell tumors	Rate	Female	Age-standardized	2014	3.27402928047143	2.42103710658256	3.84160692153618	l
DALYs (Disability-Adjusted Life Years)	Middle SDI	Neuroblastoma and other peripheral nervous cell tumors	Rate	Both	Age-standardized	2014	3.91643510683477	3.31013024444791	4.347205882266	d
DALYs (Disability-Adjusted Life Years)	Low SDI	Neuroblastoma and other peripheral nervous cell tumors	Rate	Male	Age-standardized	2018	3.06536368236132	1.78081823302928	4.64174016376142	h
DALYs (Disability-Adjusted Life Years)	Low SDI	Neuroblastoma and other peripheral nervous cell tumors	Rate	Female	Age-standardized	2018	2.37094387314888	1.40027764905408	4.44031755116347	l
DALYs (Disability-Adjusted Life Years)	Low SDI	Neuroblastoma and other peripheral nervous cell tumors	Rate	Both	Age-standardized	2018	2.72466878136679	1.6983009197007	4.28300422697845	d
DALYs (Disability-Adjusted Life Years)	High SDI	Neuroblastoma and other peripheral nervous cell tumors	Rate	Male	Age-standardized	2018	6.2275120722749	5.80761589719589	6.60738358528161	h
DALYs (Disability-Adjusted Life Years)	High SDI	Neuroblastoma and other peripheral nervous cell tumors	Rate	Female	Age-standardized	2018	5.08994381030439	4.78898240928516	5.37049371547797	l
DALYs (Disability-Adjusted Life Years)	High SDI	Neuroblastoma and other peripheral nervous cell tumors	Rate	Both	Age-standardized	2018	5.66359823216239	5.325613585712	5.95628564528361	d
DALYs (Disability-Adjusted Life Years)	High SDI	Neuroblastoma and other peripheral nervous cell tumors	Rate	Male	Age-standardized	2019	6.24244415943864	5.72298974976397	6.69377995184317	h
DALYs (Disability-Adjusted Life Years)	High SDI	Neuroblastoma and other peripheral nervous cell tumors	Rate	Female	Age-standardized	2019	5.12666287426052	4.77875531535523	5.42948514520954	l
DALYs (Disability-Adjusted Life Years)	High SDI	Neuroblastoma and other peripheral nervous cell tumors	Rate	Both	Age-standardized	2019	5.68917313617351	5.27733050322183	6.03877780434646	d
DALYs (Disability-Adjusted Life Years)	High-middle SDI	Neuroblastoma and other peripheral nervous cell tumors	Rate	Male	Age-standardized	2020	5.03210753982442	4.17896385049048	5.89244204151836	h
DALYs (Disability-Adjusted Life Years)	High-middle SDI	Neuroblastoma and other peripheral nervous cell tumors	Rate	Female	Age-standardized	2020	3.84179835825638	2.7624517747071	4.62753588088351	l
DALYs (Disability-Adjusted Life Years)	High-middle SDI	Neuroblastoma and other peripheral nervous cell tumors	Rate	Both	Age-standardized	2020	4.43418918031932	3.61591126130798	5.05767207059585	d
DALYs (Disability-Adjusted Life Years)	High SDI	Neuroblastoma and other peripheral nervous cell tumors	Rate	Male	Age-standardized	2020	5.82607476135614	5.23097035691937	6.3360452871164	h
DALYs (Disability-Adjusted Life Years)	High SDI	Neuroblastoma and other peripheral nervous cell tumors	Rate	Female	Age-standardized	2020	4.7340284156909	4.33931877077636	5.07895450553966	l
DALYs (Disability-Adjusted Life Years)	High SDI	Neuroblastoma and other peripheral nervous cell tumors	Rate	Both	Age-standardized	2020	5.28449481207572	4.81951012150544	5.69607094549239	d
DALYs (Disability-Adjusted Life Years)	Middle SDI	Neuroblastoma and other peripheral nervous cell tumors	Rate	Male	Age-standardized	2021	4.35804967904337	3.51245882772121	5.20658448979284	h
DALYs (Disability-Adjusted Life Years)	Middle SDI	Neuroblastoma and other peripheral nervous cell tumors	Rate	Female	Age-standardized	2021	3.0560599560473	2.1729088363707	3.81947699309399	l
DALYs (Disability-Adjusted Life Years)	Middle SDI	Neuroblastoma and other peripheral nervous cell tumors	Rate	Both	Age-standardized	2021	3.71809186076359	2.97166365665473	4.42899704231697	d
DALYs (Disability-Adjusted Life Years)	Low SDI	Neuroblastoma and other peripheral nervous cell tumors	Rate	Male	Age-standardized	2019	3.14018979776811	1.78288652328292	4.79070686801259	h
DALYs (Disability-Adjusted Life Years)	Low SDI	Neuroblastoma and other peripheral nervous cell tumors	Rate	Female	Age-standardized	2019	2.40866732169951	1.38311350434478	4.54359582839228	l
DALYs (Disability-Adjusted Life Years)	Low SDI	Neuroblastoma and other peripheral nervous cell tumors	Rate	Both	Age-standardized	2019	2.78132499623828	1.68850340853206	4.40068122458709	d
DALYs (Disability-Adjusted Life Years)	High SDI	Neuroblastoma and other peripheral nervous cell tumors	Rate	Male	Age-standardized	2021	5.78183268413178	5.12190157738218	6.38616180656689	h
DALYs (Disability-Adjusted Life Years)	High SDI	Neuroblastoma and other peripheral nervous cell tumors	Rate	Female	Age-standardized	2021	4.71509187743152	4.27197294956197	5.13086670948664	l
DALYs (Disability-Adjusted Life Years)	High SDI	Neuroblastoma and other peripheral nervous cell tumors	Rate	Both	Age-standardized	2021	5.25270326760253	4.72499358029637	5.75150007080094	d
DALYs (Disability-Adjusted Life Years)	High-middle SDI	Neuroblastoma and other peripheral nervous cell tumors	Rate	Male	Age-standardized	2021	5.03581454491932	4.15924768004813	5.97924893048576	h
DALYs (Disability-Adjusted Life Years)	High-middle SDI	Neuroblastoma and other peripheral nervous cell tumors	Rate	Female	Age-standardized	2021	3.81568951660831	2.7731336520853	4.59488704188036	l
DALYs (Disability-Adjusted Life Years)	High-middle SDI	Neuroblastoma and other peripheral nervous cell tumors	Rate	Both	Age-standardized	2021	4.42432259826705	3.6079611425048	5.11131860630633	d
DALYs (Disability-Adjusted Life Years)	Middle SDI	Neuroblastoma and other peripheral nervous cell tumors	Rate	Male	Age-standardized	2017	4.4989304772118	3.81740792369859	5.18972292743477	h
DALYs (Disability-Adjusted Life Years)	Middle SDI	Neuroblastoma and other peripheral nervous cell tumors	Rate	Female	Age-standardized	2017	3.31220597806428	2.4316760040714	3.91074581119156	l
DALYs (Disability-Adjusted Life Years)	Middle SDI	Neuroblastoma and other peripheral nervous cell tumors	Rate	Both	Age-standardized	2017	3.91615567666914	3.24625285854828	4.44952798235192	d
DALYs (Disability-Adjusted Life Years)	Low SDI	Neuroblastoma and other peripheral nervous cell tumors	Rate	Male	Age-standardized	2020	3.20925519538674	1.75719431036638	5.05827208698191	h
DALYs (Disability-Adjusted Life Years)	Low SDI	Neuroblastoma and other peripheral nervous cell tumors	Rate	Female	Age-standardized	2020	2.36914802491842	1.33487526194456	4.29595225427001	l
DALYs (Disability-Adjusted Life Years)	Low SDI	Neuroblastoma and other peripheral nervous cell tumors	Rate	Both	Age-standardized	2020	2.7972773813907	1.62142305018575	4.55787446419337	d
DALYs (Disability-Adjusted Life Years)	Middle SDI	Neuroblastoma and other peripheral nervous cell tumors	Rate	Male	Age-standardized	2018	4.51651210182499	3.81702202899584	5.24655160397449	h
DALYs (Disability-Adjusted Life Years)	Middle SDI	Neuroblastoma and other peripheral nervous cell tumors	Rate	Female	Age-standardized	2018	3.33519168977343	2.41917199596226	3.97941349077224	l
DALYs (Disability-Adjusted Life Years)	Middle SDI	Neuroblastoma and other peripheral nervous cell tumors	Rate	Both	Age-standardized	2018	3.93602953729825	3.22775257584844	4.52849295384196	d
DALYs (Disability-Adjusted Life Years)	Middle SDI	Neuroblastoma and other peripheral nervous cell tumors	Rate	Male	Age-standardized	2019	4.57775649481537	3.80664683043965	5.39706530060117	h
DALYs (Disability-Adjusted Life Years)	Middle SDI	Neuroblastoma and other peripheral nervous cell tumors	Rate	Female	Age-standardized	2019	3.36387721932116	2.42858542233618	4.11928429976877	l
DALYs (Disability-Adjusted Life Years)	Middle SDI	Neuroblastoma and other peripheral nervous cell tumors	Rate	Both	Age-standardized	2019	3.98108548331214	3.28570534056386	4.60780886267489	d
DALYs (Disability-Adjusted Life Years)	Low SDI	Neuroblastoma and other peripheral nervous cell tumors	Rate	Male	Age-standardized	2021	3.20001294801719	1.69848160297809	5.0314846097445	h
DALYs (Disability-Adjusted Life Years)	Low SDI	Neuroblastoma and other peripheral nervous cell tumors	Rate	Female	Age-standardized	2021	2.34449529642944	1.30771879470252	4.28893399964024	l
DALYs (Disability-Adjusted Life Years)	Low SDI	Neuroblastoma and other peripheral nervous cell tumors	Rate	Both	Age-standardized	2021	2.78044841626982	1.57844057853661	4.35651655094764	d
DALYs (Disability-Adjusted Life Years)	Middle SDI	Neuroblastoma and other peripheral nervous cell tumors	Rate	Male	Age-standardized	2020	4.37606896520621	3.62873058456981	5.19435517025551	h
DALYs (Disability-Adjusted Life Years)	Middle SDI	Neuroblastoma and other peripheral nervous cell tumors	Rate	Female	Age-standardized	2020	3.09351032180334	2.21444765522948	3.7932947469112	l
DALYs (Disability-Adjusted Life Years)	Middle SDI	Neuroblastoma and other peripheral nervous cell tumors	Rate	Both	Age-standardized	2020	3.74605775721025	3.0270557335178	4.39163433184788	d
YLDs (Years Lived with Disability)	Low-middle SDI	Neuroblastoma and other peripheral nervous cell tumors	Rate	Male	Age-standardized	1990	0.04193523396	0.02362623697	0.06926391708	l
YLDs (Years Lived with Disability)	Low-middle SDI	Neuroblastoma and other peripheral nervous cell tumors	Rate	Female	Age-standardized	1990	0.03488437573	0.01698125842	0.06543443311	l
YLDs (Years Lived with Disability)	Low-middle SDI	Neuroblastoma and other peripheral nervous cell tumors	Rate	Both	Age-standardized	1990	0.03850773892	0.0210983758	0.06336985665	l
YLDs (Years Lived with Disability)	Low-middle SDI	Neuroblastoma and other peripheral nervous cell tumors	Rate	Male	Age-standardized	1991	0.04253850373	0.02393040679	0.06953306633	l
YLDs (Years Lived with Disability)	Low-middle SDI	Neuroblastoma and other peripheral nervous cell tumors	Rate	Female	Age-standardized	1991	0.03526355231	0.01709792635	0.06482496334	l
YLDs (Years Lived with Disability)	Low-middle SDI	Neuroblastoma and other peripheral nervous cell tumors	Rate	Both	Age-standardized	1991	0.0390044209	0.02107440548	0.06465638928	l
YLDs (Years Lived with Disability)	Low-middle SDI	Neuroblastoma and other peripheral nervous cell tumors	Rate	Male	Age-standardized	1992	0.04329581323	0.02476504978	0.06971574137	l
YLDs (Years Lived with Disability)	Low-middle SDI	Neuroblastoma and other peripheral nervous cell tumors	Rate	Female	Age-standardized	1992	0.03591411405	0.01795335657	0.06552026373	l
YLDs (Years Lived with Disability)	Low-middle SDI	Neuroblastoma and other peripheral nervous cell tumors	Rate	Both	Age-standardized	1992	0.03971238823	0.02192688413	0.06578373053	l
YLDs (Years Lived with Disability)	Low-middle SDI	Neuroblastoma and other peripheral nervous cell tumors	Rate	Male	Age-standardized	1993	0.04412014881	0.02545141789	0.07100202763	l
YLDs (Years Lived with Disability)	Low-middle SDI	Neuroblastoma and other peripheral nervous cell tumors	Rate	Female	Age-standardized	1993	0.03644580874	0.01813155534	0.06655804118	l
YLDs (Years Lived with Disability)	Low-middle SDI	Neuroblastoma and other peripheral nervous cell tumors	Rate	Both	Age-standardized	1993	0.04039681975	0.02245431324	0.06749363131	l
YLDs (Years Lived with Disability)	Low-middle SDI	Neuroblastoma and other peripheral nervous cell tumors	Rate	Male	Age-standardized	1994	0.04488596308	0.02634627555	0.07357185654	l
YLDs (Years Lived with Disability)	Low-middle SDI	Neuroblastoma and other peripheral nervous cell tumors	Rate	Female	Age-standardized	1994	0.03696725468	0.01846270107	0.0681450279	l
YLDs (Years Lived with Disability)	Low-middle SDI	Neuroblastoma and other peripheral nervous cell tumors	Rate	Both	Age-standardized	1994	0.04104625238	0.02272811094	0.06750052272	l
YLDs (Years Lived with Disability)	Low-middle SDI	Neuroblastoma and other peripheral nervous cell tumors	Rate	Male	Age-standardized	1995	0.04596465166	0.02677435747	0.07518670211	l
YLDs (Years Lived with Disability)	Low-middle SDI	Neuroblastoma and other peripheral nervous cell tumors	Rate	Female	Age-standardized	1995	0.03771345338	0.01942030167	0.06796680005	l
YLDs (Years Lived with Disability)	Low-middle SDI	Neuroblastoma and other peripheral nervous cell tumors	Rate	Both	Age-standardized	1995	0.04196536495	0.02348804807	0.06938432934	l
YLDs (Years Lived with Disability)	Low-middle SDI	Neuroblastoma and other peripheral nervous cell tumors	Rate	Male	Age-standardized	1996	0.04642360058	0.02670440587	0.07498572047	l
YLDs (Years Lived with Disability)	Low-middle SDI	Neuroblastoma and other peripheral nervous cell tumors	Rate	Female	Age-standardized	1996	0.03806550736	0.01926794977	0.06907351962	l
YLDs (Years Lived with Disability)	Low-middle SDI	Neuroblastoma and other peripheral nervous cell tumors	Rate	Both	Age-standardized	1996	0.04237388502	0.02328065484	0.06969369748	l
YLDs (Years Lived with Disability)	Low-middle SDI	Neuroblastoma and other peripheral nervous cell tumors	Rate	Male	Age-standardized	1997	0.04664320614	0.02715781542	0.07459681666	l
YLDs (Years Lived with Disability)	Low-middle SDI	Neuroblastoma and other peripheral nervous cell tumors	Rate	Female	Age-standardized	1997	0.03852462695	0.01964798707	0.06935440786	l
YLDs (Years Lived with Disability)	Low-middle SDI	Neuroblastoma and other peripheral nervous cell tumors	Rate	Both	Age-standardized	1997	0.04270979295	0.02394364994	0.07054207562	l
YLDs (Years Lived with Disability)	Low-middle SDI	Neuroblastoma and other peripheral nervous cell tumors	Rate	Male	Age-standardized	1998	0.04708143984	0.02745832844	0.07405938807	l
YLDs (Years Lived with Disability)	Low-middle SDI	Neuroblastoma and other peripheral nervous cell tumors	Rate	Female	Age-standardized	1998	0.03894698187	0.02022744187	0.07026698622	l
YLDs (Years Lived with Disability)	Low-middle SDI	Neuroblastoma and other peripheral nervous cell tumors	Rate	Both	Age-standardized	1998	0.04314017169	0.02417619106	0.07114102835	l
YLDs (Years Lived with Disability)	Low-middle SDI	Neuroblastoma and other peripheral nervous cell tumors	Rate	Male	Age-standardized	1999	0.04733666916	0.02776678899	0.07405566064	l
YLDs (Years Lived with Disability)	Low-middle SDI	Neuroblastoma and other peripheral nervous cell tumors	Rate	Female	Age-standardized	1999	0.03919241666	0.01996420019	0.07017523464	l
YLDs (Years Lived with Disability)	Low-middle SDI	Neuroblastoma and other peripheral nervous cell tumors	Rate	Both	Age-standardized	1999	0.04339048046	0.02401138511	0.07170838656	l
YLDs (Years Lived with Disability)	Low-middle SDI	Neuroblastoma and other peripheral nervous cell tumors	Rate	Male	Age-standardized	2000	0.04791351227	0.02840916162	0.07475048193	l
YLDs (Years Lived with Disability)	Low-middle SDI	Neuroblastoma and other peripheral nervous cell tumors	Rate	Female	Age-standardized	2000	0.03952717238	0.02089733727	0.07067175582	l
YLDs (Years Lived with Disability)	Low-middle SDI	Neuroblastoma and other peripheral nervous cell tumors	Rate	Both	Age-standardized	2000	0.04384941334	0.02449699064	0.07128389751	l
YLDs (Years Lived with Disability)	Low-middle SDI	Neuroblastoma and other peripheral nervous cell tumors	Rate	Male	Age-standardized	2001	0.04835919383	0.02887118336	0.07478858338	l
YLDs (Years Lived with Disability)	Low-middle SDI	Neuroblastoma and other peripheral nervous cell tumors	Rate	Female	Age-standardized	2001	0.0397632846	0.02089625842	0.06957806856	l
YLDs (Years Lived with Disability)	Low-middle SDI	Neuroblastoma and other peripheral nervous cell tumors	Rate	Both	Age-standardized	2001	0.04419302189	0.0249444911	0.07180756572	l
YLDs (Years Lived with Disability)	Low-middle SDI	Neuroblastoma and other peripheral nervous cell tumors	Rate	Male	Age-standardized	2002	0.04904378334	0.02924223887	0.07710660979	l
YLDs (Years Lived with Disability)	Low-middle SDI	Neuroblastoma and other peripheral nervous cell tumors	Rate	Female	Age-standardized	2002	0.04015372775	0.02163050193	0.06825193129	l
YLDs (Years Lived with Disability)	Low-middle SDI	Neuroblastoma and other peripheral nervous cell tumors	Rate	Both	Age-standardized	2002	0.04473432137	0.0254496189	0.0709119462	l
YLDs (Years Lived with Disability)	Low-middle SDI	Neuroblastoma and other peripheral nervous cell tumors	Rate	Male	Age-standardized	2003	0.04964450689	0.02938718519	0.07929894001	l
YLDs (Years Lived with Disability)	Low-middle SDI	Neuroblastoma and other peripheral nervous cell tumors	Rate	Female	Age-standardized	2003	0.04044945271	0.02221866782	0.06925115715	l
YLDs (Years Lived with Disability)	Low-middle SDI	Neuroblastoma and other peripheral nervous cell tumors	Rate	Both	Age-standardized	2003	0.04518524596	0.0262188148	0.07207156043	l
YLDs (Years Lived with Disability)	Low-middle SDI	Neuroblastoma and other peripheral nervous cell tumors	Rate	Male	Age-standardized	2004	0.05079978123	0.03037999885	0.08206829557	l
YLDs (Years Lived with Disability)	Low-middle SDI	Neuroblastoma and other peripheral nervous cell tumors	Rate	Female	Age-standardized	2004	0.04075689808	0.02219876704	0.0698925962	l
YLDs (Years Lived with Disability)	Low-middle SDI	Neuroblastoma and other peripheral nervous cell tumors	Rate	Both	Age-standardized	2004	0.04592721539	0.0267262813	0.07422971419	l
YLDs (Years Lived with Disability)	Low-middle SDI	Neuroblastoma and other peripheral nervous cell tumors	Rate	Male	Age-standardized	2005	0.05151166162	0.03061537378	0.08353538289	l
YLDs (Years Lived with Disability)	Low-middle SDI	Neuroblastoma and other peripheral nervous cell tumors	Rate	Female	Age-standardized	2005	0.04153856568	0.02282072603	0.07021673291	l
YLDs (Years Lived with Disability)	Low-middle SDI	Neuroblastoma and other peripheral nervous cell tumors	Rate	Both	Age-standardized	2005	0.04667214075	0.02720401632	0.07543540511	l
YLDs (Years Lived with Disability)	Low-middle SDI	Neuroblastoma and other peripheral nervous cell tumors	Rate	Male	Age-standardized	2006	0.05228768472	0.03142169752	0.08468075783	l
YLDs (Years Lived with Disability)	Low-middle SDI	Neuroblastoma and other peripheral nervous cell tumors	Rate	Female	Age-standardized	2006	0.0423271403	0.02353994716	0.07205825072	l
YLDs (Years Lived with Disability)	Low-middle SDI	Neuroblastoma and other peripheral nervous cell tumors	Rate	Both	Age-standardized	2006	0.04745298742	0.02808590959	0.07774135872	l
YLDs (Years Lived with Disability)	Low-middle SDI	Neuroblastoma and other peripheral nervous cell tumors	Rate	Male	Age-standardized	2007	0.0537526294	0.03216669521	0.08456526292	l
YLDs (Years Lived with Disability)	Low-middle SDI	Neuroblastoma and other peripheral nervous cell tumors	Rate	Female	Age-standardized	2007	0.043226984	0.02416731232	0.07210322638	l
YLDs (Years Lived with Disability)	Low-middle SDI	Neuroblastoma and other peripheral nervous cell tumors	Rate	Both	Age-standardized	2007	0.04864215179	0.02846043877	0.07866154729	l
YLDs (Years Lived with Disability)	Low-middle SDI	Neuroblastoma and other peripheral nervous cell tumors	Rate	Male	Age-standardized	2008	0.05614763995	0.03402180819	0.09024740665	l
YLDs (Years Lived with Disability)	Low-middle SDI	Neuroblastoma and other peripheral nervous cell tumors	Rate	Female	Age-standardized	2008	0.04477367086	0.02538565552	0.07443037656	l
YLDs (Years Lived with Disability)	Low-middle SDI	Neuroblastoma and other peripheral nervous cell tumors	Rate	Both	Age-standardized	2008	0.05062446901	0.02958125385	0.08089574578	l
YLDs (Years Lived with Disability)	Low-middle SDI	Neuroblastoma and other peripheral nervous cell tumors	Rate	Male	Age-standardized	2009	0.05875589821	0.03489474928	0.09425401445	l
YLDs (Years Lived with Disability)	Low-middle SDI	Neuroblastoma and other peripheral nervous cell tumors	Rate	Female	Age-standardized	2009	0.04653828535	0.02678929802	0.07578993147	l
YLDs (Years Lived with Disability)	Low-middle SDI	Neuroblastoma and other peripheral nervous cell tumors	Rate	Both	Age-standardized	2009	0.05282281036	0.03154495642	0.08317831036	l
YLDs (Years Lived with Disability)	Low-middle SDI	Neuroblastoma and other peripheral nervous cell tumors	Rate	Male	Age-standardized	2010	0.06029298922	0.03534748447	0.09760821099	l
YLDs (Years Lived with Disability)	Low-middle SDI	Neuroblastoma and other peripheral nervous cell tumors	Rate	Female	Age-standardized	2010	0.04767317972	0.02673632449	0.07727459674	l
YLDs (Years Lived with Disability)	Low-middle SDI	Neuroblastoma and other peripheral nervous cell tumors	Rate	Both	Age-standardized	2010	0.05416314475	0.03173055381	0.08685380977	l
YLDs (Years Lived with Disability)	Low-middle SDI	Neuroblastoma and other peripheral nervous cell tumors	Rate	Male	Age-standardized	2011	0.06225594325	0.03701391706	0.10154521766	l
YLDs (Years Lived with Disability)	Low-middle SDI	Neuroblastoma and other peripheral nervous cell tumors	Rate	Female	Age-standardized	2011	0.04887424621	0.02813540005	0.08038316635	l
YLDs (Years Lived with Disability)	Low-middle SDI	Neuroblastoma and other peripheral nervous cell tumors	Rate	Both	Age-standardized	2011	0.05575376219	0.03322663017	0.0893369321	l
YLDs (Years Lived with Disability)	Low-middle SDI	Neuroblastoma and other peripheral nervous cell tumors	Rate	Male	Age-standardized	2012	0.06417816671	0.03747787395	0.1031413916	l
YLDs (Years Lived with Disability)	Low-middle SDI	Neuroblastoma and other peripheral nervous cell tumors	Rate	Female	Age-standardized	2012	0.04966015318	0.02804773296	0.08168911911	l
YLDs (Years Lived with Disability)	Low-middle SDI	Neuroblastoma and other peripheral nervous cell tumors	Rate	Both	Age-standardized	2012	0.0571227501	0.03322092768	0.0902402065	l
YLDs (Years Lived with Disability)	Low-middle SDI	Neuroblastoma and other peripheral nervous cell tumors	Rate	Male	Age-standardized	2013	0.06686347426	0.03930865771	0.10828025567	l
YLDs (Years Lived with Disability)	Low-middle SDI	Neuroblastoma and other peripheral nervous cell tumors	Rate	Female	Age-standardized	2013	0.05182716231	0.02906066191	0.08473174625	l
YLDs (Years Lived with Disability)	Low-middle SDI	Neuroblastoma and other peripheral nervous cell tumors	Rate	Both	Age-standardized	2013	0.05955446376	0.03463255762	0.09476919573	l
YLDs (Years Lived with Disability)	Low-middle SDI	Neuroblastoma and other peripheral nervous cell tumors	Rate	Male	Age-standardized	2014	0.06907239468	0.04102689034	0.11060199356	l
YLDs (Years Lived with Disability)	Low-middle SDI	Neuroblastoma and other peripheral nervous cell tumors	Rate	Female	Age-standardized	2014	0.05353390909	0.02985835269	0.0866438026	l
YLDs (Years Lived with Disability)	Low-middle SDI	Neuroblastoma and other peripheral nervous cell tumors	Rate	Both	Age-standardized	2014	0.06151621556	0.03601068534	0.09741505651	l
YLDs (Years Lived with Disability)	Low-middle SDI	Neuroblastoma and other peripheral nervous cell tumors	Rate	Male	Age-standardized	2015	0.07236692189	0.04287061856	0.1173677444	l
YLDs (Years Lived with Disability)	Low-middle SDI	Neuroblastoma and other peripheral nervous cell tumors	Rate	Female	Age-standardized	2015	0.05643901723	0.03122402489	0.09294178985	l
YLDs (Years Lived with Disability)	Low-middle SDI	Neuroblastoma and other peripheral nervous cell tumors	Rate	Both	Age-standardized	2015	0.06462050277	0.03775413135	0.10197088567	l
YLDs (Years Lived with Disability)	Low-middle SDI	Neuroblastoma and other peripheral nervous cell tumors	Rate	Male	Age-standardized	2016	0.07693924012	0.04520508568	0.12416307107	l
YLDs (Years Lived with Disability)	Low-middle SDI	Neuroblastoma and other peripheral nervous cell tumors	Rate	Female	Age-standardized	2016	0.06024108306	0.03470696744	0.0995981372	l
YLDs (Years Lived with Disability)	Low-middle SDI	Neuroblastoma and other peripheral nervous cell tumors	Rate	Both	Age-standardized	2016	0.06881810162	0.03969435595	0.10908059101	l
YLDs (Years Lived with Disability)	Low-middle SDI	Neuroblastoma and other peripheral nervous cell tumors	Rate	Male	Age-standardized	2017	0.07866259564	0.04528831159	0.12938465926	l
YLDs (Years Lived with Disability)	Low-middle SDI	Neuroblastoma and other peripheral nervous cell tumors	Rate	Female	Age-standardized	2017	0.06204796011	0.03542784464	0.10260951324	l
YLDs (Years Lived with Disability)	Low-middle SDI	Neuroblastoma and other peripheral nervous cell tumors	Rate	Both	Age-standardized	2017	0.07058113656	0.04134210736	0.11158090665	l
YLDs (Years Lived with Disability)	Low-middle SDI	Neuroblastoma and other peripheral nervous cell tumors	Rate	Male	Age-standardized	2018	0.08003381213	0.04524605363	0.13010138164	l
YLDs (Years Lived with Disability)	Low-middle SDI	Neuroblastoma and other peripheral nervous cell tumors	Rate	Female	Age-standardized	2018	0.06305041336	0.0360971161	0.1035246467	l
YLDs (Years Lived with Disability)	Low-middle SDI	Neuroblastoma and other peripheral nervous cell tumors	Rate	Both	Age-standardized	2018	0.07177172715	0.04264685643	0.1126676949	l
YLDs (Years Lived with Disability)	Low-middle SDI	Neuroblastoma and other peripheral nervous cell tumors	Rate	Male	Age-standardized	2019	0.08097320973	0.04513531111	0.13140922484	l
YLDs (Years Lived with Disability)	Low-middle SDI	Neuroblastoma and other peripheral nervous cell tumors	Rate	Female	Age-standardized	2019	0.06370640046	0.03561541418	0.10875111792	l
YLDs (Years Lived with Disability)	Low-middle SDI	Neuroblastoma and other peripheral nervous cell tumors	Rate	Both	Age-standardized	2019	0.07257265153	0.04323361098	0.11436790491	l
YLDs (Years Lived with Disability)	Low-middle SDI	Neuroblastoma and other peripheral nervous cell tumors	Rate	Male	Age-standardized	2020	0.07845738463	0.0428672066	0.12708492238	l
YLDs (Years Lived with Disability)	Low-middle SDI	Neuroblastoma and other peripheral nervous cell tumors	Rate	Female	Age-standardized	2020	0.05841102309	0.03228082042	0.09980658376	l
YLDs (Years Lived with Disability)	Low-middle SDI	Neuroblastoma and other peripheral nervous cell tumors	Rate	Both	Age-standardized	2020	0.06870749932	0.03998223458	0.11110834686	l
YLDs (Years Lived with Disability)	Low-middle SDI	Neuroblastoma and other peripheral nervous cell tumors	Rate	Male	Age-standardized	2021	0.07759191182	0.0425777791	0.13045843067	l
YLDs (Years Lived with Disability)	Low-middle SDI	Neuroblastoma and other peripheral nervous cell tumors	Rate	Female	Age-standardized	2021	0.05767309928	0.031107473	0.09929620631	l
YLDs (Years Lived with Disability)	Low-middle SDI	Neuroblastoma and other peripheral nervous cell tumors	Rate	Both	Age-standardized	2021	0.06790183289	0.03967622374	0.11006163718	l
YLDs (Years Lived with Disability)	Middle SDI	Neuroblastoma and other peripheral nervous cell tumors	Rate	Male	Age-standardized	1990	0.0515496785	0.03199062716	0.07822759179	l
YLDs (Years Lived with Disability)	Middle SDI	Neuroblastoma and other peripheral nervous cell tumors	Rate	Female	Age-standardized	1990	0.0405459359	0.02181309955	0.06803898837	l
YLDs (Years Lived with Disability)	Middle SDI	Neuroblastoma and other peripheral nervous cell tumors	Rate	Both	Age-standardized	1990	0.04620382885	0.02794136406	0.07291581311	l
YLDs (Years Lived with Disability)	Middle SDI	Neuroblastoma and other peripheral nervous cell tumors	Rate	Male	Age-standardized	1991	0.05335817689	0.03300092792	0.0806482725	l
YLDs (Years Lived with Disability)	Middle SDI	Neuroblastoma and other peripheral nervous cell tumors	Rate	Female	Age-standardized	1991	0.04169493544	0.02217613041	0.06876837239	l
YLDs (Years Lived with Disability)	Middle SDI	Neuroblastoma and other peripheral nervous cell tumors	Rate	Both	Age-standardized	1991	0.04769973871	0.02866910229	0.07421287516	l
YLDs (Years Lived with Disability)	Middle SDI	Neuroblastoma and other peripheral nervous cell tumors	Rate	Male	Age-standardized	1992	0.05476139199	0.03406268233	0.08330558716	l
YLDs (Years Lived with Disability)	Middle SDI	Neuroblastoma and other peripheral nervous cell tumors	Rate	Female	Age-standardized	1992	0.04283990964	0.02311160258	0.06926844077	l
YLDs (Years Lived with Disability)	Middle SDI	Neuroblastoma and other peripheral nervous cell tumors	Rate	Both	Age-standardized	1992	0.04898397807	0.02928454579	0.07538411753	l
YLDs (Years Lived with Disability)	Middle SDI	Neuroblastoma and other peripheral nervous cell tumors	Rate	Male	Age-standardized	1993	0.0575623313	0.03616675391	0.08689113476	l
YLDs (Years Lived with Disability)	Middle SDI	Neuroblastoma and other peripheral nervous cell tumors	Rate	Female	Age-standardized	1993	0.04443029098	0.02403419119	0.07047664792	l
YLDs (Years Lived with Disability)	Middle SDI	Neuroblastoma and other peripheral nervous cell tumors	Rate	Both	Age-standardized	1993	0.05120444221	0.03107316446	0.07855955865	l
YLDs (Years Lived with Disability)	Middle SDI	Neuroblastoma and other peripheral nervous cell tumors	Rate	Male	Age-standardized	1994	0.06011749	0.03770413045	0.08917399224	l
YLDs (Years Lived with Disability)	Middle SDI	Neuroblastoma and other peripheral nervous cell tumors	Rate	Female	Age-standardized	1994	0.04562551072	0.02591145457	0.07294731717	l
YLDs (Years Lived with Disability)	Middle SDI	Neuroblastoma and other peripheral nervous cell tumors	Rate	Both	Age-standardized	1994	0.05310712582	0.03242885664	0.08108022657	l
YLDs (Years Lived with Disability)	Middle SDI	Neuroblastoma and other peripheral nervous cell tumors	Rate	Male	Age-standardized	1995	0.06241856396	0.03940677536	0.09236905108	l
YLDs (Years Lived with Disability)	Middle SDI	Neuroblastoma and other peripheral nervous cell tumors	Rate	Female	Age-standardized	1995	0.04663446897	0.0261436259	0.07489073296	l
YLDs (Years Lived with Disability)	Middle SDI	Neuroblastoma and other peripheral nervous cell tumors	Rate	Both	Age-standardized	1995	0.0547887734	0.03354874684	0.08379349437	l
YLDs (Years Lived with Disability)	Middle SDI	Neuroblastoma and other peripheral nervous cell tumors	Rate	Male	Age-standardized	1996	0.06503024177	0.04131665962	0.09592336502	l
YLDs (Years Lived with Disability)	Middle SDI	Neuroblastoma and other peripheral nervous cell tumors	Rate	Female	Age-standardized	1996	0.04919439385	0.02804494509	0.07848824847	l
YLDs (Years Lived with Disability)	Middle SDI	Neuroblastoma and other peripheral nervous cell tumors	Rate	Both	Age-standardized	1996	0.05737901765	0.03524396304	0.08671668596	l
YLDs (Years Lived with Disability)	Middle SDI	Neuroblastoma and other peripheral nervous cell tumors	Rate	Male	Age-standardized	1997	0.06793804974	0.04300020289	0.09910418752	l
YLDs (Years Lived with Disability)	Middle SDI	Neuroblastoma and other peripheral nervous cell tumors	Rate	Female	Age-standardized	1997	0.05204135573	0.02950988959	0.08116661952	l
YLDs (Years Lived with Disability)	Middle SDI	Neuroblastoma and other peripheral nervous cell tumors	Rate	Both	Age-standardized	1997	0.06026014883	0.03732686603	0.09063859835	l
YLDs (Years Lived with Disability)	Middle SDI	Neuroblastoma and other peripheral nervous cell tumors	Rate	Male	Age-standardized	1998	0.0701177635	0.04458737771	0.10304822718	l
YLDs (Years Lived with Disability)	Middle SDI	Neuroblastoma and other peripheral nervous cell tumors	Rate	Female	Age-standardized	1998	0.05431449552	0.03168157703	0.08358739219	l
YLDs (Years Lived with Disability)	Middle SDI	Neuroblastoma and other peripheral nervous cell tumors	Rate	Both	Age-standardized	1998	0.06248513684	0.03838396534	0.09295554149	l
YLDs (Years Lived with Disability)	Middle SDI	Neuroblastoma and other peripheral nervous cell tumors	Rate	Male	Age-standardized	1999	0.07266526483	0.04613556246	0.10601778617	l
YLDs (Years Lived with Disability)	Middle SDI	Neuroblastoma and other peripheral nervous cell tumors	Rate	Female	Age-standardized	1999	0.0561403689	0.0326855961	0.08703981269	l
YLDs (Years Lived with Disability)	Middle SDI	Neuroblastoma and other peripheral nervous cell tumors	Rate	Both	Age-standardized	1999	0.06468677707	0.0401078517	0.09619272758	l
YLDs (Years Lived with Disability)	Middle SDI	Neuroblastoma and other peripheral nervous cell tumors	Rate	Male	Age-standardized	2000	0.07427130462	0.04760293348	0.10830408566	l
YLDs (Years Lived with Disability)	Middle SDI	Neuroblastoma and other peripheral nervous cell tumors	Rate	Female	Age-standardized	2000	0.05714347474	0.03363385473	0.08871846225	l
YLDs (Years Lived with Disability)	Middle SDI	Neuroblastoma and other peripheral nervous cell tumors	Rate	Both	Age-standardized	2000	0.0660026043	0.04124118807	0.09793595089	l
YLDs (Years Lived with Disability)	Middle SDI	Neuroblastoma and other peripheral nervous cell tumors	Rate	Male	Age-standardized	2001	0.07464736799	0.04702152052	0.10907523467	l
YLDs (Years Lived with Disability)	Middle SDI	Neuroblastoma and other peripheral nervous cell tumors	Rate	Female	Age-standardized	2001	0.05788276692	0.03410200616	0.08780899855	l
YLDs (Years Lived with Disability)	Middle SDI	Neuroblastoma and other peripheral nervous cell tumors	Rate	Both	Age-standardized	2001	0.06655290224	0.041909644	0.09845236956	l
YLDs (Years Lived with Disability)	Middle SDI	Neuroblastoma and other peripheral nervous cell tumors	Rate	Male	Age-standardized	2002	0.07487222384	0.04824197655	0.10814761666	l
YLDs (Years Lived with Disability)	Middle SDI	Neuroblastoma and other peripheral nervous cell tumors	Rate	Female	Age-standardized	2002	0.05781810623	0.03468869931	0.08803964324	l
YLDs (Years Lived with Disability)	Middle SDI	Neuroblastoma and other peripheral nervous cell tumors	Rate	Both	Age-standardized	2002	0.06663943377	0.04208896394	0.09822865826	l
YLDs (Years Lived with Disability)	Middle SDI	Neuroblastoma and other peripheral nervous cell tumors	Rate	Male	Age-standardized	2003	0.07527577557	0.04938067797	0.10776602796	l
YLDs (Years Lived with Disability)	Middle SDI	Neuroblastoma and other peripheral nervous cell tumors	Rate	Female	Age-standardized	2003	0.05766502687	0.03464120307	0.08891295091	l
YLDs (Years Lived with Disability)	Middle SDI	Neuroblastoma and other peripheral nervous cell tumors	Rate	Both	Age-standardized	2003	0.06677261658	0.04259917977	0.09924984071	l
YLDs (Years Lived with Disability)	Middle SDI	Neuroblastoma and other peripheral nervous cell tumors	Rate	Male	Age-standardized	2004	0.0756493422	0.04976027009	0.10946995681	l
YLDs (Years Lived with Disability)	Middle SDI	Neuroblastoma and other peripheral nervous cell tumors	Rate	Female	Age-standardized	2004	0.05705470634	0.03456875696	0.08863383982	l
YLDs (Years Lived with Disability)	Middle SDI	Neuroblastoma and other peripheral nervous cell tumors	Rate	Both	Age-standardized	2004	0.06666871957	0.04273407479	0.09948681805	l
YLDs (Years Lived with Disability)	Middle SDI	Neuroblastoma and other peripheral nervous cell tumors	Rate	Male	Age-standardized	2005	0.07535191344	0.04978383475	0.11009668222	l
YLDs (Years Lived with Disability)	Middle SDI	Neuroblastoma and other peripheral nervous cell tumors	Rate	Female	Age-standardized	2005	0.0574980654	0.03528633579	0.08876271159	l
YLDs (Years Lived with Disability)	Middle SDI	Neuroblastoma and other peripheral nervous cell tumors	Rate	Both	Age-standardized	2005	0.06672491918	0.04290610726	0.09913932506	l
YLDs (Years Lived with Disability)	Middle SDI	Neuroblastoma and other peripheral nervous cell tumors	Rate	Male	Age-standardized	2006	0.07566712324	0.05010205761	0.11036700588	l
YLDs (Years Lived with Disability)	Middle SDI	Neuroblastoma and other peripheral nervous cell tumors	Rate	Female	Age-standardized	2006	0.05805707895	0.03609442807	0.08905429491	l
YLDs (Years Lived with Disability)	Middle SDI	Neuroblastoma and other peripheral nervous cell tumors	Rate	Both	Age-standardized	2006	0.06715390194	0.04342608362	0.09917319173	l
YLDs (Years Lived with Disability)	Middle SDI	Neuroblastoma and other peripheral nervous cell tumors	Rate	Male	Age-standardized	2007	0.07782967974	0.0519271925	0.11158003341	l
YLDs (Years Lived with Disability)	Middle SDI	Neuroblastoma and other peripheral nervous cell tumors	Rate	Female	Age-standardized	2007	0.05878932584	0.03724577297	0.08887061243	l
YLDs (Years Lived with Disability)	Middle SDI	Neuroblastoma and other peripheral nervous cell tumors	Rate	Both	Age-standardized	2007	0.06862260971	0.04493119496	0.10004929667	l
YLDs (Years Lived with Disability)	Middle SDI	Neuroblastoma and other peripheral nervous cell tumors	Rate	Male	Age-standardized	2008	0.08017415472	0.05361040369	0.11629537325	l
YLDs (Years Lived with Disability)	Middle SDI	Neuroblastoma and other peripheral nervous cell tumors	Rate	Female	Age-standardized	2008	0.05940873603	0.03741563376	0.09151629548	l
YLDs (Years Lived with Disability)	Middle SDI	Neuroblastoma and other peripheral nervous cell tumors	Rate	Both	Age-standardized	2008	0.07013023953	0.04595272633	0.10242273828	l
YLDs (Years Lived with Disability)	Middle SDI	Neuroblastoma and other peripheral nervous cell tumors	Rate	Male	Age-standardized	2009	0.08237853035	0.05536635743	0.12042373285	l
YLDs (Years Lived with Disability)	Middle SDI	Neuroblastoma and other peripheral nervous cell tumors	Rate	Female	Age-standardized	2009	0.05998359905	0.03743670398	0.09142245559	l
YLDs (Years Lived with Disability)	Middle SDI	Neuroblastoma and other peripheral nervous cell tumors	Rate	Both	Age-standardized	2009	0.07154303683	0.04664058375	0.10414233955	l
YLDs (Years Lived with Disability)	Middle SDI	Neuroblastoma and other peripheral nervous cell tumors	Rate	Male	Age-standardized	2010	0.08568019075	0.05685022565	0.12507394368	l
YLDs (Years Lived with Disability)	Middle SDI	Neuroblastoma and other peripheral nervous cell tumors	Rate	Female	Age-standardized	2010	0.06165282758	0.03818726506	0.09327218027	l
YLDs (Years Lived with Disability)	Middle SDI	Neuroblastoma and other peripheral nervous cell tumors	Rate	Both	Age-standardized	2010	0.07404675687	0.04807461122	0.10861195483	l
YLDs (Years Lived with Disability)	Middle SDI	Neuroblastoma and other peripheral nervous cell tumors	Rate	Male	Age-standardized	2011	0.0887234206	0.05948196858	0.12853054836	l
YLDs (Years Lived with Disability)	Middle SDI	Neuroblastoma and other peripheral nervous cell tumors	Rate	Female	Age-standardized	2011	0.06276305233	0.03925779392	0.09487839785	l
YLDs (Years Lived with Disability)	Middle SDI	Neuroblastoma and other peripheral nervous cell tumors	Rate	Both	Age-standardized	2011	0.07614122654	0.05009502556	0.11075850842	l
YLDs (Years Lived with Disability)	Middle SDI	Neuroblastoma and other peripheral nervous cell tumors	Rate	Male	Age-standardized	2012	0.09083802992	0.06031555256	0.13235871345	l
YLDs (Years Lived with Disability)	Middle SDI	Neuroblastoma and other peripheral nervous cell tumors	Rate	Female	Age-standardized	2012	0.06257798551	0.03843507916	0.09498875931	l
YLDs (Years Lived with Disability)	Middle SDI	Neuroblastoma and other peripheral nervous cell tumors	Rate	Both	Age-standardized	2012	0.07712918064	0.05017495846	0.11252475328	l
YLDs (Years Lived with Disability)	Middle SDI	Neuroblastoma and other peripheral nervous cell tumors	Rate	Male	Age-standardized	2013	0.09348042579	0.06224938049	0.13550064695	l
YLDs (Years Lived with Disability)	Middle SDI	Neuroblastoma and other peripheral nervous cell tumors	Rate	Female	Age-standardized	2013	0.06386700306	0.03943191413	0.09461724689	l
YLDs (Years Lived with Disability)	Middle SDI	Neuroblastoma and other peripheral nervous cell tumors	Rate	Both	Age-standardized	2013	0.07910266478	0.05203027293	0.11484136186	l
YLDs (Years Lived with Disability)	Middle SDI	Neuroblastoma and other peripheral nervous cell tumors	Rate	Male	Age-standardized	2014	0.09461473973	0.06291986775	0.13527319702	l
YLDs (Years Lived with Disability)	Middle SDI	Neuroblastoma and other peripheral nervous cell tumors	Rate	Female	Age-standardized	2014	0.06445227723	0.03968262502	0.09686324941	l
YLDs (Years Lived with Disability)	Middle SDI	Neuroblastoma and other peripheral nervous cell tumors	Rate	Both	Age-standardized	2014	0.07995754229	0.05267375189	0.11500044559	l
YLDs (Years Lived with Disability)	Middle SDI	Neuroblastoma and other peripheral nervous cell tumors	Rate	Male	Age-standardized	2015	0.0946896496	0.06259369661	0.13635785083	l
YLDs (Years Lived with Disability)	Middle SDI	Neuroblastoma and other peripheral nervous cell tumors	Rate	Female	Age-standardized	2015	0.06475843328	0.03986229589	0.0965356642	l
YLDs (Years Lived with Disability)	Middle SDI	Neuroblastoma and other peripheral nervous cell tumors	Rate	Both	Age-standardized	2015	0.08012745392	0.0528423768	0.11520234183	l
YLDs (Years Lived with Disability)	Middle SDI	Neuroblastoma and other peripheral nervous cell tumors	Rate	Male	Age-standardized	2016	0.0944216865	0.06264375509	0.13579142356	l
YLDs (Years Lived with Disability)	Middle SDI	Neuroblastoma and other peripheral nervous cell tumors	Rate	Female	Age-standardized	2016	0.06511320686	0.04019499025	0.09697497656	l
YLDs (Years Lived with Disability)	Middle SDI	Neuroblastoma and other peripheral nervous cell tumors	Rate	Both	Age-standardized	2016	0.0801485142	0.05307600178	0.11475066412	l
YLDs (Years Lived with Disability)	Middle SDI	Neuroblastoma and other peripheral nervous cell tumors	Rate	Male	Age-standardized	2017	0.09430007135	0.0626583547	0.13662184718	l
YLDs (Years Lived with Disability)	Middle SDI	Neuroblastoma and other peripheral nervous cell tumors	Rate	Female	Age-standardized	2017	0.06572195389	0.04085820366	0.09956893546	l
YLDs (Years Lived with Disability)	Middle SDI	Neuroblastoma and other peripheral nervous cell tumors	Rate	Both	Age-standardized	2017	0.08038082268	0.05303298162	0.11548535932	l
YLDs (Years Lived with Disability)	Middle SDI	Neuroblastoma and other peripheral nervous cell tumors	Rate	Male	Age-standardized	2018	0.09516444412	0.06395307909	0.13937160504	l
YLDs (Years Lived with Disability)	Middle SDI	Neuroblastoma and other peripheral nervous cell tumors	Rate	Female	Age-standardized	2018	0.06653741004	0.04130740343	0.10050093536	l
YLDs (Years Lived with Disability)	Middle SDI	Neuroblastoma and other peripheral nervous cell tumors	Rate	Both	Age-standardized	2018	0.0812170099	0.05389785618	0.1177012024	l
YLDs (Years Lived with Disability)	Middle SDI	Neuroblastoma and other peripheral nervous cell tumors	Rate	Male	Age-standardized	2019	0.09642763897	0.06431503343	0.14208012502	l
YLDs (Years Lived with Disability)	Middle SDI	Neuroblastoma and other peripheral nervous cell tumors	Rate	Female	Age-standardized	2019	0.06714505895	0.04140761673	0.10168214025	l
YLDs (Years Lived with Disability)	Middle SDI	Neuroblastoma and other peripheral nervous cell tumors	Rate	Both	Age-standardized	2019	0.08215385236	0.05512414905	0.119851919	l
YLDs (Years Lived with Disability)	Middle SDI	Neuroblastoma and other peripheral nervous cell tumors	Rate	Male	Age-standardized	2020	0.09147149946	0.06060851474	0.1345021056	l
YLDs (Years Lived with Disability)	Middle SDI	Neuroblastoma and other peripheral nervous cell tumors	Rate	Female	Age-standardized	2020	0.06074478496	0.03712739514	0.09418254277	l
YLDs (Years Lived with Disability)	Middle SDI	Neuroblastoma and other peripheral nervous cell tumors	Rate	Both	Age-standardized	2020	0.07649491615	0.05036552744	0.11268851152	l
YLDs (Years Lived with Disability)	Middle SDI	Neuroblastoma and other peripheral nervous cell tumors	Rate	Male	Age-standardized	2021	0.09078249353	0.05942145328	0.13527235693	l
YLDs (Years Lived with Disability)	Middle SDI	Neuroblastoma and other peripheral nervous cell tumors	Rate	Female	Age-standardized	2021	0.05959573021	0.03607715744	0.09237070908	l
YLDs (Years Lived with Disability)	Middle SDI	Neuroblastoma and other peripheral nervous cell tumors	Rate	Both	Age-standardized	2021	0.07556902939	0.04942759325	0.11296993123	l
YLDs (Years Lived with Disability)	Low SDI	Neuroblastoma and other peripheral nervous cell tumors	Rate	Male	Age-standardized	1990	0.03693603486	0.01975578006	0.06287500622	l
YLDs (Years Lived with Disability)	Low SDI	Neuroblastoma and other peripheral nervous cell tumors	Rate	Female	Age-standardized	1990	0.02960411471	0.01186657351	0.06813838454	l
YLDs (Years Lived with Disability)	Low SDI	Neuroblastoma and other peripheral nervous cell tumors	Rate	Both	Age-standardized	1990	0.03333033703	0.01651961603	0.06255338138	l
YLDs (Years Lived with Disability)	Low SDI	Neuroblastoma and other peripheral nervous cell tumors	Rate	Male	Age-standardized	1991	0.03715275118	0.02024643171	0.06255151059	l
YLDs (Years Lived with Disability)	Low SDI	Neuroblastoma and other peripheral nervous cell tumors	Rate	Female	Age-standardized	1991	0.02967305129	0.01208208405	0.06755602623	l
YLDs (Years Lived with Disability)	Low SDI	Neuroblastoma and other peripheral nervous cell tumors	Rate	Both	Age-standardized	1991	0.03347603751	0.0170917516	0.0628711414	l
YLDs (Years Lived with Disability)	Low SDI	Neuroblastoma and other peripheral nervous cell tumors	Rate	Male	Age-standardized	1992	0.03737149689	0.02051545327	0.06474495278	l
YLDs (Years Lived with Disability)	Low SDI	Neuroblastoma and other peripheral nervous cell tumors	Rate	Female	Age-standardized	1992	0.02981021201	0.01220455739	0.06698176883	l
YLDs (Years Lived with Disability)	Low SDI	Neuroblastoma and other peripheral nervous cell tumors	Rate	Both	Age-standardized	1992	0.03365667012	0.01677776269	0.06238521614	l
YLDs (Years Lived with Disability)	Low SDI	Neuroblastoma and other peripheral nervous cell tumors	Rate	Male	Age-standardized	1993	0.03678880351	0.02017543911	0.06397942425	l
YLDs (Years Lived with Disability)	Low SDI	Neuroblastoma and other peripheral nervous cell tumors	Rate	Female	Age-standardized	1993	0.02928391483	0.01211371367	0.06586229818	l
YLDs (Years Lived with Disability)	Low SDI	Neuroblastoma and other peripheral nervous cell tumors	Rate	Both	Age-standardized	1993	0.03310370843	0.01673662776	0.06084276005	l
YLDs (Years Lived with Disability)	Low SDI	Neuroblastoma and other peripheral nervous cell tumors	Rate	Male	Age-standardized	1994	0.03654080288	0.01999548763	0.06218108011	l
YLDs (Years Lived with Disability)	Low SDI	Neuroblastoma and other peripheral nervous cell tumors	Rate	Female	Age-standardized	1994	0.02912300851	0.01196304709	0.06592186394	l
YLDs (Years Lived with Disability)	Low SDI	Neuroblastoma and other peripheral nervous cell tumors	Rate	Both	Age-standardized	1994	0.03290061944	0.01664849519	0.06112787238	l
YLDs (Years Lived with Disability)	Low SDI	Neuroblastoma and other peripheral nervous cell tumors	Rate	Male	Age-standardized	1995	0.03594099134	0.01945798846	0.06124430229	l
YLDs (Years Lived with Disability)	Low SDI	Neuroblastoma and other peripheral nervous cell tumors	Rate	Female	Age-standardized	1995	0.02850782007	0.01173395921	0.06483882752	l
YLDs (Years Lived with Disability)	Low SDI	Neuroblastoma and other peripheral nervous cell tumors	Rate	Both	Age-standardized	1995	0.03229586202	0.01635859826	0.06131488387	l
YLDs (Years Lived with Disability)	Low SDI	Neuroblastoma and other peripheral nervous cell tumors	Rate	Male	Age-standardized	1996	0.03493283832	0.01908141486	0.05982734735	l
YLDs (Years Lived with Disability)	Low SDI	Neuroblastoma and other peripheral nervous cell tumors	Rate	Female	Age-standardized	1996	0.02778886821	0.01132695938	0.06503168104	l
YLDs (Years Lived with Disability)	Low SDI	Neuroblastoma and other peripheral nervous cell tumors	Rate	Both	Age-standardized	1996	0.03143124254	0.01598067981	0.05893872352	l
YLDs (Years Lived with Disability)	Low SDI	Neuroblastoma and other peripheral nervous cell tumors	Rate	Male	Age-standardized	1997	0.03412770377	0.01874940817	0.05843906795	l
YLDs (Years Lived with Disability)	Low SDI	Neuroblastoma and other peripheral nervous cell tumors	Rate	Female	Age-standardized	1997	0.02709137514	0.01121524192	0.06490559221	l
YLDs (Years Lived with Disability)	Low SDI	Neuroblastoma and other peripheral nervous cell tumors	Rate	Both	Age-standardized	1997	0.03068075288	0.01573034446	0.05861472283	l
YLDs (Years Lived with Disability)	Low SDI	Neuroblastoma and other peripheral nervous cell tumors	Rate	Male	Age-standardized	1998	0.03326856788	0.01834634707	0.05779250163	l
YLDs (Years Lived with Disability)	Low SDI	Neuroblastoma and other peripheral nervous cell tumors	Rate	Female	Age-standardized	1998	0.02639794334	0.01093760056	0.06423318727	l
YLDs (Years Lived with Disability)	Low SDI	Neuroblastoma and other peripheral nervous cell tumors	Rate	Both	Age-standardized	1998	0.02990394818	0.01521111451	0.05747570427	l
YLDs (Years Lived with Disability)	Low SDI	Neuroblastoma and other peripheral nervous cell tumors	Rate	Male	Age-standardized	1999	0.03279225147	0.01832207737	0.0568306964	l
YLDs (Years Lived with Disability)	Low SDI	Neuroblastoma and other peripheral nervous cell tumors	Rate	Female	Age-standardized	1999	0.02618259742	0.01107151312	0.06257278377	l
YLDs (Years Lived with Disability)	Low SDI	Neuroblastoma and other peripheral nervous cell tumors	Rate	Both	Age-standardized	1999	0.02955626575	0.01522133987	0.05624075559	l
YLDs (Years Lived with Disability)	Low SDI	Neuroblastoma and other peripheral nervous cell tumors	Rate	Male	Age-standardized	2000	0.03252785671	0.01776926488	0.05774039295	l
YLDs (Years Lived with Disability)	Low SDI	Neuroblastoma and other peripheral nervous cell tumors	Rate	Female	Age-standardized	2000	0.02614364514	0.01114081267	0.06295756866	l
YLDs (Years Lived with Disability)	Low SDI	Neuroblastoma and other peripheral nervous cell tumors	Rate	Both	Age-standardized	2000	0.02940253776	0.01503755671	0.05581813907	l
YLDs (Years Lived with Disability)	Low SDI	Neuroblastoma and other peripheral nervous cell tumors	Rate	Male	Age-standardized	2001	0.03222607512	0.01772813082	0.05838830689	l
YLDs (Years Lived with Disability)	Low SDI	Neuroblastoma and other peripheral nervous cell tumors	Rate	Female	Age-standardized	2001	0.02579953809	0.01085744789	0.06250669467	l
YLDs (Years Lived with Disability)	Low SDI	Neuroblastoma and other peripheral nervous cell tumors	Rate	Both	Age-standardized	2001	0.02908087211	0.01484938296	0.05559724727	l
YLDs (Years Lived with Disability)	Low SDI	Neuroblastoma and other peripheral nervous cell tumors	Rate	Male	Age-standardized	2002	0.0319251036	0.01690521144	0.05714143022	l
YLDs (Years Lived with Disability)	Low SDI	Neuroblastoma and other peripheral nervous cell tumors	Rate	Female	Age-standardized	2002	0.02563579924	0.01072615023	0.06315314072	l
YLDs (Years Lived with Disability)	Low SDI	Neuroblastoma and other peripheral nervous cell tumors	Rate	Both	Age-standardized	2002	0.02884709318	0.0144853716	0.05519553465	l
YLDs (Years Lived with Disability)	Low SDI	Neuroblastoma and other peripheral nervous cell tumors	Rate	Male	Age-standardized	2003	0.03175760058	0.01669938246	0.05640561896	l
YLDs (Years Lived with Disability)	Low SDI	Neuroblastoma and other peripheral nervous cell tumors	Rate	Female	Age-standardized	2003	0.02552289039	0.01080474332	0.06306082187	l
YLDs (Years Lived with Disability)	Low SDI	Neuroblastoma and other peripheral nervous cell tumors	Rate	Both	Age-standardized	2003	0.02870588657	0.01447792977	0.05499493084	l
YLDs (Years Lived with Disability)	Low SDI	Neuroblastoma and other peripheral nervous cell tumors	Rate	Male	Age-standardized	2004	0.03210751724	0.01690580627	0.05909045295	l
YLDs (Years Lived with Disability)	Low SDI	Neuroblastoma and other peripheral nervous cell tumors	Rate	Female	Age-standardized	2004	0.02578965874	0.01109996893	0.062986529	l
YLDs (Years Lived with Disability)	Low SDI	Neuroblastoma and other peripheral nervous cell tumors	Rate	Both	Age-standardized	2004	0.02901403561	0.0146932115	0.0555024473	l
YLDs (Years Lived with Disability)	Low SDI	Neuroblastoma and other peripheral nervous cell tumors	Rate	Male	Age-standardized	2005	0.03260197634	0.01660880865	0.06053743927	l
YLDs (Years Lived with Disability)	Low SDI	Neuroblastoma and other peripheral nervous cell tumors	Rate	Female	Age-standardized	2005	0.02623741969	0.01138108065	0.06436990856	l
YLDs (Years Lived with Disability)	Low SDI	Neuroblastoma and other peripheral nervous cell tumors	Rate	Both	Age-standardized	2005	0.02948417508	0.01464055373	0.0570846927	l
YLDs (Years Lived with Disability)	Low SDI	Neuroblastoma and other peripheral nervous cell tumors	Rate	Male	Age-standardized	2006	0.0334613498	0.01692992484	0.06115427126	l
YLDs (Years Lived with Disability)	Low SDI	Neuroblastoma and other peripheral nervous cell tumors	Rate	Female	Age-standardized	2006	0.02666137963	0.01162577657	0.06687514804	l
YLDs (Years Lived with Disability)	Low SDI	Neuroblastoma and other peripheral nervous cell tumors	Rate	Both	Age-standardized	2006	0.03012865842	0.0150714716	0.05732265301	l
YLDs (Years Lived with Disability)	Low SDI	Neuroblastoma and other peripheral nervous cell tumors	Rate	Male	Age-standardized	2007	0.03384288256	0.01680751962	0.06260875952	l
YLDs (Years Lived with Disability)	Low SDI	Neuroblastoma and other peripheral nervous cell tumors	Rate	Female	Age-standardized	2007	0.02694114877	0.01148901611	0.06548501923	l
YLDs (Years Lived with Disability)	Low SDI	Neuroblastoma and other peripheral nervous cell tumors	Rate	Both	Age-standardized	2007	0.03045846607	0.01534485141	0.05897978969	l
YLDs (Years Lived with Disability)	Low SDI	Neuroblastoma and other peripheral nervous cell tumors	Rate	Male	Age-standardized	2008	0.03465998131	0.0171237395	0.06593300205	l
YLDs (Years Lived with Disability)	Low SDI	Neuroblastoma and other peripheral nervous cell tumors	Rate	Female	Age-standardized	2008	0.02741473998	0.01183341501	0.06756436377	l
YLDs (Years Lived with Disability)	Low SDI	Neuroblastoma and other peripheral nervous cell tumors	Rate	Both	Age-standardized	2008	0.03110605691	0.01524873543	0.06040558955	l
YLDs (Years Lived with Disability)	Low SDI	Neuroblastoma and other peripheral nervous cell tumors	Rate	Male	Age-standardized	2009	0.03568589038	0.01746979209	0.06684319342	l
YLDs (Years Lived with Disability)	Low SDI	Neuroblastoma and other peripheral nervous cell tumors	Rate	Female	Age-standardized	2009	0.02790293378	0.01222634934	0.06715371276	l
YLDs (Years Lived with Disability)	Low SDI	Neuroblastoma and other peripheral nervous cell tumors	Rate	Both	Age-standardized	2009	0.03186728349	0.01585117669	0.06054362004	l
YLDs (Years Lived with Disability)	Low SDI	Neuroblastoma and other peripheral nervous cell tumors	Rate	Male	Age-standardized	2010	0.03737833418	0.0180491274	0.07160281189	l
YLDs (Years Lived with Disability)	Low SDI	Neuroblastoma and other peripheral nervous cell tumors	Rate	Female	Age-standardized	2010	0.02891540181	0.01274775523	0.06911484747	l
YLDs (Years Lived with Disability)	Low SDI	Neuroblastoma and other peripheral nervous cell tumors	Rate	Both	Age-standardized	2010	0.03322533981	0.01642375195	0.06318589879	l
YLDs (Years Lived with Disability)	Low SDI	Neuroblastoma and other peripheral nervous cell tumors	Rate	Male	Age-standardized	2011	0.03890377969	0.01890252713	0.07195431048	l
YLDs (Years Lived with Disability)	Low SDI	Neuroblastoma and other peripheral nervous cell tumors	Rate	Female	Age-standardized	2011	0.02997842121	0.01305937599	0.07080825244	l
YLDs (Years Lived with Disability)	Low SDI	Neuroblastoma and other peripheral nervous cell tumors	Rate	Both	Age-standardized	2011	0.03452285777	0.01664363832	0.06434720151	l
YLDs (Years Lived with Disability)	Low SDI	Neuroblastoma and other peripheral nervous cell tumors	Rate	Male	Age-standardized	2012	0.04083216534	0.01953370802	0.07602354292	l
YLDs (Years Lived with Disability)	Low SDI	Neuroblastoma and other peripheral nervous cell tumors	Rate	Female	Age-standardized	2012	0.03112001626	0.01379054536	0.07221973131	l
YLDs (Years Lived with Disability)	Low SDI	Neuroblastoma and other peripheral nervous cell tumors	Rate	Both	Age-standardized	2012	0.03606534639	0.01776677004	0.06624734308	l
YLDs (Years Lived with Disability)	Low SDI	Neuroblastoma and other peripheral nervous cell tumors	Rate	Male	Age-standardized	2013	0.04335017691	0.02076814775	0.08100184195	l
YLDs (Years Lived with Disability)	Low SDI	Neuroblastoma and other peripheral nervous cell tumors	Rate	Female	Age-standardized	2013	0.03276170312	0.01445639294	0.07675251857	l
YLDs (Years Lived with Disability)	Low SDI	Neuroblastoma and other peripheral nervous cell tumors	Rate	Both	Age-standardized	2013	0.03815383689	0.01865854822	0.07113492384	l
YLDs (Years Lived with Disability)	Low SDI	Neuroblastoma and other peripheral nervous cell tumors	Rate	Male	Age-standardized	2014	0.04581719735	0.02171124486	0.08471986726	l
YLDs (Years Lived with Disability)	Low SDI	Neuroblastoma and other peripheral nervous cell tumors	Rate	Female	Age-standardized	2014	0.03464537949	0.01521214227	0.07983012351	l
YLDs (Years Lived with Disability)	Low SDI	Neuroblastoma and other peripheral nervous cell tumors	Rate	Both	Age-standardized	2014	0.04033463735	0.01953470438	0.07491067169	l
YLDs (Years Lived with Disability)	Low SDI	Neuroblastoma and other peripheral nervous cell tumors	Rate	Male	Age-standardized	2015	0.04820430229	0.02233820659	0.0886468944	l
YLDs (Years Lived with Disability)	Low SDI	Neuroblastoma and other peripheral nervous cell tumors	Rate	Female	Age-standardized	2015	0.03607817284	0.0158278547	0.08266668581	l
YLDs (Years Lived with Disability)	Low SDI	Neuroblastoma and other peripheral nervous cell tumors	Rate	Both	Age-standardized	2015	0.04225403834	0.02045932349	0.07968456331	l
YLDs (Years Lived with Disability)	Low SDI	Neuroblastoma and other peripheral nervous cell tumors	Rate	Male	Age-standardized	2016	0.05162510159	0.02408966476	0.09735697551	l
YLDs (Years Lived with Disability)	Low SDI	Neuroblastoma and other peripheral nervous cell tumors	Rate	Female	Age-standardized	2016	0.03856384463	0.01725556093	0.08620459513	l
YLDs (Years Lived with Disability)	Low SDI	Neuroblastoma and other peripheral nervous cell tumors	Rate	Both	Age-standardized	2016	0.04521693355	0.02161722255	0.08487690906	l
YLDs (Years Lived with Disability)	Low SDI	Neuroblastoma and other peripheral nervous cell tumors	Rate	Male	Age-standardized	2017	0.05392065558	0.02482938426	0.09837293102	l
YLDs (Years Lived with Disability)	Low SDI	Neuroblastoma and other peripheral nervous cell tumors	Rate	Female	Age-standardized	2017	0.04022966537	0.01787656458	0.08960005451	l
YLDs (Years Lived with Disability)	Low SDI	Neuroblastoma and other peripheral nervous cell tumors	Rate	Both	Age-standardized	2017	0.04720468685	0.02305614318	0.08904795764	l
YLDs (Years Lived with Disability)	Low SDI	Neuroblastoma and other peripheral nervous cell tumors	Rate	Male	Age-standardized	2018	0.05452442472	0.0244013752	0.10168387434	l
YLDs (Years Lived with Disability)	Low SDI	Neuroblastoma and other peripheral nervous cell tumors	Rate	Female	Age-standardized	2018	0.04040521889	0.01747948986	0.08843883587	l
YLDs (Years Lived with Disability)	Low SDI	Neuroblastoma and other peripheral nervous cell tumors	Rate	Both	Age-standardized	2018	0.04759899729	0.02336508825	0.09031874398	l
YLDs (Years Lived with Disability)	Low SDI	Neuroblastoma and other peripheral nervous cell tumors	Rate	Male	Age-standardized	2019	0.05590162624	0.02394399803	0.10586456248	l
YLDs (Years Lived with Disability)	Low SDI	Neuroblastoma and other peripheral nervous cell tumors	Rate	Female	Age-standardized	2019	0.04095868313	0.0178431619	0.08913183723	l
YLDs (Years Lived with Disability)	Low SDI	Neuroblastoma and other peripheral nervous cell tumors	Rate	Both	Age-standardized	2019	0.0485735278	0.02359943511	0.09137082004	l
YLDs (Years Lived with Disability)	Low SDI	Neuroblastoma and other peripheral nervous cell tumors	Rate	Male	Age-standardized	2020	0.05826538544	0.02564961199	0.11420290644	l
YLDs (Years Lived with Disability)	Low SDI	Neuroblastoma and other peripheral nervous cell tumors	Rate	Female	Age-standardized	2020	0.04059744054	0.01761479889	0.08744811367	l
YLDs (Years Lived with Disability)	Low SDI	Neuroblastoma and other peripheral nervous cell tumors	Rate	Both	Age-standardized	2020	0.0496043494	0.02304858793	0.09465601336	l
YLDs (Years Lived with Disability)	Low SDI	Neuroblastoma and other peripheral nervous cell tumors	Rate	Male	Age-standardized	2021	0.05723177866	0.02460767922	0.10688899025	l
YLDs (Years Lived with Disability)	Low SDI	Neuroblastoma and other peripheral nervous cell tumors	Rate	Female	Age-standardized	2021	0.03968098336	0.01678529809	0.08663737911	l
YLDs (Years Lived with Disability)	Low SDI	Neuroblastoma and other peripheral nervous cell tumors	Rate	Both	Age-standardized	2021	0.04862883967	0.02228082381	0.09258831871	l
YLDs (Years Lived with Disability)	High-middle SDI	Neuroblastoma and other peripheral nervous cell tumors	Rate	Male	Age-standardized	1990	0.08484804553	0.05622112236	0.12597078207	l
YLDs (Years Lived with Disability)	High-middle SDI	Neuroblastoma and other peripheral nervous cell tumors	Rate	Female	Age-standardized	1990	0.07240699957	0.04416836	0.11211343543	l
YLDs (Years Lived with Disability)	High-middle SDI	Neuroblastoma and other peripheral nervous cell tumors	Rate	Both	Age-standardized	1990	0.07859634531	0.05125689691	0.11671180318	l
YLDs (Years Lived with Disability)	High-middle SDI	Neuroblastoma and other peripheral nervous cell tumors	Rate	Male	Age-standardized	1991	0.0874682152	0.05859931375	0.12885622048	l
YLDs (Years Lived with Disability)	High-middle SDI	Neuroblastoma and other peripheral nervous cell tumors	Rate	Female	Age-standardized	1991	0.0739274997	0.04536666819	0.11460804746	l
YLDs (Years Lived with Disability)	High-middle SDI	Neuroblastoma and other peripheral nervous cell tumors	Rate	Both	Age-standardized	1991	0.08068131356	0.05331412962	0.11888160654	l
YLDs (Years Lived with Disability)	High-middle SDI	Neuroblastoma and other peripheral nervous cell tumors	Rate	Male	Age-standardized	1992	0.09099701352	0.06125038861	0.1332884568	l
YLDs (Years Lived with Disability)	High-middle SDI	Neuroblastoma and other peripheral nervous cell tumors	Rate	Female	Age-standardized	1992	0.07600827187	0.04753506215	0.11743921835	l
YLDs (Years Lived with Disability)	High-middle SDI	Neuroblastoma and other peripheral nervous cell tumors	Rate	Both	Age-standardized	1992	0.08349828986	0.05541737129	0.1231118293	l
YLDs (Years Lived with Disability)	High-middle SDI	Neuroblastoma and other peripheral nervous cell tumors	Rate	Male	Age-standardized	1993	0.09313268506	0.06244888358	0.13476035268	l
YLDs (Years Lived with Disability)	High-middle SDI	Neuroblastoma and other peripheral nervous cell tumors	Rate	Female	Age-standardized	1993	0.07670855	0.04860534495	0.1197094766	l
YLDs (Years Lived with Disability)	High-middle SDI	Neuroblastoma and other peripheral nervous cell tumors	Rate	Both	Age-standardized	1993	0.08493973065	0.05601245659	0.12455913725	l
YLDs (Years Lived with Disability)	High-middle SDI	Neuroblastoma and other peripheral nervous cell tumors	Rate	Male	Age-standardized	1994	0.09779706612	0.06603150822	0.1389683092	l
YLDs (Years Lived with Disability)	High-middle SDI	Neuroblastoma and other peripheral nervous cell tumors	Rate	Female	Age-standardized	1994	0.07981604473	0.0503878232	0.12473593433	l
YLDs (Years Lived with Disability)	High-middle SDI	Neuroblastoma and other peripheral nervous cell tumors	Rate	Both	Age-standardized	1994	0.08884686323	0.05888435965	0.13069277779	l
YLDs (Years Lived with Disability)	High-middle SDI	Neuroblastoma and other peripheral nervous cell tumors	Rate	Male	Age-standardized	1995	0.10033807195	0.06860930569	0.14273182487	l
YLDs (Years Lived with Disability)	High-middle SDI	Neuroblastoma and other peripheral nervous cell tumors	Rate	Female	Age-standardized	1995	0.08074900922	0.05101340271	0.12708592704	l
YLDs (Years Lived with Disability)	High-middle SDI	Neuroblastoma and other peripheral nervous cell tumors	Rate	Both	Age-standardized	1995	0.09061725235	0.05990097601	0.13378399018	l
YLDs (Years Lived with Disability)	High-middle SDI	Neuroblastoma and other peripheral nervous cell tumors	Rate	Male	Age-standardized	1996	0.10298765787	0.06933192252	0.1457042369	l
YLDs (Years Lived with Disability)	High-middle SDI	Neuroblastoma and other peripheral nervous cell tumors	Rate	Female	Age-standardized	1996	0.08204276485	0.05168194864	0.12787741885	l
YLDs (Years Lived with Disability)	High-middle SDI	Neuroblastoma and other peripheral nervous cell tumors	Rate	Both	Age-standardized	1996	0.09262849809	0.06117947615	0.13512713485	l
YLDs (Years Lived with Disability)	High-middle SDI	Neuroblastoma and other peripheral nervous cell tumors	Rate	Male	Age-standardized	1997	0.10571767955	0.07087800073	0.15263489681	l
YLDs (Years Lived with Disability)	High-middle SDI	Neuroblastoma and other peripheral nervous cell tumors	Rate	Female	Age-standardized	1997	0.08389222958	0.0529597948	0.12687680816	l
YLDs (Years Lived with Disability)	High-middle SDI	Neuroblastoma and other peripheral nervous cell tumors	Rate	Both	Age-standardized	1997	0.09495339278	0.06272769602	0.13760450585	l
YLDs (Years Lived with Disability)	High-middle SDI	Neuroblastoma and other peripheral nervous cell tumors	Rate	Male	Age-standardized	1998	0.10852532665	0.07254697969	0.1529265584	l
YLDs (Years Lived with Disability)	High-middle SDI	Neuroblastoma and other peripheral nervous cell tumors	Rate	Female	Age-standardized	1998	0.08534919443	0.05399932269	0.13026247769	l
YLDs (Years Lived with Disability)	High-middle SDI	Neuroblastoma and other peripheral nervous cell tumors	Rate	Both	Age-standardized	1998	0.09711782631	0.06401347435	0.13855359848	l
YLDs (Years Lived with Disability)	High-middle SDI	Neuroblastoma and other peripheral nervous cell tumors	Rate	Male	Age-standardized	1999	0.1097433614	0.07300943361	0.15494992486	l
YLDs (Years Lived with Disability)	High-middle SDI	Neuroblastoma and other peripheral nervous cell tumors	Rate	Female	Age-standardized	1999	0.08640192721	0.05479516448	0.13082730971	l
YLDs (Years Lived with Disability)	High-middle SDI	Neuroblastoma and other peripheral nervous cell tumors	Rate	Both	Age-standardized	1999	0.09826413889	0.06423431014	0.14034874349	l
YLDs (Years Lived with Disability)	High-middle SDI	Neuroblastoma and other peripheral nervous cell tumors	Rate	Male	Age-standardized	2000	0.11014499807	0.07358344768	0.15503503157	l
YLDs (Years Lived with Disability)	High-middle SDI	Neuroblastoma and other peripheral nervous cell tumors	Rate	Female	Age-standardized	2000	0.08692108846	0.05442961155	0.12935653054	l
YLDs (Years Lived with Disability)	High-middle SDI	Neuroblastoma and other peripheral nervous cell tumors	Rate	Both	Age-standardized	2000	0.0987294044	0.06636448722	0.14131103982	l
YLDs (Years Lived with Disability)	High-middle SDI	Neuroblastoma and other peripheral nervous cell tumors	Rate	Male	Age-standardized	2001	0.10906678081	0.07366693861	0.15550656589	l
YLDs (Years Lived with Disability)	High-middle SDI	Neuroblastoma and other peripheral nervous cell tumors	Rate	Female	Age-standardized	2001	0.08676774722	0.05539127467	0.12890435481	l
YLDs (Years Lived with Disability)	High-middle SDI	Neuroblastoma and other peripheral nervous cell tumors	Rate	Both	Age-standardized	2001	0.09811057497	0.06582334069	0.14177272622	l
YLDs (Years Lived with Disability)	High-middle SDI	Neuroblastoma and other peripheral nervous cell tumors	Rate	Male	Age-standardized	2002	0.11035624757	0.07515277292	0.15448518918	l
YLDs (Years Lived with Disability)	High-middle SDI	Neuroblastoma and other peripheral nervous cell tumors	Rate	Female	Age-standardized	2002	0.0868595409	0.05617343721	0.13119970968	l
YLDs (Years Lived with Disability)	High-middle SDI	Neuroblastoma and other peripheral nervous cell tumors	Rate	Both	Age-standardized	2002	0.09882829676	0.06618575137	0.14257797066	l
YLDs (Years Lived with Disability)	High-middle SDI	Neuroblastoma and other peripheral nervous cell tumors	Rate	Male	Age-standardized	2003	0.11184040133	0.07640948344	0.15529734536	l
YLDs (Years Lived with Disability)	High-middle SDI	Neuroblastoma and other peripheral nervous cell tumors	Rate	Female	Age-standardized	2003	0.08774541639	0.05649570871	0.127342644	l
YLDs (Years Lived with Disability)	High-middle SDI	Neuroblastoma and other peripheral nervous cell tumors	Rate	Both	Age-standardized	2003	0.10001911188	0.06727127639	0.14073221243	l
YLDs (Years Lived with Disability)	High-middle SDI	Neuroblastoma and other peripheral nervous cell tumors	Rate	Male	Age-standardized	2004	0.11560339887	0.07911340366	0.1604910667	l
YLDs (Years Lived with Disability)	High-middle SDI	Neuroblastoma and other peripheral nervous cell tumors	Rate	Female	Age-standardized	2004	0.08995382089	0.05838088811	0.13392031432	l
YLDs (Years Lived with Disability)	High-middle SDI	Neuroblastoma and other peripheral nervous cell tumors	Rate	Both	Age-standardized	2004	0.10301701247	0.06996649107	0.14618975563	l
YLDs (Years Lived with Disability)	High-middle SDI	Neuroblastoma and other peripheral nervous cell tumors	Rate	Male	Age-standardized	2005	0.11822415714	0.08111944824	0.16701942853	l
YLDs (Years Lived with Disability)	High-middle SDI	Neuroblastoma and other peripheral nervous cell tumors	Rate	Female	Age-standardized	2005	0.09090217011	0.05956732482	0.13461800524	l
YLDs (Years Lived with Disability)	High-middle SDI	Neuroblastoma and other peripheral nervous cell tumors	Rate	Both	Age-standardized	2005	0.10482837381	0.0712150431	0.14889363725	l
YLDs (Years Lived with Disability)	High-middle SDI	Neuroblastoma and other peripheral nervous cell tumors	Rate	Male	Age-standardized	2006	0.11868612007	0.08073789568	0.16536273488	l
YLDs (Years Lived with Disability)	High-middle SDI	Neuroblastoma and other peripheral nervous cell tumors	Rate	Female	Age-standardized	2006	0.09060998164	0.05996387196	0.13164679345	l
YLDs (Years Lived with Disability)	High-middle SDI	Neuroblastoma and other peripheral nervous cell tumors	Rate	Both	Age-standardized	2006	0.10493031065	0.0712415747	0.14755944125	l
YLDs (Years Lived with Disability)	High-middle SDI	Neuroblastoma and other peripheral nervous cell tumors	Rate	Male	Age-standardized	2007	0.11992372815	0.08138598345	0.17055287535	l
YLDs (Years Lived with Disability)	High-middle SDI	Neuroblastoma and other peripheral nervous cell tumors	Rate	Female	Age-standardized	2007	0.09050220988	0.06020630183	0.1322269915	l
YLDs (Years Lived with Disability)	High-middle SDI	Neuroblastoma and other peripheral nervous cell tumors	Rate	Both	Age-standardized	2007	0.1055196613	0.07167886607	0.14973402323	l
YLDs (Years Lived with Disability)	High-middle SDI	Neuroblastoma and other peripheral nervous cell tumors	Rate	Male	Age-standardized	2008	0.12434143118	0.08645965153	0.17526755581	l
YLDs (Years Lived with Disability)	High-middle SDI	Neuroblastoma and other peripheral nervous cell tumors	Rate	Female	Age-standardized	2008	0.09421260859	0.06407693073	0.13928994702	l
YLDs (Years Lived with Disability)	High-middle SDI	Neuroblastoma and other peripheral nervous cell tumors	Rate	Both	Age-standardized	2008	0.10959874134	0.0759945723	0.15588848198	l
YLDs (Years Lived with Disability)	High-middle SDI	Neuroblastoma and other peripheral nervous cell tumors	Rate	Male	Age-standardized	2009	0.12753090155	0.08745974319	0.1776898135	l
YLDs (Years Lived with Disability)	High-middle SDI	Neuroblastoma and other peripheral nervous cell tumors	Rate	Female	Age-standardized	2009	0.09589679533	0.06319153716	0.13832821766	l
YLDs (Years Lived with Disability)	High-middle SDI	Neuroblastoma and other peripheral nervous cell tumors	Rate	Both	Age-standardized	2009	0.11206034328	0.07747930951	0.15750744349	l
YLDs (Years Lived with Disability)	High-middle SDI	Neuroblastoma and other peripheral nervous cell tumors	Rate	Male	Age-standardized	2010	0.12930758095	0.08878399153	0.17906881671	l
YLDs (Years Lived with Disability)	High-middle SDI	Neuroblastoma and other peripheral nervous cell tumors	Rate	Female	Age-standardized	2010	0.09587956831	0.06351119215	0.13959890108	l
YLDs (Years Lived with Disability)	High-middle SDI	Neuroblastoma and other peripheral nervous cell tumors	Rate	Both	Age-standardized	2010	0.11295613105	0.07788018072	0.15784202776	l
YLDs (Years Lived with Disability)	High-middle SDI	Neuroblastoma and other peripheral nervous cell tumors	Rate	Male	Age-standardized	2011	0.12935203938	0.08973829574	0.18244007185	l
YLDs (Years Lived with Disability)	High-middle SDI	Neuroblastoma and other peripheral nervous cell tumors	Rate	Female	Age-standardized	2011	0.09530871087	0.06298961195	0.13858800922	l
YLDs (Years Lived with Disability)	High-middle SDI	Neuroblastoma and other peripheral nervous cell tumors	Rate	Both	Age-standardized	2011	0.11267637509	0.07871442584	0.1594627026	l
YLDs (Years Lived with Disability)	High-middle SDI	Neuroblastoma and other peripheral nervous cell tumors	Rate	Male	Age-standardized	2012	0.13235445255	0.09285607598	0.18580852791	l
YLDs (Years Lived with Disability)	High-middle SDI	Neuroblastoma and other peripheral nervous cell tumors	Rate	Female	Age-standardized	2012	0.09522924739	0.06362935476	0.13902890442	l
YLDs (Years Lived with Disability)	High-middle SDI	Neuroblastoma and other peripheral nervous cell tumors	Rate	Both	Age-standardized	2012	0.11416406012	0.07922296194	0.16133730619	l
YLDs (Years Lived with Disability)	High-middle SDI	Neuroblastoma and other peripheral nervous cell tumors	Rate	Male	Age-standardized	2013	0.13295129517	0.09166099083	0.18845658057	l
YLDs (Years Lived with Disability)	High-middle SDI	Neuroblastoma and other peripheral nervous cell tumors	Rate	Female	Age-standardized	2013	0.09420088782	0.06272363718	0.13632560424	l
YLDs (Years Lived with Disability)	High-middle SDI	Neuroblastoma and other peripheral nervous cell tumors	Rate	Both	Age-standardized	2013	0.11397069003	0.07905761731	0.16132601277	l
YLDs (Years Lived with Disability)	High-middle SDI	Neuroblastoma and other peripheral nervous cell tumors	Rate	Male	Age-standardized	2014	0.13364930456	0.09346341653	0.18719961442	l
YLDs (Years Lived with Disability)	High-middle SDI	Neuroblastoma and other peripheral nervous cell tumors	Rate	Female	Age-standardized	2014	0.09421619222	0.06097092704	0.13686896135	l
YLDs (Years Lived with Disability)	High-middle SDI	Neuroblastoma and other peripheral nervous cell tumors	Rate	Both	Age-standardized	2014	0.11431501321	0.07941960304	0.16248438703	l
YLDs (Years Lived with Disability)	High-middle SDI	Neuroblastoma and other peripheral nervous cell tumors	Rate	Male	Age-standardized	2015	0.13019767674	0.09180387042	0.18203941955	l
YLDs (Years Lived with Disability)	High-middle SDI	Neuroblastoma and other peripheral nervous cell tumors	Rate	Female	Age-standardized	2015	0.09254271099	0.05984000582	0.13468130856	l
YLDs (Years Lived with Disability)	High-middle SDI	Neuroblastoma and other peripheral nervous cell tumors	Rate	Both	Age-standardized	2015	0.111684858	0.07826981073	0.15807620778	l
YLDs (Years Lived with Disability)	High-middle SDI	Neuroblastoma and other peripheral nervous cell tumors	Rate	Male	Age-standardized	2016	0.12852715492	0.08977108931	0.18138339559	l
YLDs (Years Lived with Disability)	High-middle SDI	Neuroblastoma and other peripheral nervous cell tumors	Rate	Female	Age-standardized	2016	0.09228970468	0.05889617782	0.13373778455	l
YLDs (Years Lived with Disability)	High-middle SDI	Neuroblastoma and other peripheral nervous cell tumors	Rate	Both	Age-standardized	2016	0.11068347038	0.07746623622	0.15788990931	l
YLDs (Years Lived with Disability)	High-middle SDI	Neuroblastoma and other peripheral nervous cell tumors	Rate	Male	Age-standardized	2017	0.12914394172	0.08977821584	0.18074435339	l
YLDs (Years Lived with Disability)	High-middle SDI	Neuroblastoma and other peripheral nervous cell tumors	Rate	Female	Age-standardized	2017	0.09365751479	0.05929949491	0.13503044132	l
YLDs (Years Lived with Disability)	High-middle SDI	Neuroblastoma and other peripheral nervous cell tumors	Rate	Both	Age-standardized	2017	0.1116646162	0.07760487453	0.1574603404	l
YLDs (Years Lived with Disability)	High-middle SDI	Neuroblastoma and other peripheral nervous cell tumors	Rate	Male	Age-standardized	2018	0.12841887617	0.08832742592	0.18125543889	l
YLDs (Years Lived with Disability)	High-middle SDI	Neuroblastoma and other peripheral nervous cell tumors	Rate	Female	Age-standardized	2018	0.09367992997	0.0590972547	0.13381572174	l
YLDs (Years Lived with Disability)	High-middle SDI	Neuroblastoma and other peripheral nervous cell tumors	Rate	Both	Age-standardized	2018	0.11129370153	0.07701942126	0.15524877583	l
YLDs (Years Lived with Disability)	High-middle SDI	Neuroblastoma and other peripheral nervous cell tumors	Rate	Male	Age-standardized	2019	0.12812052371	0.08825830271	0.18173079941	l
YLDs (Years Lived with Disability)	High-middle SDI	Neuroblastoma and other peripheral nervous cell tumors	Rate	Female	Age-standardized	2019	0.09399265929	0.05843360055	0.13642620009	l
YLDs (Years Lived with Disability)	High-middle SDI	Neuroblastoma and other peripheral nervous cell tumors	Rate	Both	Age-standardized	2019	0.1112746508	0.07664522181	0.1577586124	l
YLDs (Years Lived with Disability)	High-middle SDI	Neuroblastoma and other peripheral nervous cell tumors	Rate	Male	Age-standardized	2020	0.11717469877	0.08068410253	0.16676862835	l
YLDs (Years Lived with Disability)	High-middle SDI	Neuroblastoma and other peripheral nervous cell tumors	Rate	Female	Age-standardized	2020	0.08594858823	0.05418179343	0.12502096258	l
YLDs (Years Lived with Disability)	High-middle SDI	Neuroblastoma and other peripheral nervous cell tumors	Rate	Both	Age-standardized	2020	0.10171486678	0.06982099711	0.14495257975	l
YLDs (Years Lived with Disability)	High-middle SDI	Neuroblastoma and other peripheral nervous cell tumors	Rate	Male	Age-standardized	2021	0.11690082953	0.07914237052	0.16869302398	l
YLDs (Years Lived with Disability)	High-middle SDI	Neuroblastoma and other peripheral nervous cell tumors	Rate	Female	Age-standardized	2021	0.08470827947	0.0531756465	0.12342596079	l
YLDs (Years Lived with Disability)	High-middle SDI	Neuroblastoma and other peripheral nervous cell tumors	Rate	Both	Age-standardized	2021	0.10099048696	0.06812139506	0.14397185348	l
YLDs (Years Lived with Disability)	High SDI	Neuroblastoma and other peripheral nervous cell tumors	Rate	Male	Age-standardized	1990	0.18234660972	0.12264252316	0.25013884489	l
YLDs (Years Lived with Disability)	High SDI	Neuroblastoma and other peripheral nervous cell tumors	Rate	Female	Age-standardized	1990	0.13790000584	0.0946537301	0.19138183124	l
YLDs (Years Lived with Disability)	High SDI	Neuroblastoma and other peripheral nervous cell tumors	Rate	Both	Age-standardized	1990	0.16043049192	0.10882238166	0.22204514602	l
YLDs (Years Lived with Disability)	High SDI	Neuroblastoma and other peripheral nervous cell tumors	Rate	Male	Age-standardized	1991	0.18217578893	0.12608217166	0.25164704195	l
YLDs (Years Lived with Disability)	High SDI	Neuroblastoma and other peripheral nervous cell tumors	Rate	Female	Age-standardized	1991	0.13673722938	0.09316903537	0.19079921183	l
YLDs (Years Lived with Disability)	High SDI	Neuroblastoma and other peripheral nervous cell tumors	Rate	Both	Age-standardized	1991	0.159778542	0.10982206718	0.22300918052	l
YLDs (Years Lived with Disability)	High SDI	Neuroblastoma and other peripheral nervous cell tumors	Rate	Male	Age-standardized	1992	0.18321867072	0.12499522574	0.25160402964	l
YLDs (Years Lived with Disability)	High SDI	Neuroblastoma and other peripheral nervous cell tumors	Rate	Female	Age-standardized	1992	0.1358975859	0.0925295916	0.19082719536	l
YLDs (Years Lived with Disability)	High SDI	Neuroblastoma and other peripheral nervous cell tumors	Rate	Both	Age-standardized	1992	0.15989892857	0.10869807462	0.22228824075	l
YLDs (Years Lived with Disability)	High SDI	Neuroblastoma and other peripheral nervous cell tumors	Rate	Male	Age-standardized	1993	0.18791297219	0.12784725254	0.25612246485	l
YLDs (Years Lived with Disability)	High SDI	Neuroblastoma and other peripheral nervous cell tumors	Rate	Female	Age-standardized	1993	0.1361850137	0.09259466218	0.1881611666	l
YLDs (Years Lived with Disability)	High SDI	Neuroblastoma and other peripheral nervous cell tumors	Rate	Both	Age-standardized	1993	0.16242878193	0.1097139869	0.22203276184	l
YLDs (Years Lived with Disability)	High SDI	Neuroblastoma and other peripheral nervous cell tumors	Rate	Male	Age-standardized	1994	0.19419513921	0.13432462344	0.26527007413	l
YLDs (Years Lived with Disability)	High SDI	Neuroblastoma and other peripheral nervous cell tumors	Rate	Female	Age-standardized	1994	0.13864004186	0.09423443606	0.19162655789	l
YLDs (Years Lived with Disability)	High SDI	Neuroblastoma and other peripheral nervous cell tumors	Rate	Both	Age-standardized	1994	0.16683600928	0.11448443252	0.22878158088	l
YLDs (Years Lived with Disability)	High SDI	Neuroblastoma and other peripheral nervous cell tumors	Rate	Male	Age-standardized	1995	0.20131385589	0.14062090815	0.27603262519	l
YLDs (Years Lived with Disability)	High SDI	Neuroblastoma and other peripheral nervous cell tumors	Rate	Female	Age-standardized	1995	0.14192860992	0.09782288283	0.19516485315	l
YLDs (Years Lived with Disability)	High SDI	Neuroblastoma and other peripheral nervous cell tumors	Rate	Both	Age-standardized	1995	0.1720700568	0.1186817445	0.23572051491	l
YLDs (Years Lived with Disability)	High SDI	Neuroblastoma and other peripheral nervous cell tumors	Rate	Male	Age-standardized	1996	0.20735488464	0.14436585803	0.28309817034	l
YLDs (Years Lived with Disability)	High SDI	Neuroblastoma and other peripheral nervous cell tumors	Rate	Female	Age-standardized	1996	0.14546423221	0.10062157359	0.19850332935	l
YLDs (Years Lived with Disability)	High SDI	Neuroblastoma and other peripheral nervous cell tumors	Rate	Both	Age-standardized	1996	0.17688209203	0.12298794927	0.24260560125	l
YLDs (Years Lived with Disability)	High SDI	Neuroblastoma and other peripheral nervous cell tumors	Rate	Male	Age-standardized	1997	0.21271885165	0.14887289808	0.28922498296	l
YLDs (Years Lived with Disability)	High SDI	Neuroblastoma and other peripheral nervous cell tumors	Rate	Female	Age-standardized	1997	0.15029017957	0.10441111241	0.20486470452	l
YLDs (Years Lived with Disability)	High SDI	Neuroblastoma and other peripheral nervous cell tumors	Rate	Both	Age-standardized	1997	0.18198364744	0.1269849549	0.24763361274	l
YLDs (Years Lived with Disability)	High SDI	Neuroblastoma and other peripheral nervous cell tumors	Rate	Male	Age-standardized	1998	0.21638513169	0.15008051243	0.28992483373	l
YLDs (Years Lived with Disability)	High SDI	Neuroblastoma and other peripheral nervous cell tumors	Rate	Female	Age-standardized	1998	0.15313141987	0.10629425296	0.20792281365	l
YLDs (Years Lived with Disability)	High SDI	Neuroblastoma and other peripheral nervous cell tumors	Rate	Both	Age-standardized	1998	0.185234178	0.12812419841	0.24987090331	l
YLDs (Years Lived with Disability)	High SDI	Neuroblastoma and other peripheral nervous cell tumors	Rate	Male	Age-standardized	1999	0.21959389004	0.15283600377	0.29632297287	l
YLDs (Years Lived with Disability)	High SDI	Neuroblastoma and other peripheral nervous cell tumors	Rate	Female	Age-standardized	1999	0.15656198262	0.11008569044	0.2131579135	l
YLDs (Years Lived with Disability)	High SDI	Neuroblastoma and other peripheral nervous cell tumors	Rate	Both	Age-standardized	1999	0.18853382484	0.13174020702	0.25538652506	l
YLDs (Years Lived with Disability)	High SDI	Neuroblastoma and other peripheral nervous cell tumors	Rate	Male	Age-standardized	2000	0.21790523858	0.15193339284	0.29294658472	l
YLDs (Years Lived with Disability)	High SDI	Neuroblastoma and other peripheral nervous cell tumors	Rate	Female	Age-standardized	2000	0.1594197285	0.11113853679	0.21748745463	l
YLDs (Years Lived with Disability)	High SDI	Neuroblastoma and other peripheral nervous cell tumors	Rate	Both	Age-standardized	2000	0.18906867017	0.13205966005	0.25527267675	l
YLDs (Years Lived with Disability)	High SDI	Neuroblastoma and other peripheral nervous cell tumors	Rate	Male	Age-standardized	2001	0.21645150627	0.15311374502	0.29195091373	l
YLDs (Years Lived with Disability)	High SDI	Neuroblastoma and other peripheral nervous cell tumors	Rate	Female	Age-standardized	2001	0.16147138603	0.11362017637	0.22148021139	l
YLDs (Years Lived with Disability)	High SDI	Neuroblastoma and other peripheral nervous cell tumors	Rate	Both	Age-standardized	2001	0.18933671426	0.13313284836	0.25685664964	l
YLDs (Years Lived with Disability)	High SDI	Neuroblastoma and other peripheral nervous cell tumors	Rate	Male	Age-standardized	2002	0.21612645443	0.15221357031	0.29118666069	l
YLDs (Years Lived with Disability)	High SDI	Neuroblastoma and other peripheral nervous cell tumors	Rate	Female	Age-standardized	2002	0.16224581597	0.11298884089	0.22184622723	l
YLDs (Years Lived with Disability)	High SDI	Neuroblastoma and other peripheral nervous cell tumors	Rate	Both	Age-standardized	2002	0.18954169475	0.13241763991	0.25726545385	l
YLDs (Years Lived with Disability)	High SDI	Neuroblastoma and other peripheral nervous cell tumors	Rate	Male	Age-standardized	2003	0.21447244779	0.14995129844	0.28932625572	l
YLDs (Years Lived with Disability)	High SDI	Neuroblastoma and other peripheral nervous cell tumors	Rate	Female	Age-standardized	2003	0.1590353316	0.11108487591	0.21838225189	l
YLDs (Years Lived with Disability)	High SDI	Neuroblastoma and other peripheral nervous cell tumors	Rate	Both	Age-standardized	2003	0.18712731026	0.13168004252	0.25466639075	l
YLDs (Years Lived with Disability)	High SDI	Neuroblastoma and other peripheral nervous cell tumors	Rate	Male	Age-standardized	2004	0.21064020318	0.14758627933	0.28695191608	l
YLDs (Years Lived with Disability)	High SDI	Neuroblastoma and other peripheral nervous cell tumors	Rate	Female	Age-standardized	2004	0.1554464909	0.10806826347	0.21452353198	l
YLDs (Years Lived with Disability)	High SDI	Neuroblastoma and other peripheral nervous cell tumors	Rate	Both	Age-standardized	2004	0.18342020141	0.12828305957	0.24966122176	l
YLDs (Years Lived with Disability)	High SDI	Neuroblastoma and other peripheral nervous cell tumors	Rate	Male	Age-standardized	2005	0.2079294389	0.14423768331	0.28029975349	l
YLDs (Years Lived with Disability)	High SDI	Neuroblastoma and other peripheral nervous cell tumors	Rate	Female	Age-standardized	2005	0.15396697281	0.10685845802	0.21223280803	l
YLDs (Years Lived with Disability)	High SDI	Neuroblastoma and other peripheral nervous cell tumors	Rate	Both	Age-standardized	2005	0.1813219837	0.12616155362	0.24717092415	l
YLDs (Years Lived with Disability)	High SDI	Neuroblastoma and other peripheral nervous cell tumors	Rate	Male	Age-standardized	2006	0.20223450746	0.14154396298	0.27544730825	l
YLDs (Years Lived with Disability)	High SDI	Neuroblastoma and other peripheral nervous cell tumors	Rate	Female	Age-standardized	2006	0.15180591814	0.10465811073	0.20618325118	l
YLDs (Years Lived with Disability)	High SDI	Neuroblastoma and other peripheral nervous cell tumors	Rate	Both	Age-standardized	2006	0.17736556219	0.12341292928	0.24164894011	l
YLDs (Years Lived with Disability)	High SDI	Neuroblastoma and other peripheral nervous cell tumors	Rate	Male	Age-standardized	2007	0.19785892845	0.13887037882	0.26669701626	l
YLDs (Years Lived with Disability)	High SDI	Neuroblastoma and other peripheral nervous cell tumors	Rate	Female	Age-standardized	2007	0.15105117544	0.105162084	0.20713537515	l
YLDs (Years Lived with Disability)	High SDI	Neuroblastoma and other peripheral nervous cell tumors	Rate	Both	Age-standardized	2007	0.17477033773	0.12229808093	0.2375051795	l
YLDs (Years Lived with Disability)	High SDI	Neuroblastoma and other peripheral nervous cell tumors	Rate	Male	Age-standardized	2008	0.19475501622	0.1359453648	0.26231969035	l
YLDs (Years Lived with Disability)	High SDI	Neuroblastoma and other peripheral nervous cell tumors	Rate	Female	Age-standardized	2008	0.15014928987	0.10546448605	0.20270301462	l
YLDs (Years Lived with Disability)	High SDI	Neuroblastoma and other peripheral nervous cell tumors	Rate	Both	Age-standardized	2008	0.17275407981	0.12139239369	0.23304317155	l
YLDs (Years Lived with Disability)	High SDI	Neuroblastoma and other peripheral nervous cell tumors	Rate	Male	Age-standardized	2009	0.1931855965	0.13660660805	0.26161396445	l
YLDs (Years Lived with Disability)	High SDI	Neuroblastoma and other peripheral nervous cell tumors	Rate	Female	Age-standardized	2009	0.14683153557	0.10388849735	0.19802155171	l
YLDs (Years Lived with Disability)	High SDI	Neuroblastoma and other peripheral nervous cell tumors	Rate	Both	Age-standardized	2009	0.17033466681	0.12016822371	0.23043073117	l
YLDs (Years Lived with Disability)	High SDI	Neuroblastoma and other peripheral nervous cell tumors	Rate	Male	Age-standardized	2010	0.19024578286	0.13366866907	0.2588176826	l
YLDs (Years Lived with Disability)	High SDI	Neuroblastoma and other peripheral nervous cell tumors	Rate	Female	Age-standardized	2010	0.14254502944	0.10086475895	0.19270469644	l
YLDs (Years Lived with Disability)	High SDI	Neuroblastoma and other peripheral nervous cell tumors	Rate	Both	Age-standardized	2010	0.16673774455	0.1176514463	0.22750748722	l
YLDs (Years Lived with Disability)	High SDI	Neuroblastoma and other peripheral nervous cell tumors	Rate	Male	Age-standardized	2011	0.18821066357	0.13280532436	0.25682964184	l
YLDs (Years Lived with Disability)	High SDI	Neuroblastoma and other peripheral nervous cell tumors	Rate	Female	Age-standardized	2011	0.14076268277	0.09955431098	0.18888292762	l
YLDs (Years Lived with Disability)	High SDI	Neuroblastoma and other peripheral nervous cell tumors	Rate	Both	Age-standardized	2011	0.16483873884	0.11670317086	0.22320615443	l
YLDs (Years Lived with Disability)	High SDI	Neuroblastoma and other peripheral nervous cell tumors	Rate	Male	Age-standardized	2012	0.18373325329	0.12961431185	0.24835645297	l
YLDs (Years Lived with Disability)	High SDI	Neuroblastoma and other peripheral nervous cell tumors	Rate	Female	Age-standardized	2012	0.13917593182	0.09922403551	0.18659510789	l
YLDs (Years Lived with Disability)	High SDI	Neuroblastoma and other peripheral nervous cell tumors	Rate	Both	Age-standardized	2012	0.16178805039	0.1143178181	0.21699305161	l
YLDs (Years Lived with Disability)	High SDI	Neuroblastoma and other peripheral nervous cell tumors	Rate	Male	Age-standardized	2013	0.17967294564	0.12690054853	0.24226585511	l
YLDs (Years Lived with Disability)	High SDI	Neuroblastoma and other peripheral nervous cell tumors	Rate	Female	Age-standardized	2013	0.13710776653	0.09772455038	0.18440560273	l
YLDs (Years Lived with Disability)	High SDI	Neuroblastoma and other peripheral nervous cell tumors	Rate	Both	Age-standardized	2013	0.15870450569	0.11285759933	0.21298176355	l
YLDs (Years Lived with Disability)	High SDI	Neuroblastoma and other peripheral nervous cell tumors	Rate	Male	Age-standardized	2014	0.1767614842	0.12498865097	0.23782645947	l
YLDs (Years Lived with Disability)	High SDI	Neuroblastoma and other peripheral nervous cell tumors	Rate	Female	Age-standardized	2014	0.13308819737	0.0950436247	0.1790756797	l
YLDs (Years Lived with Disability)	High SDI	Neuroblastoma and other peripheral nervous cell tumors	Rate	Both	Age-standardized	2014	0.15525645123	0.11066070569	0.20845684751	l
YLDs (Years Lived with Disability)	High SDI	Neuroblastoma and other peripheral nervous cell tumors	Rate	Male	Age-standardized	2015	0.17315516655	0.12346993657	0.23340394262	l
YLDs (Years Lived with Disability)	High SDI	Neuroblastoma and other peripheral nervous cell tumors	Rate	Female	Age-standardized	2015	0.13090440283	0.09248414549	0.1771889313	l
YLDs (Years Lived with Disability)	High SDI	Neuroblastoma and other peripheral nervous cell tumors	Rate	Both	Age-standardized	2015	0.15234484767	0.10855500798	0.20510618623	l
YLDs (Years Lived with Disability)	High SDI	Neuroblastoma and other peripheral nervous cell tumors	Rate	Male	Age-standardized	2016	0.17085486267	0.12090800623	0.23069088442	l
YLDs (Years Lived with Disability)	High SDI	Neuroblastoma and other peripheral nervous cell tumors	Rate	Female	Age-standardized	2016	0.12892763518	0.09167163813	0.1736668868	l
YLDs (Years Lived with Disability)	High SDI	Neuroblastoma and other peripheral nervous cell tumors	Rate	Both	Age-standardized	2016	0.15021231888	0.10642566404	0.20240619186	l
YLDs (Years Lived with Disability)	High SDI	Neuroblastoma and other peripheral nervous cell tumors	Rate	Male	Age-standardized	2017	0.17001963927	0.12189579294	0.23074150798	l
YLDs (Years Lived with Disability)	High SDI	Neuroblastoma and other peripheral nervous cell tumors	Rate	Female	Age-standardized	2017	0.13038829093	0.09264710276	0.17721913712	l
YLDs (Years Lived with Disability)	High SDI	Neuroblastoma and other peripheral nervous cell tumors	Rate	Both	Age-standardized	2017	0.15050416599	0.10773900508	0.20393960958	l
YLDs (Years Lived with Disability)	High SDI	Neuroblastoma and other peripheral nervous cell tumors	Rate	Male	Age-standardized	2018	0.17002927013	0.12141493844	0.23072672674	l
YLDs (Years Lived with Disability)	High SDI	Neuroblastoma and other peripheral nervous cell tumors	Rate	Female	Age-standardized	2018	0.12955343128	0.09190405826	0.17591349985	l
YLDs (Years Lived with Disability)	High SDI	Neuroblastoma and other peripheral nervous cell tumors	Rate	Both	Age-standardized	2018	0.1501008392	0.10729971968	0.20366016102	l
YLDs (Years Lived with Disability)	High SDI	Neuroblastoma and other peripheral nervous cell tumors	Rate	Male	Age-standardized	2019	0.17062608125	0.12170053778	0.23022952387	l
YLDs (Years Lived with Disability)	High SDI	Neuroblastoma and other peripheral nervous cell tumors	Rate	Female	Age-standardized	2019	0.13094442141	0.0933439801	0.17811164906	l
YLDs (Years Lived with Disability)	High SDI	Neuroblastoma and other peripheral nervous cell tumors	Rate	Both	Age-standardized	2019	0.15108332883	0.1076503286	0.20418798269	l
YLDs (Years Lived with Disability)	High SDI	Neuroblastoma and other peripheral nervous cell tumors	Rate	Male	Age-standardized	2020	0.15760212331	0.11211125448	0.21399731181	l
YLDs (Years Lived with Disability)	High SDI	Neuroblastoma and other peripheral nervous cell tumors	Rate	Female	Age-standardized	2020	0.11895629077	0.08522527012	0.16198288774	l
YLDs (Years Lived with Disability)	High SDI	Neuroblastoma and other peripheral nervous cell tumors	Rate	Both	Age-standardized	2020	0.1385661146	0.09877770295	0.18850932897	l
YLDs (Years Lived with Disability)	High SDI	Neuroblastoma and other peripheral nervous cell tumors	Rate	Male	Age-standardized	2021	0.15662804475	0.11149959569	0.21742103548	l
YLDs (Years Lived with Disability)	High SDI	Neuroblastoma and other peripheral nervous cell tumors	Rate	Female	Age-standardized	2021	0.11868149109	0.08401101896	0.16433388919	l
YLDs (Years Lived with Disability)	High SDI	Neuroblastoma and other peripheral nervous cell tumors	Rate	Both	Age-standardized	2021	0.13793501874	0.09771105115	0.19091186906	l
YLLs (Years of Life Lost)	High SDI	Neuroblastoma and other peripheral nervous cell tumors	Rate	Male	Age-standardized	1980	7.35382785856533	6.97651618418186	7.80762208016802	l
YLLs (Years of Life Lost)	High SDI	Neuroblastoma and other peripheral nervous cell tumors	Rate	Female	Age-standardized	1980	6.09442651226122	5.76319053855518	6.55254044320882	l
YLLs (Years of Life Lost)	High SDI	Neuroblastoma and other peripheral nervous cell tumors	Rate	Both	Age-standardized	1980	6.72704100431109	6.39419357948212	7.09243377994895	l
YLLs (Years of Life Lost)	High-middle SDI	Neuroblastoma and other peripheral nervous cell tumors	Rate	Male	Age-standardized	1980	3.53023383958009	3.00201871356882	4.43915759750689	l
YLLs (Years of Life Lost)	High-middle SDI	Neuroblastoma and other peripheral nervous cell tumors	Rate	Female	Age-standardized	1980	3.30638272971701	2.52922614876635	4.39558606452886	l
YLLs (Years of Life Lost)	High-middle SDI	Neuroblastoma and other peripheral nervous cell tumors	Rate	Both	Age-standardized	1980	3.40740342106099	2.87406859071413	4.15985014432554	l
YLLs (Years of Life Lost)	Low-middle SDI	Neuroblastoma and other peripheral nervous cell tumors	Rate	Male	Age-standardized	1980	1.95196060281408	1.41744984425404	2.62483000165297	l
YLLs (Years of Life Lost)	Low-middle SDI	Neuroblastoma and other peripheral nervous cell tumors	Rate	Female	Age-standardized	1980	1.75721619357241	0.985053623201566	2.96071476571542	l
YLLs (Years of Life Lost)	Low-middle SDI	Neuroblastoma and other peripheral nervous cell tumors	Rate	Both	Age-standardized	1980	1.85672133579923	1.37269674053812	2.70499873594528	l
YLLs (Years of Life Lost)	Low SDI	Neuroblastoma and other peripheral nervous cell tumors	Rate	Male	Age-standardized	1980	1.93189777839582	1.3179898344866	3.0399166522709	l
YLLs (Years of Life Lost)	Low SDI	Neuroblastoma and other peripheral nervous cell tumors	Rate	Female	Age-standardized	1980	1.6006961055122	0.72207598587355	3.40843958573507	l
YLLs (Years of Life Lost)	Low SDI	Neuroblastoma and other peripheral nervous cell tumors	Rate	Both	Age-standardized	1980	1.76874469615889	1.12542799059389	2.98069634130957	l
YLLs (Years of Life Lost)	High-middle SDI	Neuroblastoma and other peripheral nervous cell tumors	Rate	Male	Age-standardized	1981	3.56319935531471	3.04167324018481	4.52828181046946	l
YLLs (Years of Life Lost)	High-middle SDI	Neuroblastoma and other peripheral nervous cell tumors	Rate	Female	Age-standardized	1981	3.34572091109303	2.53301565741677	4.48490425184517	l
YLLs (Years of Life Lost)	High-middle SDI	Neuroblastoma and other peripheral nervous cell tumors	Rate	Both	Age-standardized	1981	3.44365847754133	2.91013747960843	4.14774531831524	l
YLLs (Years of Life Lost)	High SDI	Neuroblastoma and other peripheral nervous cell tumors	Rate	Male	Age-standardized	1981	7.31883997176556	6.94836232077684	7.71508228999303	l
YLLs (Years of Life Lost)	High SDI	Neuroblastoma and other peripheral nervous cell tumors	Rate	Female	Age-standardized	1981	6.10784397503161	5.77203040138844	6.54246054151276	l
YLLs (Years of Life Lost)	High SDI	Neuroblastoma and other peripheral nervous cell tumors	Rate	Both	Age-standardized	1981	6.71570640691772	6.40091166224124	7.04473759914349	l
YLLs (Years of Life Lost)	Middle SDI	Neuroblastoma and other peripheral nervous cell tumors	Rate	Male	Age-standardized	1980	2.07802181558913	1.66286019278969	2.52672212367991	l
YLLs (Years of Life Lost)	Middle SDI	Neuroblastoma and other peripheral nervous cell tumors	Rate	Female	Age-standardized	1980	1.96695876528659	1.23845779348104	2.7064588019662	l
YLLs (Years of Life Lost)	Middle SDI	Neuroblastoma and other peripheral nervous cell tumors	Rate	Both	Age-standardized	1980	2.02256898299697	1.59888670122036	2.53306808077415	l
YLLs (Years of Life Lost)	High-middle SDI	Neuroblastoma and other peripheral nervous cell tumors	Rate	Male	Age-standardized	1982	3.61585861842355	3.08220286559051	4.51468970358132	l
YLLs (Years of Life Lost)	High-middle SDI	Neuroblastoma and other peripheral nervous cell tumors	Rate	Female	Age-standardized	1982	3.34539216293092	2.4949752127426	4.4427283899577	l
YLLs (Years of Life Lost)	High-middle SDI	Neuroblastoma and other peripheral nervous cell tumors	Rate	Both	Age-standardized	1982	3.47035749390771	2.94024877869029	4.20080199678778	l
YLLs (Years of Life Lost)	Low-middle SDI	Neuroblastoma and other peripheral nervous cell tumors	Rate	Male	Age-standardized	1981	1.97599431402747	1.47610267077956	2.65951869568554	l
YLLs (Years of Life Lost)	Low-middle SDI	Neuroblastoma and other peripheral nervous cell tumors	Rate	Female	Age-standardized	1981	1.77083077888807	0.989529412255575	2.97915776714618	l
YLLs (Years of Life Lost)	Low-middle SDI	Neuroblastoma and other peripheral nervous cell tumors	Rate	Both	Age-standardized	1981	1.8757012996363	1.39356809210854	2.73148746888343	l
YLLs (Years of Life Lost)	High SDI	Neuroblastoma and other peripheral nervous cell tumors	Rate	Male	Age-standardized	1982	7.27060454569137	6.91263870331979	7.64633746023525	l
YLLs (Years of Life Lost)	High SDI	Neuroblastoma and other peripheral nervous cell tumors	Rate	Female	Age-standardized	1982	6.04523538838593	5.71812532090059	6.44309620471438	l
YLLs (Years of Life Lost)	High SDI	Neuroblastoma and other peripheral nervous cell tumors	Rate	Both	Age-standardized	1982	6.66008344661458	6.34657283335119	6.99146262321595	l
YLLs (Years of Life Lost)	Low-middle SDI	Neuroblastoma and other peripheral nervous cell tumors	Rate	Male	Age-standardized	1984	2.07922802654677	1.59639607889233	2.68835752773436	l
YLLs (Years of Life Lost)	Low-middle SDI	Neuroblastoma and other peripheral nervous cell tumors	Rate	Female	Age-standardized	1984	1.85142162837662	1.05421696850411	2.99625093456874	l
YLLs (Years of Life Lost)	Low-middle SDI	Neuroblastoma and other peripheral nervous cell tumors	Rate	Both	Age-standardized	1984	1.96808571473009	1.47679699409024	2.7601700410655	l
YLLs (Years of Life Lost)	Low SDI	Neuroblastoma and other peripheral nervous cell tumors	Rate	Male	Age-standardized	1981	1.95785330115928	1.3546024485878	3.08807886238644	l
YLLs (Years of Life Lost)	Low SDI	Neuroblastoma and other peripheral nervous cell tumors	Rate	Female	Age-standardized	1981	1.62466542731713	0.72957325529679	3.38719337819659	l
YLLs (Years of Life Lost)	Low SDI	Neuroblastoma and other peripheral nervous cell tumors	Rate	Both	Age-standardized	1981	1.79374717745014	1.14139069549397	3.02497809845151	l
YLLs (Years of Life Lost)	Low-middle SDI	Neuroblastoma and other peripheral nervous cell tumors	Rate	Male	Age-standardized	1982	2.00663128041556	1.49274150673589	2.64868417912605	l
YLLs (Years of Life Lost)	Low-middle SDI	Neuroblastoma and other peripheral nervous cell tumors	Rate	Female	Age-standardized	1982	1.79348961079796	0.999595910578691	2.93026571606492	l
YLLs (Years of Life Lost)	Low-middle SDI	Neuroblastoma and other peripheral nervous cell tumors	Rate	Both	Age-standardized	1982	1.9024981923513	1.41293392412226	2.74519554033049	l
YLLs (Years of Life Lost)	Middle SDI	Neuroblastoma and other peripheral nervous cell tumors	Rate	Male	Age-standardized	1981	2.18263977639735	1.74810844812481	2.60127000823299	l
YLLs (Years of Life Lost)	Middle SDI	Neuroblastoma and other peripheral nervous cell tumors	Rate	Female	Age-standardized	1981	1.97770184490323	1.24134581823972	2.72112003428664	l
YLLs (Years of Life Lost)	Middle SDI	Neuroblastoma and other peripheral nervous cell tumors	Rate	Both	Age-standardized	1981	2.08144307549547	1.6593172356978	2.58430600559252	l
YLLs (Years of Life Lost)	Low SDI	Neuroblastoma and other peripheral nervous cell tumors	Rate	Male	Age-standardized	1984	2.01673292810866	1.45387183504771	2.98629506715299	l
YLLs (Years of Life Lost)	Low SDI	Neuroblastoma and other peripheral nervous cell tumors	Rate	Female	Age-standardized	1984	1.68469099605599	0.783239319672519	3.43322687596053	l
YLLs (Years of Life Lost)	Low SDI	Neuroblastoma and other peripheral nervous cell tumors	Rate	Both	Age-standardized	1984	1.85318329301145	1.23236436697893	3.02063006968883	l
YLLs (Years of Life Lost)	Low SDI	Neuroblastoma and other peripheral nervous cell tumors	Rate	Male	Age-standardized	1982	1.98758978597354	1.40139456712323	3.05864762987357	l
YLLs (Years of Life Lost)	Low SDI	Neuroblastoma and other peripheral nervous cell tumors	Rate	Female	Age-standardized	1982	1.65322875475042	0.753945590556534	3.43540661054356	l
YLLs (Years of Life Lost)	Low SDI	Neuroblastoma and other peripheral nervous cell tumors	Rate	Both	Age-standardized	1982	1.82289831405248	1.18807207082394	3.07044828360861	l
YLLs (Years of Life Lost)	Middle SDI	Neuroblastoma and other peripheral nervous cell tumors	Rate	Male	Age-standardized	1984	2.42223604580098	1.99758139233902	2.80612170644251	l
YLLs (Years of Life Lost)	Middle SDI	Neuroblastoma and other peripheral nervous cell tumors	Rate	Female	Age-standardized	1984	2.01824749428734	1.27298899482887	2.65633768738119	l
YLLs (Years of Life Lost)	Middle SDI	Neuroblastoma and other peripheral nervous cell tumors	Rate	Both	Age-standardized	1984	2.22423190632107	1.80952876683349	2.70095139977675	l
YLLs (Years of Life Lost)	Middle SDI	Neuroblastoma and other peripheral nervous cell tumors	Rate	Male	Age-standardized	1982	2.27245820791479	1.852342076967	2.67527728311387	l
YLLs (Years of Life Lost)	Middle SDI	Neuroblastoma and other peripheral nervous cell tumors	Rate	Female	Age-standardized	1982	2.00020152835546	1.24619582022898	2.69765483869918	l
YLLs (Years of Life Lost)	Middle SDI	Neuroblastoma and other peripheral nervous cell tumors	Rate	Both	Age-standardized	1982	2.13844048763977	1.7160167087444	2.62438590189802	l
YLLs (Years of Life Lost)	High SDI	Neuroblastoma and other peripheral nervous cell tumors	Rate	Male	Age-standardized	1983	7.23150016196151	6.86206401295564	7.630830946127	l
YLLs (Years of Life Lost)	High SDI	Neuroblastoma and other peripheral nervous cell tumors	Rate	Female	Age-standardized	1983	5.96382034746491	5.62874524394488	6.32750756334036	l
YLLs (Years of Life Lost)	High SDI	Neuroblastoma and other peripheral nervous cell tumors	Rate	Both	Age-standardized	1983	6.59979145466202	6.29330537577945	6.91161319118215	l
YLLs (Years of Life Lost)	High-middle SDI	Neuroblastoma and other peripheral nervous cell tumors	Rate	Male	Age-standardized	1983	3.67220736675127	3.12951406251854	4.54719036769538	l
YLLs (Years of Life Lost)	High-middle SDI	Neuroblastoma and other peripheral nervous cell tumors	Rate	Female	Age-standardized	1983	3.35490870309427	2.53878549840429	4.42921532824067	l
YLLs (Years of Life Lost)	High-middle SDI	Neuroblastoma and other peripheral nervous cell tumors	Rate	Both	Age-standardized	1983	3.50376941238313	2.98049950281306	4.21991650810158	l
YLLs (Years of Life Lost)	High-middle SDI	Neuroblastoma and other peripheral nervous cell tumors	Rate	Male	Age-standardized	1984	3.73587787943127	3.22323370070766	4.59157098296915	l
YLLs (Years of Life Lost)	High-middle SDI	Neuroblastoma and other peripheral nervous cell tumors	Rate	Female	Age-standardized	1984	3.38269853448285	2.55820972182179	4.4704728449381	l
YLLs (Years of Life Lost)	High-middle SDI	Neuroblastoma and other peripheral nervous cell tumors	Rate	Both	Age-standardized	1984	3.54971137125574	3.03827882116487	4.30836880662394	l
YLLs (Years of Life Lost)	Low-middle SDI	Neuroblastoma and other peripheral nervous cell tumors	Rate	Male	Age-standardized	1983	2.03626692723257	1.53257023088617	2.63857361176768	l
YLLs (Years of Life Lost)	Low-middle SDI	Neuroblastoma and other peripheral nervous cell tumors	Rate	Female	Age-standardized	1983	1.82337980824	1.02152628279294	2.96598096952192	l
YLLs (Years of Life Lost)	Low-middle SDI	Neuroblastoma and other peripheral nervous cell tumors	Rate	Both	Age-standardized	1983	1.93234352699854	1.44636568186215	2.73495148996364	l
YLLs (Years of Life Lost)	Middle SDI	Neuroblastoma and other peripheral nervous cell tumors	Rate	Male	Age-standardized	1986	2.50173112145942	2.06665360592346	2.84798430800219	l
YLLs (Years of Life Lost)	Middle SDI	Neuroblastoma and other peripheral nervous cell tumors	Rate	Female	Age-standardized	1986	2.09076391619973	1.32382294161711	2.71709563538354	l
YLLs (Years of Life Lost)	Middle SDI	Neuroblastoma and other peripheral nervous cell tumors	Rate	Both	Age-standardized	1986	2.30071822524721	1.86817956626268	2.73799960779158	l
YLLs (Years of Life Lost)	High SDI	Neuroblastoma and other peripheral nervous cell tumors	Rate	Male	Age-standardized	1984	7.20378269295817	6.79154148401994	7.61839304528634	l
YLLs (Years of Life Lost)	High SDI	Neuroblastoma and other peripheral nervous cell tumors	Rate	Female	Age-standardized	1984	5.84932851301501	5.49485777070975	6.20210792126121	l
YLLs (Years of Life Lost)	High SDI	Neuroblastoma and other peripheral nervous cell tumors	Rate	Both	Age-standardized	1984	6.52909957197283	6.19029028270538	6.84288515361897	l
YLLs (Years of Life Lost)	Low SDI	Neuroblastoma and other peripheral nervous cell tumors	Rate	Male	Age-standardized	1983	1.99968839795263	1.43522846904403	3.08069859558845	l
YLLs (Years of Life Lost)	Low SDI	Neuroblastoma and other peripheral nervous cell tumors	Rate	Female	Age-standardized	1983	1.66812727298261	0.762586923982664	3.44950921091387	l
YLLs (Years of Life Lost)	Low SDI	Neuroblastoma and other peripheral nervous cell tumors	Rate	Both	Age-standardized	1983	1.83637218398492	1.20838471522064	3.064401852213	l
YLLs (Years of Life Lost)	Low SDI	Neuroblastoma and other peripheral nervous cell tumors	Rate	Male	Age-standardized	1985	2.03770564321106	1.46431784046147	3.04652380861193	l
YLLs (Years of Life Lost)	Low SDI	Neuroblastoma and other peripheral nervous cell tumors	Rate	Female	Age-standardized	1985	1.7076934833825	0.799972407158245	3.45140178663169	l
YLLs (Years of Life Lost)	Low SDI	Neuroblastoma and other peripheral nervous cell tumors	Rate	Both	Age-standardized	1985	1.87516976305146	1.24582522996167	3.07636422973772	l
YLLs (Years of Life Lost)	High-middle SDI	Neuroblastoma and other peripheral nervous cell tumors	Rate	Male	Age-standardized	1985	3.78856419567557	3.24815598439135	4.49546761877929	l
YLLs (Years of Life Lost)	High-middle SDI	Neuroblastoma and other peripheral nervous cell tumors	Rate	Female	Age-standardized	1985	3.39453727197857	2.54741962142143	4.47515238149336	l
YLLs (Years of Life Lost)	High-middle SDI	Neuroblastoma and other peripheral nervous cell tumors	Rate	Both	Age-standardized	1985	3.58261606203305	3.03445730039101	4.30484048825963	l
YLLs (Years of Life Lost)	Middle SDI	Neuroblastoma and other peripheral nervous cell tumors	Rate	Male	Age-standardized	1983	2.34379384949506	1.9205489223266	2.74474455149076	l
YLLs (Years of Life Lost)	Middle SDI	Neuroblastoma and other peripheral nervous cell tumors	Rate	Female	Age-standardized	1983	2.00329278190759	1.24262669320268	2.62198937068426	l
YLLs (Years of Life Lost)	Middle SDI	Neuroblastoma and other peripheral nervous cell tumors	Rate	Both	Age-standardized	1983	2.17659184222657	1.77967924133403	2.62089090468768	l
YLLs (Years of Life Lost)	High SDI	Neuroblastoma and other peripheral nervous cell tumors	Rate	Male	Age-standardized	1985	7.13147738667831	6.74422932631599	7.50728105904209	l
YLLs (Years of Life Lost)	High SDI	Neuroblastoma and other peripheral nervous cell tumors	Rate	Female	Age-standardized	1985	5.74500181523833	5.39222157060021	6.09171759792714	l
YLLs (Years of Life Lost)	High SDI	Neuroblastoma and other peripheral nervous cell tumors	Rate	Both	Age-standardized	1985	6.44091132395653	6.11181000622848	6.74725024047643	l
YLLs (Years of Life Lost)	High-middle SDI	Neuroblastoma and other peripheral nervous cell tumors	Rate	Male	Age-standardized	1986	3.78889485808984	3.22651813518442	4.43040365431034	l
YLLs (Years of Life Lost)	High-middle SDI	Neuroblastoma and other peripheral nervous cell tumors	Rate	Female	Age-standardized	1986	3.39916864525915	2.48224327261981	4.4553308552195	l
YLLs (Years of Life Lost)	High-middle SDI	Neuroblastoma and other peripheral nervous cell tumors	Rate	Both	Age-standardized	1986	3.58537140954403	3.00691355296423	4.32394972076345	l
YLLs (Years of Life Lost)	Low SDI	Neuroblastoma and other peripheral nervous cell tumors	Rate	Male	Age-standardized	1986	2.05916733962026	1.48655855339303	3.08161939186987	l
YLLs (Years of Life Lost)	Low SDI	Neuroblastoma and other peripheral nervous cell tumors	Rate	Female	Age-standardized	1986	1.73350244622247	0.818907052591927	3.47117800044185	l
YLLs (Years of Life Lost)	Low SDI	Neuroblastoma and other peripheral nervous cell tumors	Rate	Both	Age-standardized	1986	1.89878030324504	1.26496685205865	3.09364493988367	l
YLLs (Years of Life Lost)	Middle SDI	Neuroblastoma and other peripheral nervous cell tumors	Rate	Male	Age-standardized	1985	2.46926648312549	2.05193668780585	2.84994969393878	l
YLLs (Years of Life Lost)	Middle SDI	Neuroblastoma and other peripheral nervous cell tumors	Rate	Female	Age-standardized	1985	2.05213762012182	1.30863480689708	2.68062418031877	l
YLLs (Years of Life Lost)	Middle SDI	Neuroblastoma and other peripheral nervous cell tumors	Rate	Both	Age-standardized	1985	2.26503279034737	1.86153711577037	2.7226227846194	l
YLLs (Years of Life Lost)	Low-middle SDI	Neuroblastoma and other peripheral nervous cell tumors	Rate	Male	Age-standardized	1985	2.12840127204315	1.60643525814016	2.7278791472038	l
YLLs (Years of Life Lost)	Low-middle SDI	Neuroblastoma and other peripheral nervous cell tumors	Rate	Female	Age-standardized	1985	1.8898234387546	1.06103526632598	3.07787413908512	l
YLLs (Years of Life Lost)	Low-middle SDI	Neuroblastoma and other peripheral nervous cell tumors	Rate	Both	Age-standardized	1985	2.01209737097138	1.51371057401334	2.83011918969421	l
YLLs (Years of Life Lost)	High SDI	Neuroblastoma and other peripheral nervous cell tumors	Rate	Male	Age-standardized	1986	7.12407664992083	6.76079588430823	7.48627525986275	l
YLLs (Years of Life Lost)	High SDI	Neuroblastoma and other peripheral nervous cell tumors	Rate	Female	Age-standardized	1986	5.77454512224086	5.40854809096374	6.11413128248657	l
YLLs (Years of Life Lost)	High SDI	Neuroblastoma and other peripheral nervous cell tumors	Rate	Both	Age-standardized	1986	6.45165587772492	6.11886756193297	6.73169591078881	l
YLLs (Years of Life Lost)	High-middle SDI	Neuroblastoma and other peripheral nervous cell tumors	Rate	Male	Age-standardized	1987	3.86057992779615	3.29083176635964	4.510681457259	l
YLLs (Years of Life Lost)	High-middle SDI	Neuroblastoma and other peripheral nervous cell tumors	Rate	Female	Age-standardized	1987	3.45819125707964	2.53995430081931	4.49954006414552	l
YLLs (Years of Life Lost)	High-middle SDI	Neuroblastoma and other peripheral nervous cell tumors	Rate	Both	Age-standardized	1987	3.65075332344195	3.08412491912164	4.34004125211507	l
YLLs (Years of Life Lost)	High SDI	Neuroblastoma and other peripheral nervous cell tumors	Rate	Male	Age-standardized	1987	7.15831276668181	6.80068138080095	7.50525507275978	l
YLLs (Years of Life Lost)	High SDI	Neuroblastoma and other peripheral nervous cell tumors	Rate	Female	Age-standardized	1987	5.76550401347205	5.37269287842901	6.10776766660044	l
YLLs (Years of Life Lost)	High SDI	Neuroblastoma and other peripheral nervous cell tumors	Rate	Both	Age-standardized	1987	6.46486942614343	6.12545135794855	6.75654125340123	l
YLLs (Years of Life Lost)	Low-middle SDI	Neuroblastoma and other peripheral nervous cell tumors	Rate	Male	Age-standardized	1986	2.16838050427001	1.69045036182442	2.76618504208926	l
YLLs (Years of Life Lost)	Low-middle SDI	Neuroblastoma and other peripheral nervous cell tumors	Rate	Female	Age-standardized	1986	1.9252415718586	1.09117653799723	3.10415206557896	l
YLLs (Years of Life Lost)	Low-middle SDI	Neuroblastoma and other peripheral nervous cell tumors	Rate	Both	Age-standardized	1986	2.04994639651609	1.56683995838031	2.83961055249052	l
YLLs (Years of Life Lost)	Low-middle SDI	Neuroblastoma and other peripheral nervous cell tumors	Rate	Male	Age-standardized	1987	2.21737574128728	1.72315269992979	2.82974434093848	l
YLLs (Years of Life Lost)	Low-middle SDI	Neuroblastoma and other peripheral nervous cell tumors	Rate	Female	Age-standardized	1987	1.96336062172056	1.12381887311195	3.12229377079673	l
YLLs (Years of Life Lost)	Low-middle SDI	Neuroblastoma and other peripheral nervous cell tumors	Rate	Both	Age-standardized	1987	2.09375182581067	1.60157501653522	2.87235335287077	l
YLLs (Years of Life Lost)	Middle SDI	Neuroblastoma and other peripheral nervous cell tumors	Rate	Male	Age-standardized	1987	2.5365518128749	2.14624405324701	2.88621230162889	l
YLLs (Years of Life Lost)	Middle SDI	Neuroblastoma and other peripheral nervous cell tumors	Rate	Female	Age-standardized	1987	2.12154103795659	1.34506030376806	2.72088359929796	l
YLLs (Years of Life Lost)	Middle SDI	Neuroblastoma and other peripheral nervous cell tumors	Rate	Both	Age-standardized	1987	2.33379823645195	1.90106541977161	2.72117319373682	l
YLLs (Years of Life Lost)	High SDI	Neuroblastoma and other peripheral nervous cell tumors	Rate	Male	Age-standardized	1989	7.00929657639528	6.65734957111748	7.35398452449357	l
YLLs (Years of Life Lost)	High SDI	Neuroblastoma and other peripheral nervous cell tumors	Rate	Female	Age-standardized	1989	5.73851080751137	5.36790943453339	6.08430183826815	l
YLLs (Years of Life Lost)	High SDI	Neuroblastoma and other peripheral nervous cell tumors	Rate	Both	Age-standardized	1989	6.37595565975656	6.06326878313388	6.67964508211407	l
YLLs (Years of Life Lost)	High SDI	Neuroblastoma and other peripheral nervous cell tumors	Rate	Male	Age-standardized	1988	7.1142348661453	6.77773624275339	7.45302054956615	l
YLLs (Years of Life Lost)	High SDI	Neuroblastoma and other peripheral nervous cell tumors	Rate	Female	Age-standardized	1988	5.79525703398729	5.43119746720669	6.12258201335074	l
YLLs (Years of Life Lost)	High SDI	Neuroblastoma and other peripheral nervous cell tumors	Rate	Both	Age-standardized	1988	6.45720739513897	6.13447508615169	6.73412600857792	l
YLLs (Years of Life Lost)	Middle SDI	Neuroblastoma and other peripheral nervous cell tumors	Rate	Male	Age-standardized	1989	2.66016399216287	2.2596550488787	2.97956454903776	l
YLLs (Years of Life Lost)	Middle SDI	Neuroblastoma and other peripheral nervous cell tumors	Rate	Female	Age-standardized	1989	2.22635650719545	1.42768937826624	2.82610776282047	l
YLLs (Years of Life Lost)	Middle SDI	Neuroblastoma and other peripheral nervous cell tumors	Rate	Both	Age-standardized	1989	2.44865623251204	2.00807607299011	2.80621309613985	l
YLLs (Years of Life Lost)	Low-middle SDI	Neuroblastoma and other peripheral nervous cell tumors	Rate	Male	Age-standardized	1989	2.30996603259299	1.79907819470419	2.91726623256561	l
YLLs (Years of Life Lost)	Low-middle SDI	Neuroblastoma and other peripheral nervous cell tumors	Rate	Female	Age-standardized	1989	2.04027578895565	1.18287321447771	3.13729864678638	l
YLLs (Years of Life Lost)	Low-middle SDI	Neuroblastoma and other peripheral nervous cell tumors	Rate	Both	Age-standardized	1989	2.17890033766933	1.67045101284286	2.89170785978016	l
YLLs (Years of Life Lost)	High-middle SDI	Neuroblastoma and other peripheral nervous cell tumors	Rate	Male	Age-standardized	1988	3.90200257544083	3.34925623261696	4.52399371421855	l
YLLs (Years of Life Lost)	High-middle SDI	Neuroblastoma and other peripheral nervous cell tumors	Rate	Female	Age-standardized	1988	3.52040772056545	2.57863607297645	4.55115479996888	l
YLLs (Years of Life Lost)	High-middle SDI	Neuroblastoma and other peripheral nervous cell tumors	Rate	Both	Age-standardized	1988	3.70245791455202	3.12576702558766	4.38965395621218	l
YLLs (Years of Life Lost)	Low-middle SDI	Neuroblastoma and other peripheral nervous cell tumors	Rate	Male	Age-standardized	1988	2.26139449666125	1.75580981128267	2.85911091437672	l
YLLs (Years of Life Lost)	Low-middle SDI	Neuroblastoma and other peripheral nervous cell tumors	Rate	Female	Age-standardized	1988	1.99914263465556	1.15609815186895	3.15692485148586	l
YLLs (Years of Life Lost)	Low-middle SDI	Neuroblastoma and other peripheral nervous cell tumors	Rate	Both	Age-standardized	1988	2.13385710772266	1.64006977204197	2.86073725568742	l
YLLs (Years of Life Lost)	High-middle SDI	Neuroblastoma and other peripheral nervous cell tumors	Rate	Male	Age-standardized	1989	3.94908312022712	3.38980640516172	4.5587686258906	l
YLLs (Years of Life Lost)	High-middle SDI	Neuroblastoma and other peripheral nervous cell tumors	Rate	Female	Age-standardized	1989	3.56699623772174	2.62538672221288	4.55171686295641	l
YLLs (Years of Life Lost)	High-middle SDI	Neuroblastoma and other peripheral nervous cell tumors	Rate	Both	Age-standardized	1989	3.74909959459329	3.1707230712673	4.42305674862814	l
YLLs (Years of Life Lost)	Low SDI	Neuroblastoma and other peripheral nervous cell tumors	Rate	Male	Age-standardized	1988	2.09664069895732	1.5284759399523	3.0379398596942	l
YLLs (Years of Life Lost)	Low SDI	Neuroblastoma and other peripheral nervous cell tumors	Rate	Female	Age-standardized	1988	1.778932145959	0.877383212067376	3.50186323852101	l
YLLs (Years of Life Lost)	Low SDI	Neuroblastoma and other peripheral nervous cell tumors	Rate	Both	Age-standardized	1988	1.94028792747461	1.31092988407514	3.1414874062198	l
YLLs (Years of Life Lost)	Low SDI	Neuroblastoma and other peripheral nervous cell tumors	Rate	Male	Age-standardized	1989	2.11372610890445	1.5368152252607	3.05039840793417	l
YLLs (Years of Life Lost)	Low SDI	Neuroblastoma and other peripheral nervous cell tumors	Rate	Female	Age-standardized	1989	1.79494866568555	0.880874628974931	3.56476122376552	l
YLLs (Years of Life Lost)	Low SDI	Neuroblastoma and other peripheral nervous cell tumors	Rate	Both	Age-standardized	1989	1.95693048557685	1.31747991870457	3.14778811030675	l
YLLs (Years of Life Lost)	Low SDI	Neuroblastoma and other peripheral nervous cell tumors	Rate	Male	Age-standardized	1987	2.07915048526837	1.49970880973124	3.0773090543249	l
YLLs (Years of Life Lost)	Low SDI	Neuroblastoma and other peripheral nervous cell tumors	Rate	Female	Age-standardized	1987	1.75519291842745	0.846605163828311	3.48448462908753	l
YLLs (Years of Life Lost)	Low SDI	Neuroblastoma and other peripheral nervous cell tumors	Rate	Both	Age-standardized	1987	1.91965350163232	1.28424746218177	3.09593855218207	l
YLLs (Years of Life Lost)	Middle SDI	Neuroblastoma and other peripheral nervous cell tumors	Rate	Male	Age-standardized	1988	2.60733647282513	2.16033159583658	2.95447240569942	l
YLLs (Years of Life Lost)	Middle SDI	Neuroblastoma and other peripheral nervous cell tumors	Rate	Female	Age-standardized	1988	2.1713446013728	1.38960233611563	2.76293012033665	l
YLLs (Years of Life Lost)	Middle SDI	Neuroblastoma and other peripheral nervous cell tumors	Rate	Both	Age-standardized	1988	2.39456699411666	1.9544430752714	2.7773762865122	l
YLLs (Years of Life Lost)	Low SDI	Neuroblastoma and other peripheral nervous cell tumors	Rate	Male	Age-standardized	1991	2.15031397568008	1.56217298556963	3.03915799576082	l
YLLs (Years of Life Lost)	Low SDI	Neuroblastoma and other peripheral nervous cell tumors	Rate	Female	Age-standardized	1991	1.82112010301732	0.908701007269436	3.53330269710293	l
YLLs (Years of Life Lost)	Low SDI	Neuroblastoma and other peripheral nervous cell tumors	Rate	Both	Age-standardized	1991	1.98855614714747	1.35252646025293	3.16639431784633	l
YLLs (Years of Life Lost)	High SDI	Neuroblastoma and other peripheral nervous cell tumors	Rate	Male	Age-standardized	1992	6.89697402951558	6.49946569620633	7.19821030418075	l
YLLs (Years of Life Lost)	High SDI	Neuroblastoma and other peripheral nervous cell tumors	Rate	Female	Age-standardized	1992	5.52909054249773	5.09854251045415	5.85775268939021	l
YLLs (Years of Life Lost)	High SDI	Neuroblastoma and other peripheral nervous cell tumors	Rate	Both	Age-standardized	1992	6.21632708969178	5.85539841348458	6.50142700142098	l
YLLs (Years of Life Lost)	High SDI	Neuroblastoma and other peripheral nervous cell tumors	Rate	Male	Age-standardized	1991	6.89053178133547	6.48082434016849	7.18627014766945	l
YLLs (Years of Life Lost)	High SDI	Neuroblastoma and other peripheral nervous cell tumors	Rate	Female	Age-standardized	1991	5.58439064053035	5.17563345012257	5.92402834889203	l
YLLs (Years of Life Lost)	High SDI	Neuroblastoma and other peripheral nervous cell tumors	Rate	Both	Age-standardized	1991	6.24025630691981	5.88812619441605	6.54267891363617	l
YLLs (Years of Life Lost)	Middle SDI	Neuroblastoma and other peripheral nervous cell tumors	Rate	Male	Age-standardized	1991	2.79035155421632	2.36044723090032	3.13677510802032	l
YLLs (Years of Life Lost)	Middle SDI	Neuroblastoma and other peripheral nervous cell tumors	Rate	Female	Age-standardized	1991	2.31176568600349	1.47969654056791	2.88636867490231	l
YLLs (Years of Life Lost)	Middle SDI	Neuroblastoma and other peripheral nervous cell tumors	Rate	Both	Age-standardized	1991	2.5575677569289	2.10373726280774	2.91992146408503	l
YLLs (Years of Life Lost)	Low-middle SDI	Neuroblastoma and other peripheral nervous cell tumors	Rate	Male	Age-standardized	1991	2.40014628743753	1.86702470418081	2.9888020775412	l
YLLs (Years of Life Lost)	Low-middle SDI	Neuroblastoma and other peripheral nervous cell tumors	Rate	Female	Age-standardized	1991	2.10859386569582	1.2572328384305	3.20384710274846	l
YLLs (Years of Life Lost)	Low-middle SDI	Neuroblastoma and other peripheral nervous cell tumors	Rate	Both	Age-standardized	1991	2.25866970037401	1.70845432859608	2.95863234423627	l
YLLs (Years of Life Lost)	Low-middle SDI	Neuroblastoma and other peripheral nervous cell tumors	Rate	Male	Age-standardized	1992	2.43444568785814	1.89143260393114	3.04614205686918	l
YLLs (Years of Life Lost)	Low-middle SDI	Neuroblastoma and other peripheral nervous cell tumors	Rate	Female	Age-standardized	1992	2.14336966586215	1.28862272644477	3.23049380283445	l
YLLs (Years of Life Lost)	Low-middle SDI	Neuroblastoma and other peripheral nervous cell tumors	Rate	Both	Age-standardized	1992	2.2933399497246	1.74877428363636	2.99366055652345	l
YLLs (Years of Life Lost)	High-middle SDI	Neuroblastoma and other peripheral nervous cell tumors	Rate	Male	Age-standardized	1990	4.01839848810025	3.49240051994664	4.63913460126869	l
YLLs (Years of Life Lost)	High-middle SDI	Neuroblastoma and other peripheral nervous cell tumors	Rate	Female	Age-standardized	1990	3.59182913942462	2.63778288035996	4.57612332357962	l
YLLs (Years of Life Lost)	High-middle SDI	Neuroblastoma and other peripheral nervous cell tumors	Rate	Both	Age-standardized	1990	3.79660492143943	3.21059035806104	4.45236393459246	l
YLLs (Years of Life Lost)	High SDI	Neuroblastoma and other peripheral nervous cell tumors	Rate	Male	Age-standardized	1990	6.91796096547723	6.56021985443323	7.24278433975979	l
YLLs (Years of Life Lost)	High SDI	Neuroblastoma and other peripheral nervous cell tumors	Rate	Female	Age-standardized	1990	5.64036741990779	5.22880676888595	5.99123436736908	l
YLLs (Years of Life Lost)	High SDI	Neuroblastoma and other peripheral nervous cell tumors	Rate	Both	Age-standardized	1990	6.28143979704172	5.93612802937143	6.58668290288999	l
YLLs (Years of Life Lost)	High SDI	Neuroblastoma and other peripheral nervous cell tumors	Rate	Male	Age-standardized	1994	7.15268945045428	6.76098303951975	7.45711767556168	l
YLLs (Years of Life Lost)	High SDI	Neuroblastoma and other peripheral nervous cell tumors	Rate	Female	Age-standardized	1994	5.51124889204545	5.10984650237405	5.80749806376259	l
YLLs (Years of Life Lost)	High SDI	Neuroblastoma and other peripheral nervous cell tumors	Rate	Both	Age-standardized	1994	6.33737947216471	6.01331568073142	6.6175182594249	l
YLLs (Years of Life Lost)	Low-middle SDI	Neuroblastoma and other peripheral nervous cell tumors	Rate	Male	Age-standardized	1990	2.36163784208765	1.84548739170024	3.00711563956186	l
YLLs (Years of Life Lost)	Low-middle SDI	Neuroblastoma and other peripheral nervous cell tumors	Rate	Female	Age-standardized	1990	2.08120630656095	1.22405113986739	3.19321148807167	l
YLLs (Years of Life Lost)	Low-middle SDI	Neuroblastoma and other peripheral nervous cell tumors	Rate	Both	Age-standardized	1990	2.22546311042312	1.71181913576729	2.91362234500074	l
YLLs (Years of Life Lost)	Low SDI	Neuroblastoma and other peripheral nervous cell tumors	Rate	Male	Age-standardized	1992	2.15051848985372	1.57957588617851	3.01793840885303	l
YLLs (Years of Life Lost)	Low SDI	Neuroblastoma and other peripheral nervous cell tumors	Rate	Female	Age-standardized	1992	1.82015508115344	0.939465388841727	3.54885355059728	l
YLLs (Years of Life Lost)	Low SDI	Neuroblastoma and other peripheral nervous cell tumors	Rate	Both	Age-standardized	1992	1.98827607291567	1.36180567084138	3.15180575636638	l
YLLs (Years of Life Lost)	High SDI	Neuroblastoma and other peripheral nervous cell tumors	Rate	Male	Age-standardized	1993	7.01430647551082	6.61953861864841	7.32256717547058	l
YLLs (Years of Life Lost)	High SDI	Neuroblastoma and other peripheral nervous cell tumors	Rate	Female	Age-standardized	1993	5.49227873708422	5.09199641611508	5.8067386979591	l
YLLs (Years of Life Lost)	High SDI	Neuroblastoma and other peripheral nervous cell tumors	Rate	Both	Age-standardized	1993	6.25772109573856	5.90930726670827	6.5342962251474	l
YLLs (Years of Life Lost)	Middle SDI	Neuroblastoma and other peripheral nervous cell tumors	Rate	Male	Age-standardized	1990	2.71604272800818	2.29322470806739	3.05775228647192	l
YLLs (Years of Life Lost)	Middle SDI	Neuroblastoma and other peripheral nervous cell tumors	Rate	Female	Age-standardized	1990	2.26863207877298	1.46130017153554	2.88193616917273	l
YLLs (Years of Life Lost)	Middle SDI	Neuroblastoma and other peripheral nervous cell tumors	Rate	Both	Age-standardized	1990	2.49814786393227	2.0668330649215	2.86231640323324	l
YLLs (Years of Life Lost)	Low SDI	Neuroblastoma and other peripheral nervous cell tumors	Rate	Male	Age-standardized	1990	2.13102349795574	1.56038275077851	3.04205735219796	l
YLLs (Years of Life Lost)	Low SDI	Neuroblastoma and other peripheral nervous cell tumors	Rate	Female	Age-standardized	1990	1.81079154278343	0.899029006438955	3.54556573170018	l
YLLs (Years of Life Lost)	Low SDI	Neuroblastoma and other peripheral nervous cell tumors	Rate	Both	Age-standardized	1990	1.97358837500119	1.33209377821137	3.1583313525088	l
YLLs (Years of Life Lost)	High-middle SDI	Neuroblastoma and other peripheral nervous cell tumors	Rate	Male	Age-standardized	1991	4.1372320113522	3.62406053361489	4.7380054682424	l
YLLs (Years of Life Lost)	High-middle SDI	Neuroblastoma and other peripheral nervous cell tumors	Rate	Female	Age-standardized	1991	3.65765574881593	2.67795259703813	4.58064667391793	l
YLLs (Years of Life Lost)	High-middle SDI	Neuroblastoma and other peripheral nervous cell tumors	Rate	Both	Age-standardized	1991	3.88943980298957	3.28760085598969	4.51108821616816	l
YLLs (Years of Life Lost)	Low-middle SDI	Neuroblastoma and other peripheral nervous cell tumors	Rate	Male	Age-standardized	1994	2.51403388589012	1.98995882588973	3.10317792504357	l
YLLs (Years of Life Lost)	Low-middle SDI	Neuroblastoma and other peripheral nervous cell tumors	Rate	Female	Age-standardized	1994	2.19988964190596	1.30432961276821	3.24961439037606	l
YLLs (Years of Life Lost)	Low-middle SDI	Neuroblastoma and other peripheral nervous cell tumors	Rate	Both	Age-standardized	1994	2.36192334542358	1.82088857495715	3.04399015687703	l
YLLs (Years of Life Lost)	Low SDI	Neuroblastoma and other peripheral nervous cell tumors	Rate	Male	Age-standardized	1993	2.13135650063838	1.56771344325043	3.00118135700626	l
YLLs (Years of Life Lost)	Low SDI	Neuroblastoma and other peripheral nervous cell tumors	Rate	Female	Age-standardized	1993	1.80073391811245	0.933806921117794	3.49975114063234	l
YLLs (Years of Life Lost)	Low SDI	Neuroblastoma and other peripheral nervous cell tumors	Rate	Both	Age-standardized	1993	1.9690823047421	1.35939597963575	3.17093185702671	l
YLLs (Years of Life Lost)	Low-middle SDI	Neuroblastoma and other peripheral nervous cell tumors	Rate	Male	Age-standardized	1993	2.47580331407526	1.92774843969196	3.07178008569626	l
YLLs (Years of Life Lost)	Low-middle SDI	Neuroblastoma and other peripheral nervous cell tumors	Rate	Female	Age-standardized	1993	2.17031177142447	1.31445555485573	3.21554755746215	l
YLLs (Years of Life Lost)	Low-middle SDI	Neuroblastoma and other peripheral nervous cell tumors	Rate	Both	Age-standardized	1993	2.32779339797269	1.78561940756861	3.02416579021131	l
YLLs (Years of Life Lost)	High-middle SDI	Neuroblastoma and other peripheral nervous cell tumors	Rate	Male	Age-standardized	1992	4.25815159740884	3.75153517216055	4.82878084601799	l
YLLs (Years of Life Lost)	High-middle SDI	Neuroblastoma and other peripheral nervous cell tumors	Rate	Female	Age-standardized	1992	3.7061775771443	2.73719018787199	4.60585140781022	l
YLLs (Years of Life Lost)	High-middle SDI	Neuroblastoma and other peripheral nervous cell tumors	Rate	Both	Age-standardized	1992	3.97475334337423	3.42062657385308	4.54613699456205	l
YLLs (Years of Life Lost)	High SDI	Neuroblastoma and other peripheral nervous cell tumors	Rate	Male	Age-standardized	1995	7.27294827316863	6.87109406439707	7.56896911697381	l
YLLs (Years of Life Lost)	High SDI	Neuroblastoma and other peripheral nervous cell tumors	Rate	Female	Age-standardized	1995	5.53696521148787	5.13073901766295	5.82715440813919	l
YLLs (Years of Life Lost)	High SDI	Neuroblastoma and other peripheral nervous cell tumors	Rate	Both	Age-standardized	1995	6.41088837021358	6.068205100676	6.67748209847066	l
YLLs (Years of Life Lost)	Low SDI	Neuroblastoma and other peripheral nervous cell tumors	Rate	Male	Age-standardized	1994	2.10187332148648	1.53567227877768	2.96331786431363	l
YLLs (Years of Life Lost)	Low SDI	Neuroblastoma and other peripheral nervous cell tumors	Rate	Female	Age-standardized	1994	1.77437385643274	0.938584580213828	3.48319376621125	l
YLLs (Years of Life Lost)	Low SDI	Neuroblastoma and other peripheral nervous cell tumors	Rate	Both	Age-standardized	1994	1.94125928452219	1.34280397280865	3.15045134383922	l
YLLs (Years of Life Lost)	Low-middle SDI	Neuroblastoma and other peripheral nervous cell tumors	Rate	Male	Age-standardized	1995	2.57576122479392	2.03757659294528	3.16371415339789	l
YLLs (Years of Life Lost)	Low-middle SDI	Neuroblastoma and other peripheral nervous cell tumors	Rate	Female	Age-standardized	1995	2.24916467851122	1.34650584379028	3.26941411233634	l
YLLs (Years of Life Lost)	Low-middle SDI	Neuroblastoma and other peripheral nervous cell tumors	Rate	Both	Age-standardized	1995	2.41766795568905	1.8572933992489	3.11483207236079	l
YLLs (Years of Life Lost)	Middle SDI	Neuroblastoma and other peripheral nervous cell tumors	Rate	Male	Age-standardized	1992	2.86397200333808	2.40343105010679	3.21694585855383	l
YLLs (Years of Life Lost)	Middle SDI	Neuroblastoma and other peripheral nervous cell tumors	Rate	Female	Age-standardized	1992	2.37374493640099	1.53840569108534	2.92458297125095	l
YLLs (Years of Life Lost)	Middle SDI	Neuroblastoma and other peripheral nervous cell tumors	Rate	Both	Age-standardized	1992	2.62577650671694	2.15819394740237	2.97810317605965	l
YLLs (Years of Life Lost)	Low SDI	Neuroblastoma and other peripheral nervous cell tumors	Rate	Male	Age-standardized	1996	2.03391725157251	1.47615888980979	2.92111094188844	l
YLLs (Years of Life Lost)	Low SDI	Neuroblastoma and other peripheral nervous cell tumors	Rate	Female	Age-standardized	1996	1.71947545375248	0.94223601838461	3.51105934352362	l
YLLs (Years of Life Lost)	Low SDI	Neuroblastoma and other peripheral nervous cell tumors	Rate	Both	Age-standardized	1996	1.87993851390268	1.27645820688646	3.06195615005832	l
YLLs (Years of Life Lost)	High-middle SDI	Neuroblastoma and other peripheral nervous cell tumors	Rate	Male	Age-standardized	1994	4.48599230450612	3.9908908345741	4.98711937652009	l
YLLs (Years of Life Lost)	High-middle SDI	Neuroblastoma and other peripheral nervous cell tumors	Rate	Female	Age-standardized	1994	3.82509057599902	2.89592092710612	4.75145121307715	l
YLLs (Years of Life Lost)	High-middle SDI	Neuroblastoma and other peripheral nervous cell tumors	Rate	Both	Age-standardized	1994	4.14936766609571	3.66550326366551	4.68989460487499	l
YLLs (Years of Life Lost)	Low SDI	Neuroblastoma and other peripheral nervous cell tumors	Rate	Male	Age-standardized	1995	2.08426921444733	1.51341795218349	2.99078952473581	l
YLLs (Years of Life Lost)	Low SDI	Neuroblastoma and other peripheral nervous cell tumors	Rate	Female	Age-standardized	1995	1.76139765123586	0.946707670985615	3.51136290301511	l
YLLs (Years of Life Lost)	Low SDI	Neuroblastoma and other peripheral nervous cell tumors	Rate	Both	Age-standardized	1995	1.92605332673596	1.34331542999857	3.11946494086156	l
YLLs (Years of Life Lost)	High SDI	Neuroblastoma and other peripheral nervous cell tumors	Rate	Male	Age-standardized	1997	7.51418118518123	7.09289011747091	7.82471344802821	l
YLLs (Years of Life Lost)	High SDI	Neuroblastoma and other peripheral nervous cell tumors	Rate	Female	Age-standardized	1997	5.74805213709058	5.3505594135668	6.02746462305505	l
YLLs (Years of Life Lost)	High SDI	Neuroblastoma and other peripheral nervous cell tumors	Rate	Both	Age-standardized	1997	6.63732113574691	6.27268985384775	6.89322872351462	l
YLLs (Years of Life Lost)	Middle SDI	Neuroblastoma and other peripheral nervous cell tumors	Rate	Male	Age-standardized	1994	3.05635649588195	2.56048410777202	3.42928209242557	l
YLLs (Years of Life Lost)	Middle SDI	Neuroblastoma and other peripheral nervous cell tumors	Rate	Female	Age-standardized	1994	2.46343012290253	1.62866866709667	2.98587733656466	l
YLLs (Years of Life Lost)	Middle SDI	Neuroblastoma and other peripheral nervous cell tumors	Rate	Both	Age-standardized	1994	2.76867073184131	2.30744160822729	3.12015355742139	l
YLLs (Years of Life Lost)	High-middle SDI	Neuroblastoma and other peripheral nervous cell tumors	Rate	Male	Age-standardized	1995	4.59342069654495	4.11189766590194	5.07411491573319	l
YLLs (Years of Life Lost)	High-middle SDI	Neuroblastoma and other peripheral nervous cell tumors	Rate	Female	Age-standardized	1995	3.87444712114959	2.91629964764667	4.76169500649262	l
YLLs (Years of Life Lost)	High-middle SDI	Neuroblastoma and other peripheral nervous cell tumors	Rate	Both	Age-standardized	1995	4.22872538805685	3.73212135905156	4.77862989155406	l
YLLs (Years of Life Lost)	Low-middle SDI	Neuroblastoma and other peripheral nervous cell tumors	Rate	Male	Age-standardized	1997	2.62528809935358	2.12043980817431	3.19810112533578	l
YLLs (Years of Life Lost)	Low-middle SDI	Neuroblastoma and other peripheral nervous cell tumors	Rate	Female	Age-standardized	1997	2.30556756449044	1.43583706997856	3.29342147590608	l
YLLs (Years of Life Lost)	Low-middle SDI	Neuroblastoma and other peripheral nervous cell tumors	Rate	Both	Age-standardized	1997	2.47053487825281	1.93052631503344	3.16549950045608	l
YLLs (Years of Life Lost)	High SDI	Neuroblastoma and other peripheral nervous cell tumors	Rate	Male	Age-standardized	1998	7.65358353301359	7.27242460773976	7.94269410411871	l
YLLs (Years of Life Lost)	High SDI	Neuroblastoma and other peripheral nervous cell tumors	Rate	Female	Age-standardized	1998	5.86371128335606	5.51203620688544	6.11875009809742	l
YLLs (Years of Life Lost)	High SDI	Neuroblastoma and other peripheral nervous cell tumors	Rate	Both	Age-standardized	1998	6.76452884928389	6.41489645942917	7.00097934989563	l
YLLs (Years of Life Lost)	High SDI	Neuroblastoma and other peripheral nervous cell tumors	Rate	Male	Age-standardized	1999	7.81642136800093	7.44411165809422	8.08907171796629	l
YLLs (Years of Life Lost)	High SDI	Neuroblastoma and other peripheral nervous cell tumors	Rate	Female	Age-standardized	1999	6.02104666204347	5.67032040850205	6.27928366790963	l
YLLs (Years of Life Lost)	High SDI	Neuroblastoma and other peripheral nervous cell tumors	Rate	Both	Age-standardized	1999	6.92397488947378	6.584336675318	7.17835932117271	l
YLLs (Years of Life Lost)	Low SDI	Neuroblastoma and other peripheral nervous cell tumors	Rate	Male	Age-standardized	1997	1.98820990267638	1.45436434921383	2.89842878767636	l
YLLs (Years of Life Lost)	Low SDI	Neuroblastoma and other peripheral nervous cell tumors	Rate	Female	Age-standardized	1997	1.68013134914752	0.927949249612543	3.48516078994066	l
YLLs (Years of Life Lost)	Low SDI	Neuroblastoma and other peripheral nervous cell tumors	Rate	Both	Age-standardized	1997	1.83746006250784	1.24720922513219	3.03610260330412	l
YLLs (Years of Life Lost)	Middle SDI	Neuroblastoma and other peripheral nervous cell tumors	Rate	Male	Age-standardized	1995	3.17060333232905	2.63179420841067	3.53868602306384	l
YLLs (Years of Life Lost)	Middle SDI	Neuroblastoma and other peripheral nervous cell tumors	Rate	Female	Age-standardized	1995	2.51927859876052	1.67051108773625	3.02845421010698	l
YLLs (Years of Life Lost)	Middle SDI	Neuroblastoma and other peripheral nervous cell tumors	Rate	Both	Age-standardized	1995	2.85472740326987	2.36426522164681	3.21035196110891	l
YLLs (Years of Life Lost)	Low-middle SDI	Neuroblastoma and other peripheral nervous cell tumors	Rate	Male	Age-standardized	1996	2.60843513167866	2.08732300878325	3.17623269756126	l
YLLs (Years of Life Lost)	Low-middle SDI	Neuroblastoma and other peripheral nervous cell tumors	Rate	Female	Age-standardized	1996	2.27652955087598	1.40209145575174	3.29007227007373	l
YLLs (Years of Life Lost)	Low-middle SDI	Neuroblastoma and other peripheral nervous cell tumors	Rate	Both	Age-standardized	1996	2.44780265348723	1.87188551447531	3.16733296469892	l
YLLs (Years of Life Lost)	Low-middle SDI	Neuroblastoma and other peripheral nervous cell tumors	Rate	Male	Age-standardized	1998	2.6372637118919	2.17861755670919	3.20049274060615	l
YLLs (Years of Life Lost)	Low-middle SDI	Neuroblastoma and other peripheral nervous cell tumors	Rate	Female	Age-standardized	1998	2.32216763541221	1.47098791721805	3.25437491515569	l
YLLs (Years of Life Lost)	Low-middle SDI	Neuroblastoma and other peripheral nervous cell tumors	Rate	Both	Age-standardized	1998	2.484696131366	1.94676931240636	3.15512270630603	l
YLLs (Years of Life Lost)	High-middle SDI	Neuroblastoma and other peripheral nervous cell tumors	Rate	Male	Age-standardized	1993	4.37424367695509	3.87768586847989	4.93851806835876	l
YLLs (Years of Life Lost)	High-middle SDI	Neuroblastoma and other peripheral nervous cell tumors	Rate	Female	Age-standardized	1993	3.76188647819061	2.82960822281899	4.65831538558554	l
YLLs (Years of Life Lost)	High-middle SDI	Neuroblastoma and other peripheral nervous cell tumors	Rate	Both	Age-standardized	1993	4.06126899006717	3.57160951008826	4.59436311365398	l
YLLs (Years of Life Lost)	Low-middle SDI	Neuroblastoma and other peripheral nervous cell tumors	Rate	Male	Age-standardized	1999	2.65602238950228	2.18825027930792	3.21554794879449	l
YLLs (Years of Life Lost)	Low-middle SDI	Neuroblastoma and other peripheral nervous cell tumors	Rate	Female	Age-standardized	1999	2.34171945201424	1.50826102564596	3.31888276863374	l
YLLs (Years of Life Lost)	Low-middle SDI	Neuroblastoma and other peripheral nervous cell tumors	Rate	Both	Age-standardized	1999	2.50380006201601	1.98073157135343	3.16775620156469	l
YLLs (Years of Life Lost)	High SDI	Neuroblastoma and other peripheral nervous cell tumors	Rate	Male	Age-standardized	1996	7.41054040264511	6.99498082820217	7.7086839902356	l
YLLs (Years of Life Lost)	High SDI	Neuroblastoma and other peripheral nervous cell tumors	Rate	Female	Age-standardized	1996	5.62008175119928	5.19362783991481	5.90090975576266	l
YLLs (Years of Life Lost)	High SDI	Neuroblastoma and other peripheral nervous cell tumors	Rate	Both	Age-standardized	1996	6.52162391487567	6.14569294336643	6.78494604007655	l
YLLs (Years of Life Lost)	High SDI	Neuroblastoma and other peripheral nervous cell tumors	Rate	Male	Age-standardized	2001	7.76098707101726	7.38902638791846	8.04970305144023	l
YLLs (Years of Life Lost)	High SDI	Neuroblastoma and other peripheral nervous cell tumors	Rate	Female	Age-standardized	2001	6.23423292713017	5.90411956057881	6.48127889061006	l
YLLs (Years of Life Lost)	High SDI	Neuroblastoma and other peripheral nervous cell tumors	Rate	Both	Age-standardized	2001	7.00083182419414	6.66478747403997	7.24518246533661	l
YLLs (Years of Life Lost)	High-middle SDI	Neuroblastoma and other peripheral nervous cell tumors	Rate	Male	Age-standardized	1996	4.69766963661994	4.24350191574114	5.21979554239545	l
YLLs (Years of Life Lost)	High-middle SDI	Neuroblastoma and other peripheral nervous cell tumors	Rate	Female	Age-standardized	1996	3.92717081348598	2.96671937942648	4.7795546542712	l
YLLs (Years of Life Lost)	High-middle SDI	Neuroblastoma and other peripheral nervous cell tumors	Rate	Both	Age-standardized	1996	4.30848145002096	3.79569121461719	4.84098200877714	l
YLLs (Years of Life Lost)	Middle SDI	Neuroblastoma and other peripheral nervous cell tumors	Rate	Male	Age-standardized	1996	3.2849131965768	2.7365373235486	3.64025948497367	l
YLLs (Years of Life Lost)	Middle SDI	Neuroblastoma and other peripheral nervous cell tumors	Rate	Female	Age-standardized	1996	2.63647418567425	1.77557907123487	3.15084464555234	l
YLLs (Years of Life Lost)	Middle SDI	Neuroblastoma and other peripheral nervous cell tumors	Rate	Both	Age-standardized	1996	2.97044886764143	2.49589983538644	3.31911204246643	l
YLLs (Years of Life Lost)	High-middle SDI	Neuroblastoma and other peripheral nervous cell tumors	Rate	Male	Age-standardized	1997	4.80810068541678	4.33506261790719	5.32687407344608	l
YLLs (Years of Life Lost)	High-middle SDI	Neuroblastoma and other peripheral nervous cell tumors	Rate	Female	Age-standardized	1997	4.01036092941367	3.04094934642194	4.81832517778498	l
YLLs (Years of Life Lost)	High-middle SDI	Neuroblastoma and other peripheral nervous cell tumors	Rate	Both	Age-standardized	1997	4.40645524452404	3.91155605653329	4.91426081774297	l
YLLs (Years of Life Lost)	Middle SDI	Neuroblastoma and other peripheral nervous cell tumors	Rate	Male	Age-standardized	1993	2.95893635065164	2.48995162079537	3.32945451308227	l
YLLs (Years of Life Lost)	Middle SDI	Neuroblastoma and other peripheral nervous cell tumors	Rate	Female	Age-standardized	1993	2.42769985171056	1.59292529881398	2.9333699141147	l
YLLs (Years of Life Lost)	Middle SDI	Neuroblastoma and other peripheral nervous cell tumors	Rate	Both	Age-standardized	1993	2.70098923840023	2.24877674470658	3.04130055090735	l
YLLs (Years of Life Lost)	Low-middle SDI	Neuroblastoma and other peripheral nervous cell tumors	Rate	Male	Age-standardized	2001	2.70338335145218	2.21858331044929	3.19891275116124	l
YLLs (Years of Life Lost)	Low-middle SDI	Neuroblastoma and other peripheral nervous cell tumors	Rate	Female	Age-standardized	2001	2.37099291197812	1.60904122366107	3.31420312590995	l
YLLs (Years of Life Lost)	Low-middle SDI	Neuroblastoma and other peripheral nervous cell tumors	Rate	Both	Age-standardized	2001	2.54223794123017	2.02558048691653	3.18448349977426	l
YLLs (Years of Life Lost)	Low SDI	Neuroblastoma and other peripheral nervous cell tumors	Rate	Male	Age-standardized	1998	1.94096174279913	1.39316250389422	2.86396675914838	l
YLLs (Years of Life Lost)	Low SDI	Neuroblastoma and other peripheral nervous cell tumors	Rate	Female	Age-standardized	1998	1.64243102049552	0.909893634799826	3.41179149687759	l
YLLs (Years of Life Lost)	Low SDI	Neuroblastoma and other peripheral nervous cell tumors	Rate	Both	Age-standardized	1998	1.79495267742931	1.20470121446574	2.97599480075166	l
YLLs (Years of Life Lost)	Low SDI	Neuroblastoma and other peripheral nervous cell tumors	Rate	Male	Age-standardized	1999	1.91706000257399	1.37140845113622	2.81839743536128	l
YLLs (Years of Life Lost)	Low SDI	Neuroblastoma and other peripheral nervous cell tumors	Rate	Female	Age-standardized	1999	1.6333240844033	0.914182136177581	3.38525355341285	l
YLLs (Years of Life Lost)	Low SDI	Neuroblastoma and other peripheral nervous cell tumors	Rate	Both	Age-standardized	1999	1.77835321602631	1.21977350980498	2.94456711190062	l
YLLs (Years of Life Lost)	Middle SDI	Neuroblastoma and other peripheral nervous cell tumors	Rate	Male	Age-standardized	1998	3.47771318278116	2.91284905498369	3.80564546943687	l
YLLs (Years of Life Lost)	Middle SDI	Neuroblastoma and other peripheral nervous cell tumors	Rate	Female	Age-standardized	1998	2.84838767165495	1.99285930242478	3.34426766697958	l
YLLs (Years of Life Lost)	Middle SDI	Neuroblastoma and other peripheral nervous cell tumors	Rate	Both	Age-standardized	1998	3.17234725906483	2.66018687259976	3.49867886829244	l
YLLs (Years of Life Lost)	Low-middle SDI	Neuroblastoma and other peripheral nervous cell tumors	Rate	Male	Age-standardized	2003	2.73326646512893	2.26908814357452	3.29512871121728	l
YLLs (Years of Life Lost)	Low-middle SDI	Neuroblastoma and other peripheral nervous cell tumors	Rate	Female	Age-standardized	2003	2.37695984579302	1.66917249071154	3.25958679305155	l
YLLs (Years of Life Lost)	Low-middle SDI	Neuroblastoma and other peripheral nervous cell tumors	Rate	Both	Age-standardized	2003	2.56028474797976	2.07931989679907	3.14932626059705	l
YLLs (Years of Life Lost)	High-middle SDI	Neuroblastoma and other peripheral nervous cell tumors	Rate	Male	Age-standardized	1998	4.90483271287708	4.46378964460041	5.46130519073215	l
YLLs (Years of Life Lost)	High-middle SDI	Neuroblastoma and other peripheral nervous cell tumors	Rate	Female	Age-standardized	1998	4.06270676164751	3.08365310658224	4.89350538655903	l
YLLs (Years of Life Lost)	High-middle SDI	Neuroblastoma and other peripheral nervous cell tumors	Rate	Both	Age-standardized	1998	4.48207457452565	3.98765213420054	4.96617831362044	l
YLLs (Years of Life Lost)	High SDI	Neuroblastoma and other peripheral nervous cell tumors	Rate	Male	Age-standardized	2002	7.75300186845676	7.41479347710735	8.01313460603065	l
YLLs (Years of Life Lost)	High SDI	Neuroblastoma and other peripheral nervous cell tumors	Rate	Female	Age-standardized	2002	6.24912941706639	5.96719546341608	6.49267923505909	l
YLLs (Years of Life Lost)	High SDI	Neuroblastoma and other peripheral nervous cell tumors	Rate	Both	Age-standardized	2002	7.003939508458	6.71957146489712	7.24599304409058	l
YLLs (Years of Life Lost)	Middle SDI	Neuroblastoma and other peripheral nervous cell tumors	Rate	Male	Age-standardized	1997	3.38251923164765	2.81421579836472	3.72845697093733	l
YLLs (Years of Life Lost)	Middle SDI	Neuroblastoma and other peripheral nervous cell tumors	Rate	Female	Age-standardized	1997	2.74695493979846	1.86956462565128	3.26324496122562	l
YLLs (Years of Life Lost)	Middle SDI	Neuroblastoma and other peripheral nervous cell tumors	Rate	Both	Age-standardized	1997	3.07422891301195	2.58760535357838	3.41137523633743	l
YLLs (Years of Life Lost)	High-middle SDI	Neuroblastoma and other peripheral nervous cell tumors	Rate	Male	Age-standardized	1999	4.95247910840968	4.5077814430191	5.52538983420878	l
YLLs (Years of Life Lost)	High-middle SDI	Neuroblastoma and other peripheral nervous cell tumors	Rate	Female	Age-standardized	1999	4.10456166348487	3.12541624946407	4.95201777578204	l
YLLs (Years of Life Lost)	High-middle SDI	Neuroblastoma and other peripheral nervous cell tumors	Rate	Both	Age-standardized	1999	4.52724653040505	4.02982951614884	5.02801066870097	l
YLLs (Years of Life Lost)	Low SDI	Neuroblastoma and other peripheral nervous cell tumors	Rate	Male	Age-standardized	2000	1.90817614945914	1.36483951406425	2.84455086345649	l
YLLs (Years of Life Lost)	Low SDI	Neuroblastoma and other peripheral nervous cell tumors	Rate	Female	Age-standardized	2000	1.62914706714794	0.936126410013138	3.33697543663379	l
YLLs (Years of Life Lost)	Low SDI	Neuroblastoma and other peripheral nervous cell tumors	Rate	Both	Age-standardized	2000	1.77180344926464	1.24296610361613	2.89841655490732	l
YLLs (Years of Life Lost)	Low SDI	Neuroblastoma and other peripheral nervous cell tumors	Rate	Male	Age-standardized	2001	1.8867477552935	1.34221671603225	2.84191880415308	l
YLLs (Years of Life Lost)	Low SDI	Neuroblastoma and other peripheral nervous cell tumors	Rate	Female	Age-standardized	2001	1.61263319381081	0.94045891347406	3.35028876211159	l
YLLs (Years of Life Lost)	Low SDI	Neuroblastoma and other peripheral nervous cell tumors	Rate	Both	Age-standardized	2001	1.75282562834745	1.21538675379536	2.91892600933294	l
YLLs (Years of Life Lost)	Low-middle SDI	Neuroblastoma and other peripheral nervous cell tumors	Rate	Male	Age-standardized	2002	2.71423214833596	2.25881311143097	3.28708929137763	l
YLLs (Years of Life Lost)	Low-middle SDI	Neuroblastoma and other peripheral nervous cell tumors	Rate	Female	Age-standardized	2002	2.3749507899881	1.64780712042734	3.3182465224965	l
YLLs (Years of Life Lost)	Low-middle SDI	Neuroblastoma and other peripheral nervous cell tumors	Rate	Both	Age-standardized	2002	2.54967388882036	2.03848207367104	3.15540037549301	l
YLLs (Years of Life Lost)	Low SDI	Neuroblastoma and other peripheral nervous cell tumors	Rate	Male	Age-standardized	2003	1.86295023080089	1.29786850794468	2.82795305517329	l
YLLs (Years of Life Lost)	Low SDI	Neuroblastoma and other peripheral nervous cell tumors	Rate	Female	Age-standardized	2003	1.59609337742173	0.947150364732736	3.33408564582811	l
YLLs (Years of Life Lost)	Low SDI	Neuroblastoma and other peripheral nervous cell tumors	Rate	Both	Age-standardized	2003	1.73254766136199	1.18371646333241	2.90665218532397	l
YLLs (Years of Life Lost)	Middle SDI	Neuroblastoma and other peripheral nervous cell tumors	Rate	Male	Age-standardized	1999	3.58233336747404	3.06087666492397	3.90135406401856	l
YLLs (Years of Life Lost)	Middle SDI	Neuroblastoma and other peripheral nervous cell tumors	Rate	Female	Age-standardized	1999	2.93363945107007	2.10101745579899	3.42724302889966	l
YLLs (Years of Life Lost)	Middle SDI	Neuroblastoma and other peripheral nervous cell tumors	Rate	Both	Age-standardized	1999	3.26758807679399	2.78166323964972	3.60067542029085	l
YLLs (Years of Life Lost)	High SDI	Neuroblastoma and other peripheral nervous cell tumors	Rate	Male	Age-standardized	2003	7.69615766331142	7.3941389337608	7.97100490644588	l
YLLs (Years of Life Lost)	High SDI	Neuroblastoma and other peripheral nervous cell tumors	Rate	Female	Age-standardized	2003	6.13930208221753	5.88156144291389	6.38289919357023	l
YLLs (Years of Life Lost)	High SDI	Neuroblastoma and other peripheral nervous cell tumors	Rate	Both	Age-standardized	2003	6.92133266621605	6.65082376880987	7.14849199936081	l
YLLs (Years of Life Lost)	High SDI	Neuroblastoma and other peripheral nervous cell tumors	Rate	Male	Age-standardized	2004	7.55905214637017	7.24425134427704	7.82308758753457	l
YLLs (Years of Life Lost)	High SDI	Neuroblastoma and other peripheral nervous cell tumors	Rate	Female	Age-standardized	2004	5.99757435958602	5.72617337111924	6.23658502546015	l
YLLs (Years of Life Lost)	High SDI	Neuroblastoma and other peripheral nervous cell tumors	Rate	Both	Age-standardized	2004	6.78245122484274	6.49982853568242	7.00517122530111	l
YLLs (Years of Life Lost)	High-middle SDI	Neuroblastoma and other peripheral nervous cell tumors	Rate	Male	Age-standardized	2000	4.95463901918725	4.53349876282216	5.50475864138537	l
YLLs (Years of Life Lost)	High-middle SDI	Neuroblastoma and other peripheral nervous cell tumors	Rate	Female	Age-standardized	2000	4.1021089068244	3.19526186679761	4.86657502661213	l
YLLs (Years of Life Lost)	High-middle SDI	Neuroblastoma and other peripheral nervous cell tumors	Rate	Both	Age-standardized	2000	4.52754742487873	4.05076449375994	5.04616247195338	l
YLLs (Years of Life Lost)	Low SDI	Neuroblastoma and other peripheral nervous cell tumors	Rate	Male	Age-standardized	2002	1.86823173045185	1.30725410755321	2.8423244758048	l
YLLs (Years of Life Lost)	Low SDI	Neuroblastoma and other peripheral nervous cell tumors	Rate	Female	Age-standardized	2002	1.60057337552099	0.944265498535006	3.31682969205913	l
YLLs (Years of Life Lost)	Low SDI	Neuroblastoma and other peripheral nervous cell tumors	Rate	Both	Age-standardized	2002	1.73746791449446	1.1949570989437	2.93079977496156	l
YLLs (Years of Life Lost)	High-middle SDI	Neuroblastoma and other peripheral nervous cell tumors	Rate	Male	Age-standardized	2001	4.88099885829932	4.46470682095854	5.38496316154049	l
YLLs (Years of Life Lost)	High-middle SDI	Neuroblastoma and other peripheral nervous cell tumors	Rate	Female	Age-standardized	2001	4.08178479954646	3.21440129846531	4.88488603689497	l
YLLs (Years of Life Lost)	High-middle SDI	Neuroblastoma and other peripheral nervous cell tumors	Rate	Both	Age-standardized	2001	4.48053124606349	4.01444181079638	4.96240225152777	l
YLLs (Years of Life Lost)	Low-middle SDI	Neuroblastoma and other peripheral nervous cell tumors	Rate	Male	Age-standardized	2004	2.78048266106839	2.31159353534692	3.40795046009754	l
YLLs (Years of Life Lost)	Low-middle SDI	Neuroblastoma and other peripheral nervous cell tumors	Rate	Female	Age-standardized	2004	2.37832743902364	1.69145084777098	3.27338291802051	l
YLLs (Years of Life Lost)	Low-middle SDI	Neuroblastoma and other peripheral nervous cell tumors	Rate	Both	Age-standardized	2004	2.58505464080658	2.07708916995406	3.1976309018822	l
YLLs (Years of Life Lost)	High SDI	Neuroblastoma and other peripheral nervous cell tumors	Rate	Male	Age-standardized	2005	7.41427673711246	7.1284578976227	7.67925505871702	l
YLLs (Years of Life Lost)	High SDI	Neuroblastoma and other peripheral nervous cell tumors	Rate	Female	Age-standardized	2005	5.89706850037929	5.6382744033522	6.09558360052992	l
YLLs (Years of Life Lost)	High SDI	Neuroblastoma and other peripheral nervous cell tumors	Rate	Both	Age-standardized	2005	6.65992519428238	6.39658860295721	6.86182094414735	l
YLLs (Years of Life Lost)	High SDI	Neuroblastoma and other peripheral nervous cell tumors	Rate	Male	Age-standardized	2006	7.22028923893423	6.91436662301373	7.48459452649242	l
YLLs (Years of Life Lost)	High SDI	Neuroblastoma and other peripheral nervous cell tumors	Rate	Female	Age-standardized	2006	5.8168218624001	5.54136984233524	6.01769446096732	l
YLLs (Years of Life Lost)	High SDI	Neuroblastoma and other peripheral nervous cell tumors	Rate	Both	Age-standardized	2006	6.52214925380216	6.24623961077914	6.72352906589292	l
YLLs (Years of Life Lost)	Middle SDI	Neuroblastoma and other peripheral nervous cell tumors	Rate	Male	Age-standardized	2000	3.65007169955488	3.14769060915106	3.97377824718701	l
YLLs (Years of Life Lost)	Middle SDI	Neuroblastoma and other peripheral nervous cell tumors	Rate	Female	Age-standardized	2000	2.98285824262309	2.18260916262481	3.4810160041906	l
YLLs (Years of Life Lost)	Middle SDI	Neuroblastoma and other peripheral nervous cell tumors	Rate	Both	Age-standardized	2000	3.32624149134957	2.84545756946373	3.63279250139616	l
YLLs (Years of Life Lost)	Low-middle SDI	Neuroblastoma and other peripheral nervous cell tumors	Rate	Male	Age-standardized	2005	2.81797094392922	2.30504027158382	3.46051015197512	l
YLLs (Years of Life Lost)	Low-middle SDI	Neuroblastoma and other peripheral nervous cell tumors	Rate	Female	Age-standardized	2005	2.42107427852749	1.76042551461901	3.30557630002879	l
YLLs (Years of Life Lost)	Low-middle SDI	Neuroblastoma and other peripheral nervous cell tumors	Rate	Both	Age-standardized	2005	2.62504478469297	2.11313819158301	3.21592239067338	l
YLLs (Years of Life Lost)	Middle SDI	Neuroblastoma and other peripheral nervous cell tumors	Rate	Male	Age-standardized	2001	3.65334912455931	3.21644156871133	3.97800707651348	l
YLLs (Years of Life Lost)	Middle SDI	Neuroblastoma and other peripheral nervous cell tumors	Rate	Female	Age-standardized	2001	3.00516989410451	2.253689277256	3.53003391094847	l
YLLs (Years of Life Lost)	Middle SDI	Neuroblastoma and other peripheral nervous cell tumors	Rate	Both	Age-standardized	2001	3.33863201069664	2.87827107222674	3.67690814923948	l
YLLs (Years of Life Lost)	High-middle SDI	Neuroblastoma and other peripheral nervous cell tumors	Rate	Male	Age-standardized	2002	4.91950093140992	4.50246719919772	5.38717169429172	l
YLLs (Years of Life Lost)	High-middle SDI	Neuroblastoma and other peripheral nervous cell tumors	Rate	Female	Age-standardized	2002	4.09984796262819	3.29110914999069	4.82422497226698	l
YLLs (Years of Life Lost)	High-middle SDI	Neuroblastoma and other peripheral nervous cell tumors	Rate	Both	Age-standardized	2002	4.50915777792437	4.04783959881704	4.96460538800803	l
YLLs (Years of Life Lost)	Low-middle SDI	Neuroblastoma and other peripheral nervous cell tumors	Rate	Male	Age-standardized	2006	2.85871357906791	2.36390495796707	3.4787667498975	l
YLLs (Years of Life Lost)	Low-middle SDI	Neuroblastoma and other peripheral nervous cell tumors	Rate	Female	Age-standardized	2006	2.45831026095723	1.80469039427253	3.31561648916153	l
YLLs (Years of Life Lost)	Low-middle SDI	Neuroblastoma and other peripheral nervous cell tumors	Rate	Both	Age-standardized	2006	2.66399744213671	2.16166868039114	3.22341980154019	l
YLLs (Years of Life Lost)	Low SDI	Neuroblastoma and other peripheral nervous cell tumors	Rate	Male	Age-standardized	2004	1.88447378685983	1.30189895336191	2.87602186462578	l
YLLs (Years of Life Lost)	Low SDI	Neuroblastoma and other peripheral nervous cell tumors	Rate	Female	Age-standardized	2004	1.61219051246053	0.963248842290176	3.36835639817499	l
YLLs (Years of Life Lost)	Low SDI	Neuroblastoma and other peripheral nervous cell tumors	Rate	Both	Age-standardized	2004	1.75134511935542	1.19894678736738	2.94587039471676	l
YLLs (Years of Life Lost)	Middle SDI	Neuroblastoma and other peripheral nervous cell tumors	Rate	Male	Age-standardized	2003	3.66895268053015	3.2782092702325	3.97582926548475	l
YLLs (Years of Life Lost)	Middle SDI	Neuroblastoma and other peripheral nervous cell tumors	Rate	Female	Age-standardized	2003	2.99236395423203	2.29941195183998	3.53020423184278	l
YLLs (Years of Life Lost)	Middle SDI	Neuroblastoma and other peripheral nervous cell tumors	Rate	Both	Age-standardized	2003	3.34023683758609	2.89752199539104	3.65438660264743	l
YLLs (Years of Life Lost)	Low SDI	Neuroblastoma and other peripheral nervous cell tumors	Rate	Male	Age-standardized	2005	1.90849158479735	1.30462014812099	2.8981928545725	l
YLLs (Years of Life Lost)	Low SDI	Neuroblastoma and other peripheral nervous cell tumors	Rate	Female	Age-standardized	2005	1.63405516759945	0.98496847763514	3.43917269644876	l
YLLs (Years of Life Lost)	Low SDI	Neuroblastoma and other peripheral nervous cell tumors	Rate	Both	Age-standardized	2005	1.77422195335807	1.21208059930616	2.94984015136318	l
YLLs (Years of Life Lost)	High-middle SDI	Neuroblastoma and other peripheral nervous cell tumors	Rate	Male	Age-standardized	2003	4.95542652989726	4.57122605105296	5.36194980332634	l
YLLs (Years of Life Lost)	High-middle SDI	Neuroblastoma and other peripheral nervous cell tumors	Rate	Female	Age-standardized	2003	4.11454697473505	3.34719025656881	4.82905914567227	l
YLLs (Years of Life Lost)	High-middle SDI	Neuroblastoma and other peripheral nervous cell tumors	Rate	Both	Age-standardized	2003	4.53489137118124	4.07448744235066	4.96646321326479	l
YLLs (Years of Life Lost)	Middle SDI	Neuroblastoma and other peripheral nervous cell tumors	Rate	Male	Age-standardized	2002	3.66368422558384	3.27254906024627	3.96469489707965	l
YLLs (Years of Life Lost)	Middle SDI	Neuroblastoma and other peripheral nervous cell tumors	Rate	Female	Age-standardized	2002	3.00684331741501	2.30182280968447	3.55064041342828	l
YLLs (Years of Life Lost)	Middle SDI	Neuroblastoma and other peripheral nervous cell tumors	Rate	Both	Age-standardized	2002	3.34474244432861	2.89391704222331	3.65415370019505	l
YLLs (Years of Life Lost)	High SDI	Neuroblastoma and other peripheral nervous cell tumors	Rate	Male	Age-standardized	2007	7.06085630829155	6.77663576389165	7.30891380513712	l
YLLs (Years of Life Lost)	High SDI	Neuroblastoma and other peripheral nervous cell tumors	Rate	Female	Age-standardized	2007	5.77735619799064	5.48048278261106	5.98222133852301	l
YLLs (Years of Life Lost)	High SDI	Neuroblastoma and other peripheral nervous cell tumors	Rate	Both	Age-standardized	2007	6.42198989274914	6.1646742778569	6.62915550253952	l
YLLs (Years of Life Lost)	High SDI	Neuroblastoma and other peripheral nervous cell tumors	Rate	Male	Age-standardized	2000	7.80176787355015	7.43264409247501	8.09800897887641	l
YLLs (Years of Life Lost)	High SDI	Neuroblastoma and other peripheral nervous cell tumors	Rate	Female	Age-standardized	2000	6.15431599608824	5.80706865429254	6.40647232024356	l
YLLs (Years of Life Lost)	High SDI	Neuroblastoma and other peripheral nervous cell tumors	Rate	Both	Age-standardized	2000	6.98197845180893	6.64221458154901	7.23788549846735	l
YLLs (Years of Life Lost)	Low SDI	Neuroblastoma and other peripheral nervous cell tumors	Rate	Male	Age-standardized	2006	1.95684321207413	1.33556032569803	2.98260733242841	l
YLLs (Years of Life Lost)	Low SDI	Neuroblastoma and other peripheral nervous cell tumors	Rate	Female	Age-standardized	2006	1.65993632779746	1.00110073610645	3.49767637773455	l
YLLs (Years of Life Lost)	Low SDI	Neuroblastoma and other peripheral nervous cell tumors	Rate	Both	Age-standardized	2006	1.81147020840415	1.22873258042133	3.03401576086028	l
YLLs (Years of Life Lost)	High-middle SDI	Neuroblastoma and other peripheral nervous cell tumors	Rate	Male	Age-standardized	2004	5.00598708847909	4.60268182110097	5.42517770049979	l
YLLs (Years of Life Lost)	High-middle SDI	Neuroblastoma and other peripheral nervous cell tumors	Rate	Female	Age-standardized	2004	4.11947584334438	3.3809921817117	4.82049637296659	l
YLLs (Years of Life Lost)	High-middle SDI	Neuroblastoma and other peripheral nervous cell tumors	Rate	Both	Age-standardized	2004	4.56290336929896	4.09554202566633	5.00249067020834	l
YLLs (Years of Life Lost)	Low-middle SDI	Neuroblastoma and other peripheral nervous cell tumors	Rate	Male	Age-standardized	2007	2.92147657216877	2.40542024890345	3.55469380163889	l
YLLs (Years of Life Lost)	Low-middle SDI	Neuroblastoma and other peripheral nervous cell tumors	Rate	Female	Age-standardized	2007	2.49880352117619	1.86345974820749	3.34031092085166	l
YLLs (Years of Life Lost)	Low-middle SDI	Neuroblastoma and other peripheral nervous cell tumors	Rate	Both	Age-standardized	2007	2.71579913408306	2.1976942311117	3.30952467115881	l
YLLs (Years of Life Lost)	Low-middle SDI	Neuroblastoma and other peripheral nervous cell tumors	Rate	Male	Age-standardized	2000	2.68427938066968	2.22564000922345	3.21650004380507	l
YLLs (Years of Life Lost)	Low-middle SDI	Neuroblastoma and other peripheral nervous cell tumors	Rate	Female	Age-standardized	2000	2.35952641805643	1.53052380813342	3.29966440743261	l
YLLs (Years of Life Lost)	Low-middle SDI	Neuroblastoma and other peripheral nervous cell tumors	Rate	Both	Age-standardized	2000	2.52690164756868	1.98321017442596	3.15937966056132	l
YLLs (Years of Life Lost)	Middle SDI	Neuroblastoma and other peripheral nervous cell tumors	Rate	Male	Age-standardized	2005	3.68477907948028	3.28743693681111	4.03532752259071	l
YLLs (Years of Life Lost)	Middle SDI	Neuroblastoma and other peripheral nervous cell tumors	Rate	Female	Age-standardized	2005	2.97939806141683	2.28835788743865	3.49588695295104	l
YLLs (Years of Life Lost)	Middle SDI	Neuroblastoma and other peripheral nervous cell tumors	Rate	Both	Age-standardized	2005	3.34148049611181	2.90427146700431	3.67553444338032	l
YLLs (Years of Life Lost)	Middle SDI	Neuroblastoma and other peripheral nervous cell tumors	Rate	Male	Age-standardized	2004	3.68774160580457	3.30484242810085	4.01956341890741	l
YLLs (Years of Life Lost)	Middle SDI	Neuroblastoma and other peripheral nervous cell tumors	Rate	Female	Age-standardized	2004	2.95833688501885	2.29750577844328	3.48558346188078	l
YLLs (Years of Life Lost)	Middle SDI	Neuroblastoma and other peripheral nervous cell tumors	Rate	Both	Age-standardized	2004	3.33314086600071	2.90085277815388	3.64778150493519	l
YLLs (Years of Life Lost)	High-middle SDI	Neuroblastoma and other peripheral nervous cell tumors	Rate	Male	Age-standardized	2005	5.06664449731528	4.67507613919363	5.46408906915422	l
YLLs (Years of Life Lost)	High-middle SDI	Neuroblastoma and other peripheral nervous cell tumors	Rate	Female	Age-standardized	2005	4.13104363927374	3.43943711824782	4.84809543842504	l
YLLs (Years of Life Lost)	High-middle SDI	Neuroblastoma and other peripheral nervous cell tumors	Rate	Both	Age-standardized	2005	4.59983904730652	4.16665224658967	5.04582725981831	l
YLLs (Years of Life Lost)	High SDI	Neuroblastoma and other peripheral nervous cell tumors	Rate	Male	Age-standardized	2009	6.87569110016648	6.53210782805066	7.13481947954126	l
YLLs (Years of Life Lost)	High SDI	Neuroblastoma and other peripheral nervous cell tumors	Rate	Female	Age-standardized	2009	5.60176105650626	5.3422263259796	5.80481837195367	l
YLLs (Years of Life Lost)	High SDI	Neuroblastoma and other peripheral nervous cell tumors	Rate	Both	Age-standardized	2009	6.24229903750038	5.97541471732176	6.44920951638384	l
YLLs (Years of Life Lost)	Low SDI	Neuroblastoma and other peripheral nervous cell tumors	Rate	Male	Age-standardized	2008	2.03109051822013	1.35495907234707	3.0977867466776	l
[truncated: 1,181 more rows]
