# Supplementary material for: Epidemiological characteristics and disease burden of childhood neuroblastoma in Asia: trends and regional differences over the past 30 years
Source: Front Pediatr. 2025 Nov 28;13:1701746. doi: 10.3389/fped.2025.1701746 (PMC12698534; doi:10.3389/fped.2025.1701746)
Supplement: Supplementary file 3 [file Datasheet3.csv]

measure	location	cause	metric	sex	age	year	val	lower	upper	group
Deaths	South Asia	Neuroblastoma and other peripheral nervous cell tumors	Rate	Male	Age-standardized	1981	0.028982841690306	0.0200498414284324	0.0394966845546559	g
Deaths	South Asia	Neuroblastoma and other peripheral nervous cell tumors	Rate	Female	Age-standardized	1981	0.0233583039736338	0.0097743553698894	0.0408619165404114	k
Deaths	South Asia	Neuroblastoma and other peripheral nervous cell tumors	Rate	Both	Age-standardized	1981	0.0262587447808039	0.0169519039325913	0.038627604477825	c
Deaths	East Asia	Neuroblastoma and other peripheral nervous cell tumors	Rate	Male	Age-standardized	1980	0.0245615369672189	0.0194423945242437	0.0316144097275306	g
Deaths	East Asia	Neuroblastoma and other peripheral nervous cell tumors	Rate	Female	Age-standardized	1980	0.0227905432088109	0.0130701995940119	0.0431775125375552	k
Deaths	East Asia	Neuroblastoma and other peripheral nervous cell tumors	Rate	Both	Age-standardized	1980	0.0233818453318787	0.0176748581993021	0.0342210575153542	c
Deaths	East Asia	Neuroblastoma and other peripheral nervous cell tumors	Rate	Male	Age-standardized	1982	0.0259346177092291	0.0205201415651129	0.0329401873246571	g
Deaths	East Asia	Neuroblastoma and other peripheral nervous cell tumors	Rate	Female	Age-standardized	1982	0.0237601486914478	0.0141678779766792	0.0434023918223771	k
Deaths	East Asia	Neuroblastoma and other peripheral nervous cell tumors	Rate	Both	Age-standardized	1982	0.0245517934994584	0.0189586816101606	0.0354830078069484	c
Deaths	South Asia	Neuroblastoma and other peripheral nervous cell tumors	Rate	Male	Age-standardized	1981	0.028982841690306	0.0200498414284324	0.0394966845546559	g
Deaths	South Asia	Neuroblastoma and other peripheral nervous cell tumors	Rate	Female	Age-standardized	1981	0.0233583039736338	0.0097743553698894	0.0408619165404114	k
Deaths	South Asia	Neuroblastoma and other peripheral nervous cell tumors	Rate	Both	Age-standardized	1981	0.0262587447808039	0.0169519039325913	0.038627604477825	c
Deaths	Asia	Neuroblastoma and other peripheral nervous cell tumors	Rate	Male	Age-standardized	1980	0.0318686772956417	0.0270203501936553	0.0377727888287716	g
Deaths	Asia	Neuroblastoma and other peripheral nervous cell tumors	Rate	Female	Age-standardized	1980	0.0275638474260721	0.0164956859026385	0.0436402022352467	k
Deaths	Asia	Neuroblastoma and other peripheral nervous cell tumors	Rate	Both	Age-standardized	1980	0.0296745708443083	0.0231838912100596	0.0395797019078982	c
Deaths	Central Asia	Neuroblastoma and other peripheral nervous cell tumors	Rate	Male	Age-standardized	1981	0.0289442572451905	0.0193186349123045	0.0428741789475828	g
Deaths	Central Asia	Neuroblastoma and other peripheral nervous cell tumors	Rate	Female	Age-standardized	1981	0.0222225156954391	0.0170246274653062	0.0292787282774181	k
Deaths	Central Asia	Neuroblastoma and other peripheral nervous cell tumors	Rate	Both	Age-standardized	1981	0.0249226449476021	0.0184648156346308	0.0338680089950332	c
Deaths	East Asia	Neuroblastoma and other peripheral nervous cell tumors	Rate	Male	Age-standardized	1981	0.0253247745505482	0.0200942498908875	0.0326862964840518	g
Deaths	East Asia	Neuroblastoma and other peripheral nervous cell tumors	Rate	Female	Age-standardized	1981	0.0235358585513257	0.0135245973102359	0.0415713808149544	k
Deaths	East Asia	Neuroblastoma and other peripheral nervous cell tumors	Rate	Both	Age-standardized	1981	0.0241328450623677	0.0183662954863559	0.0348288235902713	c
Deaths	Central Asia	Neuroblastoma and other peripheral nervous cell tumors	Rate	Male	Age-standardized	1982	0.0289487896143285	0.0191423491159875	0.0421623407396813	g
Deaths	Central Asia	Neuroblastoma and other peripheral nervous cell tumors	Rate	Female	Age-standardized	1982	0.0221341450191075	0.0167813076471496	0.0295365663552408	k
Deaths	Central Asia	Neuroblastoma and other peripheral nervous cell tumors	Rate	Both	Age-standardized	1982	0.0248687786754961	0.0182624020721981	0.0336121119198537	c
Deaths	Southeast Asia	Neuroblastoma and other peripheral nervous cell tumors	Rate	Male	Age-standardized	1982	0.0265337326764582	0.0201746153093004	0.0343057114365126	g
Deaths	Southeast Asia	Neuroblastoma and other peripheral nervous cell tumors	Rate	Female	Age-standardized	1982	0.0236086059856443	0.0120750313043669	0.0375882381589736	k
Deaths	Southeast Asia	Neuroblastoma and other peripheral nervous cell tumors	Rate	Both	Age-standardized	1982	0.024995521191758	0.0187616031517621	0.0333302571817594	c
Deaths	South Asia	Neuroblastoma and other peripheral nervous cell tumors	Rate	Male	Age-standardized	1980	0.0288866644548908	0.0206077498324547	0.0391569145439634	g
Deaths	South Asia	Neuroblastoma and other peripheral nervous cell tumors	Rate	Female	Age-standardized	1980	0.0233482150179811	0.00956001027461747	0.0410903751876762	k
Deaths	South Asia	Neuroblastoma and other peripheral nervous cell tumors	Rate	Both	Age-standardized	1980	0.02620376486073	0.0173901040215692	0.0384540365549123	c
Deaths	South Asia	Neuroblastoma and other peripheral nervous cell tumors	Rate	Male	Age-standardized	1982	0.0291335314579544	0.0205732749166125	0.0393726104879859	g
Deaths	South Asia	Neuroblastoma and other peripheral nervous cell tumors	Rate	Female	Age-standardized	1982	0.0234790382580288	0.0100960561258713	0.0412495995311647	k
Deaths	South Asia	Neuroblastoma and other peripheral nervous cell tumors	Rate	Both	Age-standardized	1982	0.0263960545510753	0.0170373922311175	0.0391006738661935	c
Deaths	Asia	Neuroblastoma and other peripheral nervous cell tumors	Rate	Male	Age-standardized	1981	0.0323002009685835	0.0269486741322696	0.0383544356897467	g
Deaths	Asia	Neuroblastoma and other peripheral nervous cell tumors	Rate	Female	Age-standardized	1981	0.02789556894013	0.0171383993633238	0.0443410233742806	k
Deaths	Asia	Neuroblastoma and other peripheral nervous cell tumors	Rate	Both	Age-standardized	1981	0.030059984241381	0.0234911752165238	0.0403912697463321	c
Deaths	Southeast Asia	Neuroblastoma and other peripheral nervous cell tumors	Rate	Male	Age-standardized	1980	0.0248920623892252	0.0187953900910727	0.0317876105000848	g
Deaths	Southeast Asia	Neuroblastoma and other peripheral nervous cell tumors	Rate	Female	Age-standardized	1980	0.0222369801891464	0.0111677853466094	0.0366816045141478	k
Deaths	Southeast Asia	Neuroblastoma and other peripheral nervous cell tumors	Rate	Both	Age-standardized	1980	0.0234855428379764	0.0173213821486943	0.0326797384722574	c
Deaths	South Asia	Neuroblastoma and other peripheral nervous cell tumors	Rate	Male	Age-standardized	1982	0.0291335314579544	0.0205732749166125	0.0393726104879859	g
Deaths	South Asia	Neuroblastoma and other peripheral nervous cell tumors	Rate	Female	Age-standardized	1982	0.0234790382580288	0.0100960561258713	0.0412495995311647	k
Deaths	South Asia	Neuroblastoma and other peripheral nervous cell tumors	Rate	Both	Age-standardized	1982	0.0263960545510753	0.0170373922311175	0.0391006738661935	c
Deaths	Central Asia	Neuroblastoma and other peripheral nervous cell tumors	Rate	Male	Age-standardized	1980	0.0287333605593973	0.019364496374889	0.0428131824648212	g
Deaths	Central Asia	Neuroblastoma and other peripheral nervous cell tumors	Rate	Female	Age-standardized	1980	0.0220781158447635	0.0168742805394935	0.0295772339995336	k
Deaths	Central Asia	Neuroblastoma and other peripheral nervous cell tumors	Rate	Both	Age-standardized	1980	0.0247654350772635	0.0181966462799474	0.0340767441230516	c
Deaths	Asia	Neuroblastoma and other peripheral nervous cell tumors	Rate	Male	Age-standardized	1982	0.032690634942354	0.0277940005312251	0.03828791110592	g
Deaths	Asia	Neuroblastoma and other peripheral nervous cell tumors	Rate	Female	Age-standardized	1982	0.0280442447738582	0.0171048258111943	0.0433978138071649	k
Deaths	Asia	Neuroblastoma and other peripheral nervous cell tumors	Rate	Both	Age-standardized	1982	0.0303326271181549	0.0236651010823745	0.0398932663931818	c
Deaths	South Asia	Neuroblastoma and other peripheral nervous cell tumors	Rate	Male	Age-standardized	1980	0.0288866644548908	0.0206077498324547	0.0391569145439634	g
Deaths	South Asia	Neuroblastoma and other peripheral nervous cell tumors	Rate	Female	Age-standardized	1980	0.0233482150179811	0.00956001027461747	0.0410903751876762	k
Deaths	South Asia	Neuroblastoma and other peripheral nervous cell tumors	Rate	Both	Age-standardized	1980	0.02620376486073	0.0173901040215692	0.0384540365549123	c
Deaths	East Asia	Neuroblastoma and other peripheral nervous cell tumors	Rate	Male	Age-standardized	1983	0.0261165845675326	0.0205945779847619	0.0325397759326128	g
Deaths	East Asia	Neuroblastoma and other peripheral nervous cell tumors	Rate	Female	Age-standardized	1983	0.0239019112052401	0.0150399467199793	0.0433632946940245	k
Deaths	East Asia	Neuroblastoma and other peripheral nervous cell tumors	Rate	Both	Age-standardized	1983	0.0247229372168997	0.0192544098007018	0.0355199773294392	c
Deaths	Southeast Asia	Neuroblastoma and other peripheral nervous cell tumors	Rate	Male	Age-standardized	1981	0.0255580864375021	0.0194012447943679	0.0329488271593326	g
Deaths	Southeast Asia	Neuroblastoma and other peripheral nervous cell tumors	Rate	Female	Age-standardized	1981	0.0228448024805894	0.0117134847448675	0.0367694600503191	k
Deaths	Southeast Asia	Neuroblastoma and other peripheral nervous cell tumors	Rate	Both	Age-standardized	1981	0.0241319481013804	0.0180218312334953	0.0328997176378567	c
Deaths	Central Asia	Neuroblastoma and other peripheral nervous cell tumors	Rate	Male	Age-standardized	1983	0.028923572792788	0.0188934210601697	0.0421227835198854	g
Deaths	Central Asia	Neuroblastoma and other peripheral nervous cell tumors	Rate	Female	Age-standardized	1983	0.0222323607304589	0.0168644143682481	0.0297317218202958	k
Deaths	Central Asia	Neuroblastoma and other peripheral nervous cell tumors	Rate	Both	Age-standardized	1983	0.0249142652290763	0.0180347623286292	0.0333069058805186	c
Deaths	East Asia	Neuroblastoma and other peripheral nervous cell tumors	Rate	Male	Age-standardized	1984	0.0266029227746347	0.0215020486217594	0.0340583266154987	g
Deaths	East Asia	Neuroblastoma and other peripheral nervous cell tumors	Rate	Female	Age-standardized	1984	0.0242826941346053	0.01517038171633	0.0420471992712473	k
Deaths	East Asia	Neuroblastoma and other peripheral nervous cell tumors	Rate	Both	Age-standardized	1984	0.0251611673999019	0.0197368502825466	0.0356477862969607	c
Deaths	Asia	Neuroblastoma and other peripheral nervous cell tumors	Rate	Male	Age-standardized	1983	0.0328028673252457	0.0281859236707854	0.0382470998432488	g
Deaths	Asia	Neuroblastoma and other peripheral nervous cell tumors	Rate	Female	Age-standardized	1983	0.0281290937246597	0.0171331965323262	0.0427087770251604	k
Deaths	Asia	Neuroblastoma and other peripheral nervous cell tumors	Rate	Both	Age-standardized	1983	0.0304359194525761	0.0238222358302234	0.0398299436628671	c
Deaths	Southeast Asia	Neuroblastoma and other peripheral nervous cell tumors	Rate	Male	Age-standardized	1984	0.0284918673193968	0.0221643064990222	0.0361022856474462	g
Deaths	Southeast Asia	Neuroblastoma and other peripheral nervous cell tumors	Rate	Female	Age-standardized	1984	0.0250781922361189	0.0133178701977861	0.0389030384427871	k
Deaths	Southeast Asia	Neuroblastoma and other peripheral nervous cell tumors	Rate	Both	Age-standardized	1984	0.0267048040209436	0.0205543414628876	0.0346658868623655	c
Deaths	East Asia	Neuroblastoma and other peripheral nervous cell tumors	Rate	Male	Age-standardized	1985	0.0274137982149088	0.0222071564374612	0.0341697833065742	g
Deaths	East Asia	Neuroblastoma and other peripheral nervous cell tumors	Rate	Female	Age-standardized	1985	0.0250182282084424	0.0155537921323762	0.0425445957852784	k
Deaths	East Asia	Neuroblastoma and other peripheral nervous cell tumors	Rate	Both	Age-standardized	1985	0.0259381920831076	0.0203507042985604	0.0364720538647753	c
Deaths	Central Asia	Neuroblastoma and other peripheral nervous cell tumors	Rate	Male	Age-standardized	1984	0.0289373974730242	0.0185084490188717	0.0420596430257662	g
Deaths	Central Asia	Neuroblastoma and other peripheral nervous cell tumors	Rate	Female	Age-standardized	1984	0.0224038502452193	0.0169886202269755	0.0299492500853549	k
Deaths	Central Asia	Neuroblastoma and other peripheral nervous cell tumors	Rate	Both	Age-standardized	1984	0.0250271260882748	0.0179593560030817	0.0335091590494012	c
Deaths	East Asia	Neuroblastoma and other peripheral nervous cell tumors	Rate	Male	Age-standardized	1987	0.0296840067057681	0.0242681111803676	0.0362903567220763	g
Deaths	East Asia	Neuroblastoma and other peripheral nervous cell tumors	Rate	Female	Age-standardized	1987	0.0267406668582662	0.0166593237259331	0.0428621423543437	k
Deaths	East Asia	Neuroblastoma and other peripheral nervous cell tumors	Rate	Both	Age-standardized	1987	0.0279384070441398	0.0218929659251333	0.0374348049473554	c
Deaths	East Asia	Neuroblastoma and other peripheral nervous cell tumors	Rate	Male	Age-standardized	1986	0.0283875333912866	0.0231157407779907	0.0350722316521925	g
Deaths	East Asia	Neuroblastoma and other peripheral nervous cell tumors	Rate	Female	Age-standardized	1986	0.0258067386724852	0.0162917832298048	0.0425766742443827	k
Deaths	East Asia	Neuroblastoma and other peripheral nervous cell tumors	Rate	Both	Age-standardized	1986	0.026821430566574	0.0209517813849332	0.0357608807885599	c
Deaths	Asia	Neuroblastoma and other peripheral nervous cell tumors	Rate	Male	Age-standardized	1985	0.0332976695915964	0.0281785968321463	0.0389281019948031	g
Deaths	Asia	Neuroblastoma and other peripheral nervous cell tumors	Rate	Female	Age-standardized	1985	0.0284812890919998	0.0172810772775106	0.0434154599405047	k
Deaths	Asia	Neuroblastoma and other peripheral nervous cell tumors	Rate	Both	Age-standardized	1985	0.0308661635368694	0.0239231875815394	0.0402942467873584	c
Deaths	East Asia	Neuroblastoma and other peripheral nervous cell tumors	Rate	Male	Age-standardized	1988	0.0309807899618523	0.0258343254761831	0.0382591355803134	g
Deaths	East Asia	Neuroblastoma and other peripheral nervous cell tumors	Rate	Female	Age-standardized	1988	0.0277704523088943	0.0180338461495592	0.04346702283615	k
Deaths	East Asia	Neuroblastoma and other peripheral nervous cell tumors	Rate	Both	Age-standardized	1988	0.0291058678716313	0.0229719865539469	0.0381983640677467	c
Deaths	Southeast Asia	Neuroblastoma and other peripheral nervous cell tumors	Rate	Male	Age-standardized	1986	0.0303170149150677	0.0241775569976549	0.0370280667339274	g
Deaths	Southeast Asia	Neuroblastoma and other peripheral nervous cell tumors	Rate	Female	Age-standardized	1986	0.0262936081193591	0.0140244932394559	0.0391115975073577	k
Deaths	Southeast Asia	Neuroblastoma and other peripheral nervous cell tumors	Rate	Both	Age-standardized	1986	0.0282126072227335	0.0219516544292923	0.0356413884010225	c
Deaths	Southeast Asia	Neuroblastoma and other peripheral nervous cell tumors	Rate	Male	Age-standardized	1987	0.0311241549623833	0.0245870655795144	0.0375247523182323	g
Deaths	Southeast Asia	Neuroblastoma and other peripheral nervous cell tumors	Rate	Female	Age-standardized	1987	0.0268613179758156	0.0145064750315319	0.038818907782305	k
Deaths	Southeast Asia	Neuroblastoma and other peripheral nervous cell tumors	Rate	Both	Age-standardized	1987	0.0289044426827222	0.022746945311589	0.0360917742705417	c
Deaths	South Asia	Neuroblastoma and other peripheral nervous cell tumors	Rate	Male	Age-standardized	1984	0.0294502165104406	0.0210548106756944	0.0389721506867931	g
Deaths	South Asia	Neuroblastoma and other peripheral nervous cell tumors	Rate	Female	Age-standardized	1984	0.0237338868600231	0.0105703907271453	0.041345321511477	k
Deaths	South Asia	Neuroblastoma and other peripheral nervous cell tumors	Rate	Both	Age-standardized	1984	0.0266876740929678	0.0173224832490393	0.0392097236094342	c
Deaths	South Asia	Neuroblastoma and other peripheral nervous cell tumors	Rate	Male	Age-standardized	1984	0.0294502165104406	0.0210548106756944	0.0389721506867931	g
Deaths	South Asia	Neuroblastoma and other peripheral nervous cell tumors	Rate	Female	Age-standardized	1984	0.0237338868600231	0.0105703907271453	0.041345321511477	k
Deaths	South Asia	Neuroblastoma and other peripheral nervous cell tumors	Rate	Both	Age-standardized	1984	0.0266876740929678	0.0173224832490393	0.0392097236094342	c
Deaths	Southeast Asia	Neuroblastoma and other peripheral nervous cell tumors	Rate	Male	Age-standardized	1983	0.0275426897863539	0.0212365909229638	0.0350088133225133	g
Deaths	Southeast Asia	Neuroblastoma and other peripheral nervous cell tumors	Rate	Female	Age-standardized	1983	0.0244689834956575	0.0128812454871792	0.038452011737988	k
Deaths	Southeast Asia	Neuroblastoma and other peripheral nervous cell tumors	Rate	Both	Age-standardized	1983	0.0259293004862636	0.0195866112942079	0.0339895595881463	c
Deaths	Southeast Asia	Neuroblastoma and other peripheral nervous cell tumors	Rate	Male	Age-standardized	1988	0.0320242047822669	0.0254483675466797	0.0381196525207301	g
Deaths	Southeast Asia	Neuroblastoma and other peripheral nervous cell tumors	Rate	Female	Age-standardized	1988	0.0274939590791784	0.0150241241212598	0.0392478189025751	k
Deaths	Southeast Asia	Neuroblastoma and other peripheral nervous cell tumors	Rate	Both	Age-standardized	1988	0.0296776077740211	0.0233737936082793	0.0366150993847224	c
Deaths	Asia	Neuroblastoma and other peripheral nervous cell tumors	Rate	Male	Age-standardized	1984	0.033004223646293	0.0280356199487145	0.0384904030067147	g
Deaths	Asia	Neuroblastoma and other peripheral nervous cell tumors	Rate	Female	Age-standardized	1984	0.0282995249055039	0.0173196422285094	0.0432761890883211	k
Deaths	Asia	Neuroblastoma and other peripheral nervous cell tumors	Rate	Both	Age-standardized	1984	0.0306263561683663	0.0237088462669741	0.0399363347354486	c
Deaths	East Asia	Neuroblastoma and other peripheral nervous cell tumors	Rate	Male	Age-standardized	1989	0.0320926997906219	0.026381887497556	0.0379430157672913	g
Deaths	East Asia	Neuroblastoma and other peripheral nervous cell tumors	Rate	Female	Age-standardized	1989	0.0286479327229764	0.0191147212325371	0.0436128008775297	k
Deaths	East Asia	Neuroblastoma and other peripheral nervous cell tumors	Rate	Both	Age-standardized	1989	0.0301072373034022	0.0244086077872288	0.038846458146928	c
Deaths	East Asia	Neuroblastoma and other peripheral nervous cell tumors	Rate	Male	Age-standardized	1990	0.0330938918398816	0.0278091016954059	0.0399398755664617	g
Deaths	East Asia	Neuroblastoma and other peripheral nervous cell tumors	Rate	Female	Age-standardized	1990	0.0293121111758823	0.0186282164275792	0.043952078511429	k
Deaths	East Asia	Neuroblastoma and other peripheral nervous cell tumors	Rate	Both	Age-standardized	1990	0.030948218371301	0.0250472197823112	0.0399706969482351	c
Deaths	Southeast Asia	Neuroblastoma and other peripheral nervous cell tumors	Rate	Male	Age-standardized	1985	0.0294200745983863	0.0230382783518715	0.0366792274483751	g
Deaths	Southeast Asia	Neuroblastoma and other peripheral nervous cell tumors	Rate	Female	Age-standardized	1985	0.0257700137854472	0.0135519039209161	0.0393470486048757	k
Deaths	Southeast Asia	Neuroblastoma and other peripheral nervous cell tumors	Rate	Both	Age-standardized	1985	0.0275096392259169	0.0210544946968673	0.0351608148800961	c
Deaths	Asia	Neuroblastoma and other peripheral nervous cell tumors	Rate	Male	Age-standardized	1987	0.0345928122971325	0.0293929739729207	0.0399575947133377	g
Deaths	Asia	Neuroblastoma and other peripheral nervous cell tumors	Rate	Female	Age-standardized	1987	0.0293765671057511	0.0181572533329879	0.0436524258577803	k
Deaths	Asia	Neuroblastoma and other peripheral nervous cell tumors	Rate	Both	Age-standardized	1987	0.031963718833046	0.0249248488002276	0.0411442570425681	c
Deaths	South Asia	Neuroblastoma and other peripheral nervous cell tumors	Rate	Male	Age-standardized	1988	0.0319651948499559	0.0219689379658411	0.041403407101403	g
Deaths	South Asia	Neuroblastoma and other peripheral nervous cell tumors	Rate	Female	Age-standardized	1988	0.0262007037485622	0.0124490275833696	0.043991281680472	k
Deaths	South Asia	Neuroblastoma and other peripheral nervous cell tumors	Rate	Both	Age-standardized	1988	0.0291905202887336	0.0192685548798477	0.0408683324448774	c
Deaths	Central Asia	Neuroblastoma and other peripheral nervous cell tumors	Rate	Male	Age-standardized	1986	0.0281401137175049	0.0172405382249964	0.040911501715027	g
Deaths	Central Asia	Neuroblastoma and other peripheral nervous cell tumors	Rate	Female	Age-standardized	1986	0.0221656203353881	0.0162060758682245	0.0297873891065165	k
Deaths	Central Asia	Neuroblastoma and other peripheral nervous cell tumors	Rate	Both	Age-standardized	1986	0.0245683906877979	0.0167191216006671	0.0326006419884658	c
Deaths	East Asia	Neuroblastoma and other peripheral nervous cell tumors	Rate	Male	Age-standardized	1991	0.0344587516987191	0.0289842763939874	0.0409778240831115	g
Deaths	East Asia	Neuroblastoma and other peripheral nervous cell tumors	Rate	Female	Age-standardized	1991	0.03032423705335	0.0195602386331073	0.0456810886404334	k
Deaths	East Asia	Neuroblastoma and other peripheral nervous cell tumors	Rate	Both	Age-standardized	1991	0.0321449483934457	0.0263512597393158	0.0400528399670825	c
Deaths	South Asia	Neuroblastoma and other peripheral nervous cell tumors	Rate	Male	Age-standardized	1991	0.034519268539441	0.0231520892199707	0.044026009808541	g
Deaths	South Asia	Neuroblastoma and other peripheral nervous cell tumors	Rate	Female	Age-standardized	1991	0.0284383900318267	0.0135005688597717	0.0454878794421084	k
Deaths	South Asia	Neuroblastoma and other peripheral nervous cell tumors	Rate	Both	Age-standardized	1991	0.0316006221536876	0.02119522283561	0.0432423525318589	c
Deaths	South Asia	Neuroblastoma and other peripheral nervous cell tumors	Rate	Male	Age-standardized	1986	0.030317431465044	0.0213136122216348	0.0396352428261437	g
Deaths	South Asia	Neuroblastoma and other peripheral nervous cell tumors	Rate	Female	Age-standardized	1986	0.0245937059865483	0.0114141876350723	0.0426328920350802	k
Deaths	South Asia	Neuroblastoma and other peripheral nervous cell tumors	Rate	Both	Age-standardized	1986	0.0275565326762406	0.0184353353488304	0.04008713938635	c
Deaths	Southeast Asia	Neuroblastoma and other peripheral nervous cell tumors	Rate	Male	Age-standardized	1990	0.0340834630944134	0.0273602148888708	0.0401490945901083	g
Deaths	Southeast Asia	Neuroblastoma and other peripheral nervous cell tumors	Rate	Female	Age-standardized	1990	0.0290423956001344	0.0159608026894947	0.0405185973394527	k
Deaths	Southeast Asia	Neuroblastoma and other peripheral nervous cell tumors	Rate	Both	Age-standardized	1990	0.0314919304950224	0.024887534506252	0.0383973992606019	c
Deaths	East Asia	Neuroblastoma and other peripheral nervous cell tumors	Rate	Male	Age-standardized	1992	0.0357744107646084	0.0303012073331895	0.0415698574132194	g
Deaths	East Asia	Neuroblastoma and other peripheral nervous cell tumors	Rate	Female	Age-standardized	1992	0.031272917152503	0.0202393003564071	0.0456584583551556	k
Deaths	East Asia	Neuroblastoma and other peripheral nervous cell tumors	Rate	Both	Age-standardized	1992	0.0332769088621067	0.0268506368221242	0.0415128214364486	c
Deaths	South Asia	Neuroblastoma and other peripheral nervous cell tumors	Rate	Male	Age-standardized	1999	0.0368832380252321	0.0286413123362242	0.0453348189471602	g
Deaths	South Asia	Neuroblastoma and other peripheral nervous cell tumors	Rate	Female	Age-standardized	1999	0.031680994057718	0.018779277553559	0.0474483373737768	k
Deaths	South Asia	Neuroblastoma and other peripheral nervous cell tumors	Rate	Both	Age-standardized	1999	0.0343771638252021	0.025500302338156	0.0451849675769294	c
Deaths	Southeast Asia	Neuroblastoma and other peripheral nervous cell tumors	Rate	Male	Age-standardized	1992	0.036005454746603	0.0294436597634498	0.042104918026804	g
Deaths	Southeast Asia	Neuroblastoma and other peripheral nervous cell tumors	Rate	Female	Age-standardized	1992	0.0303408848260394	0.0168742815765936	0.0411656525310084	k
Deaths	Southeast Asia	Neuroblastoma and other peripheral nervous cell tumors	Rate	Both	Age-standardized	1992	0.0331035089352335	0.026259675770731	0.0401116037051061	c
Deaths	Central Asia	Neuroblastoma and other peripheral nervous cell tumors	Rate	Male	Age-standardized	1988	0.0285343514039387	0.0177171163804805	0.0413295358395813	g
Deaths	Central Asia	Neuroblastoma and other peripheral nervous cell tumors	Rate	Female	Age-standardized	1988	0.0223839186368916	0.0163483077107012	0.0297478119713701	k
Deaths	Central Asia	Neuroblastoma and other peripheral nervous cell tumors	Rate	Both	Age-standardized	1988	0.0248844833888917	0.0171929223526911	0.0330349896358768	c
Deaths	East Asia	Neuroblastoma and other peripheral nervous cell tumors	Rate	Male	Age-standardized	1994	0.0380315087893101	0.0324640522362064	0.0443667824852577	g
Deaths	East Asia	Neuroblastoma and other peripheral nervous cell tumors	Rate	Female	Age-standardized	1994	0.0330399992758807	0.021762695296613	0.0473830938947213	k
Deaths	East Asia	Neuroblastoma and other peripheral nervous cell tumors	Rate	Both	Age-standardized	1994	0.0352875226400371	0.0291126268855396	0.0430162102346125	c
Deaths	East Asia	Neuroblastoma and other peripheral nervous cell tumors	Rate	Male	Age-standardized	1995	0.0394126085914616	0.0337735838054128	0.0465084563070917	g
Deaths	East Asia	Neuroblastoma and other peripheral nervous cell tumors	Rate	Female	Age-standardized	1995	0.0338871751657386	0.0224678830696664	0.0479536239325953	k
Deaths	East Asia	Neuroblastoma and other peripheral nervous cell tumors	Rate	Both	Age-standardized	1995	0.0363995862114282	0.0300460628101951	0.043831795275526	c
Deaths	Central Asia	Neuroblastoma and other peripheral nervous cell tumors	Rate	Male	Age-standardized	1985	0.0286408340543266	0.0181579521578022	0.04139855217068	g
Deaths	Central Asia	Neuroblastoma and other peripheral nervous cell tumors	Rate	Female	Age-standardized	1985	0.0223458508543212	0.0168150814868841	0.0299322210798262	k
Deaths	Central Asia	Neuroblastoma and other peripheral nervous cell tumors	Rate	Both	Age-standardized	1985	0.0248709735365458	0.0175931224351838	0.0331694434541075	c
Deaths	Southeast Asia	Neuroblastoma and other peripheral nervous cell tumors	Rate	Male	Age-standardized	1995	0.0399771635046191	0.0327063475661545	0.0455746583390145	g
Deaths	Southeast Asia	Neuroblastoma and other peripheral nervous cell tumors	Rate	Female	Age-standardized	1995	0.0325342419589016	0.0187365021639065	0.0420875065242843	k
Deaths	Southeast Asia	Neuroblastoma and other peripheral nervous cell tumors	Rate	Both	Age-standardized	1995	0.0361765248306494	0.0288983015887862	0.0428297833300258	c
Deaths	South Asia	Neuroblastoma and other peripheral nervous cell tumors	Rate	Male	Age-standardized	1998	0.0372345896339595	0.0287630670364188	0.0458591748492081	g
Deaths	South Asia	Neuroblastoma and other peripheral nervous cell tumors	Rate	Female	Age-standardized	1998	0.0315838620031053	0.0180176281512042	0.0478084079704611	k
Deaths	South Asia	Neuroblastoma and other peripheral nervous cell tumors	Rate	Both	Age-standardized	1998	0.0345185023791981	0.0250187826197595	0.0448600533748439	c
Deaths	East Asia	Neuroblastoma and other peripheral nervous cell tumors	Rate	Male	Age-standardized	1997	0.0413622119275595	0.0355588389843173	0.0475356485424012	g
Deaths	East Asia	Neuroblastoma and other peripheral nervous cell tumors	Rate	Female	Age-standardized	1997	0.0354391005064455	0.0243143110494822	0.0505288813097872	k
Deaths	East Asia	Neuroblastoma and other peripheral nervous cell tumors	Rate	Both	Age-standardized	1997	0.0381485288600428	0.0320672360971175	0.0463462980695064	c
Deaths	Asia	Neuroblastoma and other peripheral nervous cell tumors	Rate	Male	Age-standardized	1989	0.0361659782463254	0.0302856095771072	0.0416842270439561	g
Deaths	Asia	Neuroblastoma and other peripheral nervous cell tumors	Rate	Female	Age-standardized	1989	0.0309427273473458	0.0194718065120439	0.0438740209833561	k
Deaths	Asia	Neuroblastoma and other peripheral nervous cell tumors	Rate	Both	Age-standardized	1989	0.0335377256009451	0.0266398998186066	0.0418542381789893	c
Deaths	Southeast Asia	Neuroblastoma and other peripheral nervous cell tumors	Rate	Male	Age-standardized	1994	0.038534702868069	0.0320792890623404	0.0443774589259843	g
Deaths	Southeast Asia	Neuroblastoma and other peripheral nervous cell tumors	Rate	Female	Age-standardized	1994	0.0317958004834875	0.0183835755173914	0.0417500711381455	k
Deaths	Southeast Asia	Neuroblastoma and other peripheral nervous cell tumors	Rate	Both	Age-standardized	1994	0.0350901284667541	0.0279959807022372	0.0417020296584511	c
Deaths	South Asia	Neuroblastoma and other peripheral nervous cell tumors	Rate	Male	Age-standardized	1998	0.0372345896339595	0.0287630670364188	0.0458591748492081	g
Deaths	South Asia	Neuroblastoma and other peripheral nervous cell tumors	Rate	Female	Age-standardized	1998	0.0315838620031053	0.0180176281512042	0.0478084079704611	k
Deaths	South Asia	Neuroblastoma and other peripheral nervous cell tumors	Rate	Both	Age-standardized	1998	0.0345185023791981	0.0250187826197595	0.0448600533748439	c
Deaths	Central Asia	Neuroblastoma and other peripheral nervous cell tumors	Rate	Male	Age-standardized	1989	0.0285020566998722	0.0179837301340519	0.042006680778832	g
Deaths	Central Asia	Neuroblastoma and other peripheral nervous cell tumors	Rate	Female	Age-standardized	1989	0.0220376942601921	0.0161247683863683	0.0293290873774113	k
Deaths	Central Asia	Neuroblastoma and other peripheral nervous cell tumors	Rate	Both	Age-standardized	1989	0.0246980928074838	0.0171570367608528	0.0326940288897512	c
Deaths	South Asia	Neuroblastoma and other peripheral nervous cell tumors	Rate	Male	Age-standardized	1994	0.0364798508615863	0.0261987922935769	0.0456446834661808	g
Deaths	South Asia	Neuroblastoma and other peripheral nervous cell tumors	Rate	Female	Age-standardized	1994	0.0304376863967278	0.0154102906745289	0.0475873319761587	k
Deaths	South Asia	Neuroblastoma and other peripheral nervous cell tumors	Rate	Both	Age-standardized	1994	0.0335858395427758	0.0235525893408879	0.0455253586361095	c
Deaths	Central Asia	Neuroblastoma and other peripheral nervous cell tumors	Rate	Male	Age-standardized	1987	0.0281944329069966	0.017170030982829	0.0410208080538593	g
Deaths	Central Asia	Neuroblastoma and other peripheral nervous cell tumors	Rate	Female	Age-standardized	1987	0.0222131971867628	0.0161463955159543	0.029651261972705	k
Deaths	Central Asia	Neuroblastoma and other peripheral nervous cell tumors	Rate	Both	Age-standardized	1987	0.0246314973934307	0.0167890132611886	0.0325713812397435	c
Deaths	Central Asia	Neuroblastoma and other peripheral nervous cell tumors	Rate	Male	Age-standardized	1990	0.0283330583715808	0.0178131550464559	0.0414835448923216	g
Deaths	Central Asia	Neuroblastoma and other peripheral nervous cell tumors	Rate	Female	Age-standardized	1990	0.0214720244866138	0.0157057187582653	0.0284758742378355	k
Deaths	Central Asia	Neuroblastoma and other peripheral nervous cell tumors	Rate	Both	Age-standardized	1990	0.02432211977653	0.0170223899080138	0.0324100931249979	c
Deaths	East Asia	Neuroblastoma and other peripheral nervous cell tumors	Rate	Male	Age-standardized	1998	0.0418232889494489	0.0363470588166684	0.0478998820932953	g
Deaths	East Asia	Neuroblastoma and other peripheral nervous cell tumors	Rate	Female	Age-standardized	1998	0.0360200626715377	0.0250160151951213	0.0512452994319036	k
Deaths	East Asia	Neuroblastoma and other peripheral nervous cell tumors	Rate	Both	Age-standardized	1998	0.0386650235728517	0.0327856866876735	0.0472823795513964	c
Deaths	Asia	Neuroblastoma and other peripheral nervous cell tumors	Rate	Male	Age-standardized	1992	0.0387985214860744	0.0330169683710974	0.0443569865570025	g
Deaths	Asia	Neuroblastoma and other peripheral nervous cell tumors	Rate	Female	Age-standardized	1992	0.0328575105391761	0.0203061007921678	0.0453572611159916	k
Deaths	Asia	Neuroblastoma and other peripheral nervous cell tumors	Rate	Both	Age-standardized	1992	0.035819330762056	0.0286123468916881	0.0435374978591628	c
Deaths	Asia	Neuroblastoma and other peripheral nervous cell tumors	Rate	Male	Age-standardized	1986	0.0337786739434392	0.0287227942506577	0.0391925173926326	g
Deaths	Asia	Neuroblastoma and other peripheral nervous cell tumors	Rate	Female	Age-standardized	1986	0.0288575681769262	0.0174878802513393	0.0434321184028225	k
Deaths	Asia	Neuroblastoma and other peripheral nervous cell tumors	Rate	Both	Age-standardized	1986	0.0312946540412701	0.0242651978668555	0.0404777742798539	c
Deaths	East Asia	Neuroblastoma and other peripheral nervous cell tumors	Rate	Male	Age-standardized	1999	0.0425267732159681	0.0368136130731052	0.0490247169765958	g
Deaths	East Asia	Neuroblastoma and other peripheral nervous cell tumors	Rate	Female	Age-standardized	1999	0.0364602295855583	0.025364960967804	0.0520667027474022	k
Deaths	East Asia	Neuroblastoma and other peripheral nervous cell tumors	Rate	Both	Age-standardized	1999	0.0392248502401449	0.0333786476022555	0.0479978028628374	c
Deaths	Southeast Asia	Neuroblastoma and other peripheral nervous cell tumors	Rate	Male	Age-standardized	1999	0.0444040641186933	0.0367495711898295	0.0504022718293661	g
Deaths	Southeast Asia	Neuroblastoma and other peripheral nervous cell tumors	Rate	Female	Age-standardized	1999	0.0359705587130253	0.0214835875721474	0.0467857157811617	k
Deaths	Southeast Asia	Neuroblastoma and other peripheral nervous cell tumors	Rate	Both	Age-standardized	1999	0.0400803177112645	0.0319414417861783	0.0462729764829204	c
Deaths	Central Asia	Neuroblastoma and other peripheral nervous cell tumors	Rate	Male	Age-standardized	1999	0.0314955974023566	0.0242262345185704	0.0395686258997139	g
Deaths	Central Asia	Neuroblastoma and other peripheral nervous cell tumors	Rate	Female	Age-standardized	1999	0.0220964852098059	0.0185360292949714	0.0267605641418211	k
Deaths	Central Asia	Neuroblastoma and other peripheral nervous cell tumors	Rate	Both	Age-standardized	1999	0.0263008278358909	0.0216066820860456	0.0319637525103042	c
Deaths	Southeast Asia	Neuroblastoma and other peripheral nervous cell tumors	Rate	Male	Age-standardized	1997	0.0421721713230984	0.0350895953212121	0.0482242057774522	g
Deaths	Southeast Asia	Neuroblastoma and other peripheral nervous cell tumors	Rate	Female	Age-standardized	1997	0.0343249234889184	0.0199558426852149	0.045152651848269	k
Deaths	Southeast Asia	Neuroblastoma and other peripheral nervous cell tumors	Rate	Both	Age-standardized	1997	0.03815687533171	0.0302800244626401	0.0444749278442246	c
Deaths	South Asia	Neuroblastoma and other peripheral nervous cell tumors	Rate	Male	Age-standardized	1997	0.0374431364806177	0.0278905773177511	0.0468765173363751	g
Deaths	South Asia	Neuroblastoma and other peripheral nervous cell tumors	Rate	Female	Age-standardized	1997	0.0316435262924714	0.0172948348022511	0.0475701555414835	k
Deaths	South Asia	Neuroblastoma and other peripheral nervous cell tumors	Rate	Both	Age-standardized	1997	0.0346610533023414	0.0248376503179246	0.0458465386003855	c
Deaths	Southeast Asia	Neuroblastoma and other peripheral nervous cell tumors	Rate	Male	Age-standardized	1989	0.0332110293239878	0.0263647033202301	0.0393611498180221	g
Deaths	Southeast Asia	Neuroblastoma and other peripheral nervous cell tumors	Rate	Female	Age-standardized	1989	0.0283446142401816	0.0156741525659424	0.0394284122566961	k
Deaths	Southeast Asia	Neuroblastoma and other peripheral nervous cell tumors	Rate	Both	Age-standardized	1989	0.0306982878746484	0.0243793400614705	0.0375032361154423	c
Deaths	Asia	Neuroblastoma and other peripheral nervous cell tumors	Rate	Male	Age-standardized	1991	0.0377202361077169	0.0320450337762156	0.0434212807214195	g
Deaths	Asia	Neuroblastoma and other peripheral nervous cell tumors	Rate	Female	Age-standardized	1991	0.0321080446600365	0.0201197678895578	0.0440964444579833	k
Deaths	Asia	Neuroblastoma and other peripheral nervous cell tumors	Rate	Both	Age-standardized	1991	0.0349039452351766	0.0275531890366716	0.0428224081013534	c
Deaths	Asia	Neuroblastoma and other peripheral nervous cell tumors	Rate	Male	Age-standardized	1998	0.0449649361360734	0.0399787884546297	0.0497205486655208	g
Deaths	Asia	Neuroblastoma and other peripheral nervous cell tumors	Rate	Female	Age-standardized	1998	0.0372688691895002	0.0253617360663017	0.0481005495656764	k
Deaths	Asia	Neuroblastoma and other peripheral nervous cell tumors	Rate	Both	Age-standardized	1998	0.0410756271555692	0.0338372303409182	0.047649737466922	c
Deaths	Central Asia	Neuroblastoma and other peripheral nervous cell tumors	Rate	Male	Age-standardized	1991	0.0284054113857348	0.018423554973696	0.040808842219925	g
Deaths	Central Asia	Neuroblastoma and other peripheral nervous cell tumors	Rate	Female	Age-standardized	1991	0.0212150517398949	0.0156820594468966	0.0283304389078404	k
Deaths	Central Asia	Neuroblastoma and other peripheral nervous cell tumors	Rate	Both	Age-standardized	1991	0.024228570073007	0.017262147113451	0.0322668230986918	c
Deaths	Southeast Asia	Neuroblastoma and other peripheral nervous cell tumors	Rate	Male	Age-standardized	1991	0.0349242649232396	0.0282199632179437	0.0408792615814544	g
Deaths	Southeast Asia	Neuroblastoma and other peripheral nervous cell tumors	Rate	Female	Age-standardized	1991	0.0296234945504434	0.0166998912890432	0.0403781099057316	k
Deaths	Southeast Asia	Neuroblastoma and other peripheral nervous cell tumors	Rate	Both	Age-standardized	1991	0.0322075061158805	0.0253134159641394	0.0392494200874146	c
Deaths	Central Asia	Neuroblastoma and other peripheral nervous cell tumors	Rate	Male	Age-standardized	1998	0.0309437076898052	0.0240491060960948	0.0396220047105054	g
Deaths	Central Asia	Neuroblastoma and other peripheral nervous cell tumors	Rate	Female	Age-standardized	1998	0.0218323197873476	0.018092823287454	0.0266625275232312	k
Deaths	Central Asia	Neuroblastoma and other peripheral nervous cell tumors	Rate	Both	Age-standardized	1998	0.0258757207207421	0.0211591362980949	0.0320917448623787	c
Deaths	Asia	Neuroblastoma and other peripheral nervous cell tumors	Rate	Male	Age-standardized	1994	0.0411928950412059	0.0354469044829309	0.0465962456587976	g
Deaths	Asia	Neuroblastoma and other peripheral nervous cell tumors	Rate	Female	Age-standardized	1994	0.0344740088463528	0.0219185299856205	0.0458916401344255	k
Deaths	Asia	Neuroblastoma and other peripheral nervous cell tumors	Rate	Both	Age-standardized	1994	0.037820656894587	0.0302573221625278	0.0454313352585006	c
Deaths	Southeast Asia	Neuroblastoma and other peripheral nervous cell tumors	Rate	Male	Age-standardized	1998	0.0430908054776486	0.0357024255210823	0.0490668107596476	g
Deaths	Southeast Asia	Neuroblastoma and other peripheral nervous cell tumors	Rate	Female	Age-standardized	1998	0.0348927991079356	0.020832885462174	0.045298793011847	k
Deaths	Southeast Asia	Neuroblastoma and other peripheral nervous cell tumors	Rate	Both	Age-standardized	1998	0.0388852123786041	0.0307112505319446	0.0450744781198996	c
Deaths	South Asia	Neuroblastoma and other peripheral nervous cell tumors	Rate	Male	Age-standardized	2007	0.0384121978914219	0.0307463293773595	0.0481492710979074	g
Deaths	South Asia	Neuroblastoma and other peripheral nervous cell tumors	Rate	Female	Age-standardized	2007	0.0337730231000206	0.024009645341191	0.0472076921771861	k
Deaths	South Asia	Neuroblastoma and other peripheral nervous cell tumors	Rate	Both	Age-standardized	2007	0.0361309223079805	0.0283484366721108	0.0444859449064099	c
Deaths	South Asia	Neuroblastoma and other peripheral nervous cell tumors	Rate	Male	Age-standardized	2004	0.0369351807140038	0.0300548333644067	0.0465009300751375	g
Deaths	South Asia	Neuroblastoma and other peripheral nervous cell tumors	Rate	Female	Age-standardized	2004	0.0318024270704212	0.0212742522958984	0.0459864572475386	k
Deaths	South Asia	Neuroblastoma and other peripheral nervous cell tumors	Rate	Both	Age-standardized	2004	0.0344278303474831	0.0266819352796043	0.0430319943907347	c
Deaths	South Asia	Neuroblastoma and other peripheral nervous cell tumors	Rate	Male	Age-standardized	1989	0.032727154674406	0.0223821356934266	0.0423376571311099	g
Deaths	South Asia	Neuroblastoma and other peripheral nervous cell tumors	Rate	Female	Age-standardized	1989	0.0269619724154042	0.012814703516227	0.0450908292603004	k
Deaths	South Asia	Neuroblastoma and other peripheral nervous cell tumors	Rate	Both	Age-standardized	1989	0.0299554603095082	0.0199386805446608	0.0422248036964178	c
Deaths	South Asia	Neuroblastoma and other peripheral nervous cell tumors	Rate	Male	Age-standardized	1985	0.0298430982853125	0.0205597487869972	0.0399630805887146	g
Deaths	South Asia	Neuroblastoma and other peripheral nervous cell tumors	Rate	Female	Age-standardized	1985	0.0240710558779054	0.0111881863756977	0.041874788891582	k
Deaths	South Asia	Neuroblastoma and other peripheral nervous cell tumors	Rate	Both	Age-standardized	1985	0.0270561178082476	0.017809497833677	0.0402307097875277	c
Deaths	South Asia	Neuroblastoma and other peripheral nervous cell tumors	Rate	Male	Age-standardized	1999	0.0368832380252321	0.0286413123362242	0.0453348189471602	g
Deaths	South Asia	Neuroblastoma and other peripheral nervous cell tumors	Rate	Female	Age-standardized	1999	0.031680994057718	0.018779277553559	0.0474483373737768	k
Deaths	South Asia	Neuroblastoma and other peripheral nervous cell tumors	Rate	Both	Age-standardized	1999	0.0343771638252021	0.025500302338156	0.0451849675769294	c
Deaths	South Asia	Neuroblastoma and other peripheral nervous cell tumors	Rate	Male	Age-standardized	1986	0.030317431465044	0.0213136122216348	0.0396352428261437	g
Deaths	South Asia	Neuroblastoma and other peripheral nervous cell tumors	Rate	Female	Age-standardized	1986	0.0245937059865483	0.0114141876350723	0.0426328920350802	k
Deaths	South Asia	Neuroblastoma and other peripheral nervous cell tumors	Rate	Both	Age-standardized	1986	0.0275565326762406	0.0184353353488304	0.04008713938635	c
Deaths	Asia	Neuroblastoma and other peripheral nervous cell tumors	Rate	Male	Age-standardized	1995	0.0431676569908194	0.0371080082389203	0.0486098637272422	g
Deaths	Asia	Neuroblastoma and other peripheral nervous cell tumors	Rate	Female	Age-standardized	1995	0.0358505072148961	0.0229887243635088	0.0474590896324149	k
Deaths	Asia	Neuroblastoma and other peripheral nervous cell tumors	Rate	Both	Age-standardized	1995	0.0394924532021483	0.0316734730234652	0.0468106664657758	c
Deaths	Asia	Neuroblastoma and other peripheral nervous cell tumors	Rate	Male	Age-standardized	1997	0.0447415910796649	0.0391209646695537	0.0501984610449776	g
Deaths	Asia	Neuroblastoma and other peripheral nervous cell tumors	Rate	Female	Age-standardized	1997	0.0370386005723233	0.0246278694839529	0.0477713355271378	k
Deaths	Asia	Neuroblastoma and other peripheral nervous cell tumors	Rate	Both	Age-standardized	1997	0.0408579237918995	0.0335336336103505	0.047721723494987	c
Deaths	East Asia	Neuroblastoma and other peripheral nervous cell tumors	Rate	Male	Age-standardized	2003	0.0444324234724714	0.0389577097067825	0.0498468234522246	g
Deaths	East Asia	Neuroblastoma and other peripheral nervous cell tumors	Rate	Female	Age-standardized	2003	0.0365952203254306	0.0275461044852464	0.0524062593009308	k
Deaths	East Asia	Neuroblastoma and other peripheral nervous cell tumors	Rate	Both	Age-standardized	2003	0.0401963271719561	0.0346091506716122	0.0493496720885436	c
Deaths	East Asia	Neuroblastoma and other peripheral nervous cell tumors	Rate	Male	Age-standardized	2000	0.0430410679509378	0.0377553675332189	0.0494349300974302	g
Deaths	East Asia	Neuroblastoma and other peripheral nervous cell tumors	Rate	Female	Age-standardized	2000	0.0364745800750492	0.0259427980655553	0.0523100118300238	k
Deaths	East Asia	Neuroblastoma and other peripheral nervous cell tumors	Rate	Both	Age-standardized	2000	0.0394758405549273	0.0338780748893202	0.0481468381487655	c
Deaths	Asia	Neuroblastoma and other peripheral nervous cell tumors	Rate	Male	Age-standardized	1988	0.035444951858013	0.0299492256751458	0.0411187401436275	g
Deaths	Asia	Neuroblastoma and other peripheral nervous cell tumors	Rate	Female	Age-standardized	1988	0.030203527273785	0.0186316064170679	0.0440674935540472	k
Deaths	Asia	Neuroblastoma and other peripheral nervous cell tumors	Rate	Both	Age-standardized	1988	0.0328054135841837	0.0261661396879816	0.0415956238853632	c
Deaths	Southeast Asia	Neuroblastoma and other peripheral nervous cell tumors	Rate	Male	Age-standardized	2003	0.045980340399768	0.0379963670785806	0.0517484171652577	g
Deaths	Southeast Asia	Neuroblastoma and other peripheral nervous cell tumors	Rate	Female	Age-standardized	2003	0.0371210321956816	0.0233857523298005	0.0483154370094244	k
Deaths	Southeast Asia	Neuroblastoma and other peripheral nervous cell tumors	Rate	Both	Age-standardized	2003	0.041402035555582	0.0336162456313591	0.0466763283351809	c
Deaths	South Asia	Neuroblastoma and other peripheral nervous cell tumors	Rate	Male	Age-standardized	1995	0.0375945677891	0.0266756966820052	0.0464488301090395	g
Deaths	South Asia	Neuroblastoma and other peripheral nervous cell tumors	Rate	Female	Age-standardized	1995	0.0315501778394983	0.0163273436992656	0.0483246446002774	k
Deaths	South Asia	Neuroblastoma and other peripheral nervous cell tumors	Rate	Both	Age-standardized	1995	0.0347000033715312	0.0241425299482848	0.0464108507913109	c
Deaths	Central Asia	Neuroblastoma and other peripheral nervous cell tumors	Rate	Male	Age-standardized	1995	0.0301969705730757	0.0231055601920984	0.0393174021703894	g
Deaths	Central Asia	Neuroblastoma and other peripheral nervous cell tumors	Rate	Female	Age-standardized	1995	0.0218370993852303	0.017939433321016	0.0274376598881853	k
Deaths	Central Asia	Neuroblastoma and other peripheral nervous cell tumors	Rate	Both	Age-standardized	1995	0.0254502811346938	0.0205860014139908	0.031735789190141	c
Deaths	Southeast Asia	Neuroblastoma and other peripheral nervous cell tumors	Rate	Male	Age-standardized	2000	0.0449426027257283	0.0372888704588123	0.0507617454328788	g
Deaths	Southeast Asia	Neuroblastoma and other peripheral nervous cell tumors	Rate	Female	Age-standardized	2000	0.0364580412527177	0.0218211869248089	0.0471437747049392	k
Deaths	Southeast Asia	Neuroblastoma and other peripheral nervous cell tumors	Rate	Both	Age-standardized	2000	0.0405860184791534	0.0325143210877919	0.046312894552736	c
Deaths	South Asia	Neuroblastoma and other peripheral nervous cell tumors	Rate	Male	Age-standardized	1983	0.0291231173996919	0.0208821013269017	0.0381137823350179	g
Deaths	South Asia	Neuroblastoma and other peripheral nervous cell tumors	Rate	Female	Age-standardized	1983	0.0235460090721327	0.01002595660249	0.0416835278875556	k
Deaths	South Asia	Neuroblastoma and other peripheral nervous cell tumors	Rate	Both	Age-standardized	1983	0.0264250315793031	0.0172896176171994	0.0393664125769845	c
Deaths	Central Asia	Neuroblastoma and other peripheral nervous cell tumors	Rate	Male	Age-standardized	2003	0.0362828915177378	0.0292518257017161	0.0453243413880149	g
Deaths	Central Asia	Neuroblastoma and other peripheral nervous cell tumors	Rate	Female	Age-standardized	2003	0.02602092153071	0.0222866928803518	0.0306556058217121	k
Deaths	Central Asia	Neuroblastoma and other peripheral nervous cell tumors	Rate	Both	Age-standardized	2003	0.0307462404596245	0.0260759993376833	0.036983208162053	c
Deaths	East Asia	Neuroblastoma and other peripheral nervous cell tumors	Rate	Male	Age-standardized	2001	0.0427150547548301	0.0379067427281524	0.0486489712910902	g
Deaths	East Asia	Neuroblastoma and other peripheral nervous cell tumors	Rate	Female	Age-standardized	2001	0.0361283487028376	0.0265769535006496	0.0518877889262678	k
Deaths	East Asia	Neuroblastoma and other peripheral nervous cell tumors	Rate	Both	Age-standardized	2001	0.0391225997209934	0.0341241487753453	0.0485197103941391	c
Deaths	Southeast Asia	Neuroblastoma and other peripheral nervous cell tumors	Rate	Male	Age-standardized	2004	0.0461717885998266	0.0388813111494451	0.0525636195204933	g
Deaths	Southeast Asia	Neuroblastoma and other peripheral nervous cell tumors	Rate	Female	Age-standardized	2004	0.0372007105097673	0.0239853128254278	0.0483970875425731	k
Deaths	Southeast Asia	Neuroblastoma and other peripheral nervous cell tumors	Rate	Both	Age-standardized	2004	0.0415266088007631	0.0338785364535845	0.046792033576897	c
Deaths	Central Asia	Neuroblastoma and other peripheral nervous cell tumors	Rate	Male	Age-standardized	2005	0.0402819575386088	0.0330323371375048	0.0493204593071866	g
Deaths	Central Asia	Neuroblastoma and other peripheral nervous cell tumors	Rate	Female	Age-standardized	2005	0.0286753777684219	0.0246668586631091	0.0336704381845444	k
Deaths	Central Asia	Neuroblastoma and other peripheral nervous cell tumors	Rate	Both	Age-standardized	2005	0.0340142345229398	0.0289248104715407	0.0404504086140689	c
Deaths	South Asia	Neuroblastoma and other peripheral nervous cell tumors	Rate	Male	Age-standardized	1995	0.0375945677891	0.0266756966820052	0.0464488301090395	g
Deaths	South Asia	Neuroblastoma and other peripheral nervous cell tumors	Rate	Female	Age-standardized	1995	0.0315501778394983	0.0163273436992656	0.0483246446002774	k
Deaths	South Asia	Neuroblastoma and other peripheral nervous cell tumors	Rate	Both	Age-standardized	1995	0.0347000033715312	0.0241425299482848	0.0464108507913109	c
Deaths	South Asia	Neuroblastoma and other peripheral nervous cell tumors	Rate	Male	Age-standardized	1991	0.034519268539441	0.0231520892199707	0.044026009808541	g
Deaths	South Asia	Neuroblastoma and other peripheral nervous cell tumors	Rate	Female	Age-standardized	1991	0.0284383900318267	0.0135005688597717	0.0454878794421084	k
Deaths	South Asia	Neuroblastoma and other peripheral nervous cell tumors	Rate	Both	Age-standardized	1991	0.0316006221536876	0.02119522283561	0.0432423525318589	c
Deaths	East Asia	Neuroblastoma and other peripheral nervous cell tumors	Rate	Male	Age-standardized	2006	0.0495315272243147	0.0437079941714798	0.0555965446049451	g
Deaths	East Asia	Neuroblastoma and other peripheral nervous cell tumors	Rate	Female	Age-standardized	2006	0.0382043449561754	0.0285662958656837	0.0535026052806509	k
Deaths	East Asia	Neuroblastoma and other peripheral nervous cell tumors	Rate	Both	Age-standardized	2006	0.043477468450996	0.0373678919596014	0.0514633553654462	c
Deaths	South Asia	Neuroblastoma and other peripheral nervous cell tumors	Rate	Male	Age-standardized	2001	0.0369889281293021	0.0298124389272797	0.0447933107970072	g
Deaths	South Asia	Neuroblastoma and other peripheral nervous cell tumors	Rate	Female	Age-standardized	2001	0.0318247414684442	0.019978779487267	0.0472043712580939	k
Deaths	South Asia	Neuroblastoma and other peripheral nervous cell tumors	Rate	Both	Age-standardized	2001	0.0344877963838733	0.0262709197954271	0.0442118390688173	c
Deaths	Asia	Neuroblastoma and other peripheral nervous cell tumors	Rate	Male	Age-standardized	1999	0.0452269286872161	0.0404294897979043	0.0501338368464739	g
Deaths	Asia	Neuroblastoma and other peripheral nervous cell tumors	Rate	Female	Age-standardized	1999	0.037561217028069	0.0262947884541218	0.0484884764908645	k
Deaths	Asia	Neuroblastoma and other peripheral nervous cell tumors	Rate	Both	Age-standardized	1999	0.0413408082542012	0.0344821244899006	0.0476473631391543	c
Deaths	South Asia	Neuroblastoma and other peripheral nervous cell tumors	Rate	Male	Age-standardized	2012	0.0450977978346049	0.0341647822425852	0.0579436110795299	g
Deaths	South Asia	Neuroblastoma and other peripheral nervous cell tumors	Rate	Female	Age-standardized	2012	0.0400559761845375	0.029994631649106	0.0557344282124321	k
Deaths	South Asia	Neuroblastoma and other peripheral nervous cell tumors	Rate	Both	Age-standardized	2012	0.0426022308274789	0.0331728304697538	0.0523241643337282	c
Deaths	South Asia	Neuroblastoma and other peripheral nervous cell tumors	Rate	Male	Age-standardized	1987	0.0310590690315157	0.0214395545355773	0.0403229242715228	g
Deaths	South Asia	Neuroblastoma and other peripheral nervous cell tumors	Rate	Female	Age-standardized	1987	0.025261764406284	0.0120784783346467	0.043325115054974	k
Deaths	South Asia	Neuroblastoma and other peripheral nervous cell tumors	Rate	Both	Age-standardized	1987	0.0282653852086994	0.0186281717761339	0.0406648195236237	c
Deaths	Central Asia	Neuroblastoma and other peripheral nervous cell tumors	Rate	Male	Age-standardized	2000	0.0324564939354395	0.0253565040990232	0.0410534113284438	g
Deaths	Central Asia	Neuroblastoma and other peripheral nervous cell tumors	Rate	Female	Age-standardized	2000	0.022933223347101	0.0192832998110834	0.0276812446009229	k
Deaths	Central Asia	Neuroblastoma and other peripheral nervous cell tumors	Rate	Both	Age-standardized	2000	0.0272330299086716	0.0225861967871074	0.0332068264108474	c
Deaths	Southeast Asia	Neuroblastoma and other peripheral nervous cell tumors	Rate	Male	Age-standardized	2008	0.0481893616656489	0.0422130413392198	0.053615803588204	g
Deaths	Southeast Asia	Neuroblastoma and other peripheral nervous cell tumors	Rate	Female	Age-standardized	2008	0.037825653783724	0.0255057492203065	0.0494922635535994	k
Deaths	Southeast Asia	Neuroblastoma and other peripheral nervous cell tumors	Rate	Both	Age-standardized	2008	0.0428051445959874	0.0351445089271509	0.049141688085055	c
Deaths	East Asia	Neuroblastoma and other peripheral nervous cell tumors	Rate	Male	Age-standardized	2009	0.0628792355321646	0.0552492292405408	0.0696096121279303	g
Deaths	East Asia	Neuroblastoma and other peripheral nervous cell tumors	Rate	Female	Age-standardized	2009	0.0442555263627562	0.0302427253422699	0.0545657277452415	k
Deaths	East Asia	Neuroblastoma and other peripheral nervous cell tumors	Rate	Both	Age-standardized	2009	0.0531519008203193	0.0456479093083788	0.0587140587281855	c
Deaths	Asia	Neuroblastoma and other peripheral nervous cell tumors	Rate	Male	Age-standardized	2003	0.0455828399385655	0.0409736619980675	0.0507381283157853	g
Deaths	Asia	Neuroblastoma and other peripheral nervous cell tumors	Rate	Female	Age-standardized	2003	0.0378157597346079	0.0278557558470299	0.049840794384659	k
Deaths	Asia	Neuroblastoma and other peripheral nervous cell tumors	Rate	Both	Age-standardized	2003	0.0416052159203976	0.0355059338208845	0.0475529476100203	c
Deaths	Asia	Neuroblastoma and other peripheral nervous cell tumors	Rate	Male	Age-standardized	2000	0.0454924643602166	0.0411577845445277	0.050055658445157	g
Deaths	Asia	Neuroblastoma and other peripheral nervous cell tumors	Rate	Female	Age-standardized	2000	0.0378612506665872	0.0266373883331421	0.0485192520846565	k
Deaths	Asia	Neuroblastoma and other peripheral nervous cell tumors	Rate	Both	Age-standardized	2000	0.0416126007585781	0.0349152148307659	0.0478411917065832	c
Deaths	Southeast Asia	Neuroblastoma and other peripheral nervous cell tumors	Rate	Male	Age-standardized	2006	0.0469713660662176	0.0400482835341434	0.0526877581731157	g
Deaths	Southeast Asia	Neuroblastoma and other peripheral nervous cell tumors	Rate	Female	Age-standardized	2006	0.0375420139365911	0.0247350922039513	0.048604307972809	k
Deaths	Southeast Asia	Neuroblastoma and other peripheral nervous cell tumors	Rate	Both	Age-standardized	2006	0.0420771270245146	0.0343232029534809	0.0474497289662395	c
Deaths	East Asia	Neuroblastoma and other peripheral nervous cell tumors	Rate	Male	Age-standardized	2004	0.0453181654746479	0.0406012116567047	0.0513370146935516	g
Deaths	East Asia	Neuroblastoma and other peripheral nervous cell tumors	Rate	Female	Age-standardized	2004	0.037205052927675	0.0279293182646643	0.053311026280531	k
Deaths	East Asia	Neuroblastoma and other peripheral nervous cell tumors	Rate	Both	Age-standardized	2004	0.0409133197343824	0.0357220250645284	0.0490564601151632	c
Deaths	Asia	Neuroblastoma and other peripheral nervous cell tumors	Rate	Male	Age-standardized	2007	0.0487307750295896	0.0435986518532577	0.0545221496398902	g
Deaths	Asia	Neuroblastoma and other peripheral nervous cell tumors	Rate	Female	Age-standardized	2007	0.039624774864258	0.0298519920626624	0.0513877593516144	k
Deaths	Asia	Neuroblastoma and other peripheral nervous cell tumors	Rate	Both	Age-standardized	2007	0.0440379957655509	0.0378373213881365	0.0495920938898395	c
Deaths	Central Asia	Neuroblastoma and other peripheral nervous cell tumors	Rate	Male	Age-standardized	2001	0.0331117367274274	0.0260536023567943	0.0420921727907169	g
Deaths	Central Asia	Neuroblastoma and other peripheral nervous cell tumors	Rate	Female	Age-standardized	2001	0.0239367238362661	0.0202923747687757	0.0286435161299982	k
Deaths	Central Asia	Neuroblastoma and other peripheral nervous cell tumors	Rate	Both	Age-standardized	2001	0.0281271188435597	0.0232820187734107	0.0342461733984652	c
Deaths	East Asia	Neuroblastoma and other peripheral nervous cell tumors	Rate	Male	Age-standardized	2005	0.047410150244796	0.0421335897900318	0.0534107688963165	g
Deaths	East Asia	Neuroblastoma and other peripheral nervous cell tumors	Rate	Female	Age-standardized	2005	0.037529599304924	0.0277476046568623	0.0525888213769121	k
Deaths	East Asia	Neuroblastoma and other peripheral nervous cell tumors	Rate	Both	Age-standardized	2005	0.0420982019344991	0.0367511880685734	0.0508596157511527	c
Deaths	Central Asia	Neuroblastoma and other peripheral nervous cell tumors	Rate	Male	Age-standardized	1997	0.030786468781983	0.0239884359748961	0.0397347524618429	g
Deaths	Central Asia	Neuroblastoma and other peripheral nervous cell tumors	Rate	Female	Age-standardized	1997	0.0218831532621026	0.0181875800640128	0.0269152429627576	k
Deaths	Central Asia	Neuroblastoma and other peripheral nervous cell tumors	Rate	Both	Age-standardized	1997	0.0258009093258863	0.0211316097200924	0.0321852396767287	c
Deaths	Southeast Asia	Neuroblastoma and other peripheral nervous cell tumors	Rate	Male	Age-standardized	2001	0.0452936596110399	0.0375092998095528	0.0508075416571186	g
Deaths	Southeast Asia	Neuroblastoma and other peripheral nervous cell tumors	Rate	Female	Age-standardized	2001	0.0367405758573727	0.0224324301309243	0.0470602276872464	k
Deaths	Southeast Asia	Neuroblastoma and other peripheral nervous cell tumors	Rate	Both	Age-standardized	2001	0.0408894613607021	0.0329792042930208	0.0463715337817991	c
Deaths	Asia	Neuroblastoma and other peripheral nervous cell tumors	Rate	Male	Age-standardized	2001	0.0452492724304387	0.0408716120305426	0.0499768087969051	g
Deaths	Asia	Neuroblastoma and other peripheral nervous cell tumors	Rate	Female	Age-standardized	2001	0.0376776392905193	0.0270085962534809	0.0482975619823422	k
Deaths	Asia	Neuroblastoma and other peripheral nervous cell tumors	Rate	Both	Age-standardized	2001	0.0413891881819831	0.0350398817702669	0.0473839156859275	c
Deaths	South Asia	Neuroblastoma and other peripheral nervous cell tumors	Rate	Male	Age-standardized	2004	0.0369351807140038	0.0300548333644067	0.0465009300751375	g
Deaths	South Asia	Neuroblastoma and other peripheral nervous cell tumors	Rate	Female	Age-standardized	2004	0.0318024270704212	0.0212742522958984	0.0459864572475386	k
Deaths	South Asia	Neuroblastoma and other peripheral nervous cell tumors	Rate	Both	Age-standardized	2004	0.0344278303474831	0.0266819352796043	0.0430319943907347	c
Deaths	Central Asia	Neuroblastoma and other peripheral nervous cell tumors	Rate	Male	Age-standardized	2004	0.0382581443013893	0.0313171096714051	0.047334213066738	g
Deaths	Central Asia	Neuroblastoma and other peripheral nervous cell tumors	Rate	Female	Age-standardized	2004	0.027672743003877	0.023819821005988	0.0324865714624925	k
Deaths	Central Asia	Neuroblastoma and other peripheral nervous cell tumors	Rate	Both	Age-standardized	2004	0.0325604264189085	0.0278573890773062	0.0388575263761277	c
Deaths	South Asia	Neuroblastoma and other peripheral nervous cell tumors	Rate	Male	Age-standardized	1987	0.0310590690315157	0.0214395545355773	0.0403229242715228	g
Deaths	South Asia	Neuroblastoma and other peripheral nervous cell tumors	Rate	Female	Age-standardized	1987	0.025261764406284	0.0120784783346467	0.043325115054974	k
Deaths	South Asia	Neuroblastoma and other peripheral nervous cell tumors	Rate	Both	Age-standardized	1987	0.0282653852086994	0.0186281717761339	0.0406648195236237	c
Deaths	East Asia	Neuroblastoma and other peripheral nervous cell tumors	Rate	Male	Age-standardized	2007	0.0522391607653267	0.0460509778752911	0.0584534643566188	g
Deaths	East Asia	Neuroblastoma and other peripheral nervous cell tumors	Rate	Female	Age-standardized	2007	0.0387499696723893	0.028364407876139	0.0524719055899946	k
Deaths	East Asia	Neuroblastoma and other peripheral nervous cell tumors	Rate	Both	Age-standardized	2007	0.0450718147483249	0.03928711676958	0.0523678327651072	c
Deaths	Asia	Neuroblastoma and other peripheral nervous cell tumors	Rate	Male	Age-standardized	2004	0.045998704056052	0.0415916366336188	0.0511678656571166	g
Deaths	Asia	Neuroblastoma and other peripheral nervous cell tumors	Rate	Female	Age-standardized	2004	0.0381471494766675	0.0282524136734035	0.0498213502604269	k
Deaths	Asia	Neuroblastoma and other peripheral nervous cell tumors	Rate	Both	Age-standardized	2004	0.0419720968213941	0.0358368188906729	0.0478453519432726	c
Deaths	East Asia	Neuroblastoma and other peripheral nervous cell tumors	Rate	Male	Age-standardized	2008	0.0573496929452042	0.0510126504884272	0.0637673060540268	g
Deaths	East Asia	Neuroblastoma and other peripheral nervous cell tumors	Rate	Female	Age-standardized	2008	0.0414532284052307	0.0299807365760298	0.0543912462506647	k
Deaths	East Asia	Neuroblastoma and other peripheral nervous cell tumors	Rate	Both	Age-standardized	2008	0.0489691692818973	0.0421412873486233	0.0546019356867053	c
Deaths	South Asia	Neuroblastoma and other peripheral nervous cell tumors	Rate	Male	Age-standardized	1983	0.0291231173996919	0.0208821013269017	0.0381137823350179	g
Deaths	South Asia	Neuroblastoma and other peripheral nervous cell tumors	Rate	Female	Age-standardized	1983	0.0235460090721327	0.01002595660249	0.0416835278875556	k
Deaths	South Asia	Neuroblastoma and other peripheral nervous cell tumors	Rate	Both	Age-standardized	1983	0.0264250315793031	0.0172896176171994	0.0393664125769845	c
Deaths	South Asia	Neuroblastoma and other peripheral nervous cell tumors	Rate	Male	Age-standardized	2001	0.0369889281293021	0.0298124389272797	0.0447933107970072	g
Deaths	South Asia	Neuroblastoma and other peripheral nervous cell tumors	Rate	Female	Age-standardized	2001	0.0318247414684442	0.019978779487267	0.0472043712580939	k
Deaths	South Asia	Neuroblastoma and other peripheral nervous cell tumors	Rate	Both	Age-standardized	2001	0.0344877963838733	0.0262709197954271	0.0442118390688173	c
Deaths	South Asia	Neuroblastoma and other peripheral nervous cell tumors	Rate	Male	Age-standardized	1992	0.0352529993349338	0.0244273138157922	0.044685042096708	g
Deaths	South Asia	Neuroblastoma and other peripheral nervous cell tumors	Rate	Female	Age-standardized	1992	0.0292142583659433	0.0142158604609996	0.0454750337247146	k
Deaths	South Asia	Neuroblastoma and other peripheral nervous cell tumors	Rate	Both	Age-standardized	1992	0.0323570389318659	0.02198663677683	0.04425718502676	c
Deaths	Asia	Neuroblastoma and other peripheral nervous cell tumors	Rate	Male	Age-standardized	2005	0.046938919443091	0.0421907348494819	0.0521353553332757	g
Deaths	Asia	Neuroblastoma and other peripheral nervous cell tumors	Rate	Female	Age-standardized	2005	0.0387310376457918	0.0290262086499349	0.0502008405781387	k
Deaths	Asia	Neuroblastoma and other peripheral nervous cell tumors	Rate	Both	Age-standardized	2005	0.042724482093809	0.0364511745405613	0.0488805267754919	c
Deaths	South Asia	Neuroblastoma and other peripheral nervous cell tumors	Rate	Male	Age-standardized	1990	0.0337225461937264	0.0230079727184804	0.0438196223470139	g
Deaths	South Asia	Neuroblastoma and other peripheral nervous cell tumors	Rate	Female	Age-standardized	1990	0.0278087675944936	0.0136414357822986	0.0447965153905921	k
Deaths	South Asia	Neuroblastoma and other peripheral nervous cell tumors	Rate	Both	Age-standardized	1990	0.0308820083230407	0.0210256596014807	0.0426926694093897	c
Deaths	Southeast Asia	Neuroblastoma and other peripheral nervous cell tumors	Rate	Male	Age-standardized	2007	0.0473138814982129	0.0406218015990122	0.0532956557879316	g
Deaths	Southeast Asia	Neuroblastoma and other peripheral nervous cell tumors	Rate	Female	Age-standardized	2007	0.0375125449931043	0.0251021812840838	0.0484353528945222	k
Deaths	Southeast Asia	Neuroblastoma and other peripheral nervous cell tumors	Rate	Both	Age-standardized	2007	0.0422247610595298	0.0345410758121095	0.0472555469294819	c
Deaths	Central Asia	Neuroblastoma and other peripheral nervous cell tumors	Rate	Male	Age-standardized	2007	0.0439312275359045	0.036459202355582	0.0536511271292832	g
Deaths	Central Asia	Neuroblastoma and other peripheral nervous cell tumors	Rate	Female	Age-standardized	2007	0.0288363341691499	0.0247785437020086	0.0338356701329971	k
Deaths	Central Asia	Neuroblastoma and other peripheral nervous cell tumors	Rate	Both	Age-standardized	2007	0.0356936347871742	0.0305520325375451	0.0425118718008042	c
Deaths	Asia	Neuroblastoma and other peripheral nervous cell tumors	Rate	Male	Age-standardized	1990	0.0369165285631896	0.0309200204477273	0.0429112142942187	g
Deaths	Asia	Neuroblastoma and other peripheral nervous cell tumors	Rate	Female	Age-standardized	1990	0.0314931507335436	0.0195011720221371	0.0443708208853525	k
Deaths	Asia	Neuroblastoma and other peripheral nervous cell tumors	Rate	Both	Age-standardized	1990	0.0341902883544907	0.0273526658594509	0.0426259579544728	c
Deaths	Central Asia	Neuroblastoma and other peripheral nervous cell tumors	Rate	Male	Age-standardized	1994	0.0296758861012988	0.0218979936772256	0.0386646394965239	g
Deaths	Central Asia	Neuroblastoma and other peripheral nervous cell tumors	Rate	Female	Age-standardized	1994	0.0215954623404718	0.0173247889738711	0.0277621643181186	k
Deaths	Central Asia	Neuroblastoma and other peripheral nervous cell tumors	Rate	Both	Age-standardized	1994	0.0250608684806938	0.0198747063526201	0.0315293710363378	c
Deaths	Central Asia	Neuroblastoma and other peripheral nervous cell tumors	Rate	Male	Age-standardized	2006	0.0420774021524176	0.0347287046507993	0.0522586107345186	g
Deaths	Central Asia	Neuroblastoma and other peripheral nervous cell tumors	Rate	Female	Age-standardized	2006	0.0289138606317554	0.0248422821819802	0.0343253156111308	k
Deaths	Central Asia	Neuroblastoma and other peripheral nervous cell tumors	Rate	Both	Age-standardized	2006	0.0349425493803892	0.0296845759433741	0.0419212678726024	c
Deaths	South Asia	Neuroblastoma and other peripheral nervous cell tumors	Rate	Male	Age-standardized	1989	0.032727154674406	0.0223821356934266	0.0423376571311099	g
Deaths	South Asia	Neuroblastoma and other peripheral nervous cell tumors	Rate	Female	Age-standardized	1989	0.0269619724154042	0.012814703516227	0.0450908292603004	k
Deaths	South Asia	Neuroblastoma and other peripheral nervous cell tumors	Rate	Both	Age-standardized	1989	0.0299554603095082	0.0199386805446608	0.0422248036964178	c
Deaths	Southeast Asia	Neuroblastoma and other peripheral nervous cell tumors	Rate	Male	Age-standardized	2005	0.0468363913515277	0.0395572759571291	0.0525346617729006	g
Deaths	Southeast Asia	Neuroblastoma and other peripheral nervous cell tumors	Rate	Female	Age-standardized	2005	0.03752850782524	0.0242638883153785	0.0490494384047019	k
Deaths	Southeast Asia	Neuroblastoma and other peripheral nervous cell tumors	Rate	Both	Age-standardized	2005	0.0420112808595288	0.0342898111946505	0.0478610210343295	c
Deaths	South Asia	Neuroblastoma and other peripheral nervous cell tumors	Rate	Male	Age-standardized	2005	0.0376427031584963	0.0305552853572439	0.0472912609434084	g
Deaths	South Asia	Neuroblastoma and other peripheral nervous cell tumors	Rate	Female	Age-standardized	2005	0.0326775760045641	0.0220394348923828	0.0468728643491446	k
Deaths	South Asia	Neuroblastoma and other peripheral nervous cell tumors	Rate	Both	Age-standardized	2005	0.0352109151000558	0.0275167030537639	0.0441699768209535	c
Deaths	South Asia	Neuroblastoma and other peripheral nervous cell tumors	Rate	Male	Age-standardized	1985	0.0298430982853125	0.0205597487869972	0.0399630805887146	g
Deaths	South Asia	Neuroblastoma and other peripheral nervous cell tumors	Rate	Female	Age-standardized	1985	0.0240710558779054	0.0111881863756977	0.041874788891582	k
Deaths	South Asia	Neuroblastoma and other peripheral nervous cell tumors	Rate	Both	Age-standardized	1985	0.0270561178082476	0.017809497833677	0.0402307097875277	c
Deaths	South Asia	Neuroblastoma and other peripheral nervous cell tumors	Rate	Male	Age-standardized	2009	0.040994369541504	0.0321930568372521	0.0528791397276221	g
Deaths	South Asia	Neuroblastoma and other peripheral nervous cell tumors	Rate	Female	Age-standardized	2009	0.0359526648836476	0.0263650902290461	0.0502583404676612	k
Deaths	South Asia	Neuroblastoma and other peripheral nervous cell tumors	Rate	Both	Age-standardized	2009	0.0385121064456998	0.0307653760152369	0.0466095657890394	c
Deaths	Central Asia	Neuroblastoma and other peripheral nervous cell tumors	Rate	Male	Age-standardized	1992	0.0284865290644294	0.0191502351360016	0.0396778432339666	g
Deaths	Central Asia	Neuroblastoma and other peripheral nervous cell tumors	Rate	Female	Age-standardized	1992	0.0210630504072424	0.0158472914241998	0.0279740625384582	k
Deaths	Central Asia	Neuroblastoma and other peripheral nervous cell tumors	Rate	Both	Age-standardized	1992	0.0242101038380414	0.0178246544869507	0.0315239859087538	c
Deaths	South Asia	Neuroblastoma and other peripheral nervous cell tumors	Rate	Male	Age-standardized	2005	0.0376427031584963	0.0305552853572439	0.0472912609434084	g
Deaths	South Asia	Neuroblastoma and other peripheral nervous cell tumors	Rate	Female	Age-standardized	2005	0.0326775760045641	0.0220394348923828	0.0468728643491446	k
Deaths	South Asia	Neuroblastoma and other peripheral nervous cell tumors	Rate	Both	Age-standardized	2005	0.0352109151000558	0.0275167030537639	0.0441699768209535	c
Deaths	South Asia	Neuroblastoma and other peripheral nervous cell tumors	Rate	Male	Age-standardized	1994	0.0364798508615863	0.0261987922935769	0.0456446834661808	g
Deaths	South Asia	Neuroblastoma and other peripheral nervous cell tumors	Rate	Female	Age-standardized	1994	0.0304376863967278	0.0154102906745289	0.0475873319761587	k
Deaths	South Asia	Neuroblastoma and other peripheral nervous cell tumors	Rate	Both	Age-standardized	1994	0.0335858395427758	0.0235525893408879	0.0455253586361095	c
Deaths	South Asia	Neuroblastoma and other peripheral nervous cell tumors	Rate	Male	Age-standardized	2007	0.0384121978914219	0.0307463293773595	0.0481492710979074	g
Deaths	South Asia	Neuroblastoma and other peripheral nervous cell tumors	Rate	Female	Age-standardized	2007	0.0337730231000206	0.024009645341191	0.0472076921771861	k
Deaths	South Asia	Neuroblastoma and other peripheral nervous cell tumors	Rate	Both	Age-standardized	2007	0.0361309223079805	0.0283484366721108	0.0444859449064099	c
Deaths	South Asia	Neuroblastoma and other peripheral nervous cell tumors	Rate	Male	Age-standardized	1990	0.0337225461937264	0.0230079727184804	0.0438196223470139	g
Deaths	South Asia	Neuroblastoma and other peripheral nervous cell tumors	Rate	Female	Age-standardized	1990	0.0278087675944936	0.0136414357822986	0.0447965153905921	k
Deaths	South Asia	Neuroblastoma and other peripheral nervous cell tumors	Rate	Both	Age-standardized	1990	0.0308820083230407	0.0210256596014807	0.0426926694093897	c
Deaths	South Asia	Neuroblastoma and other peripheral nervous cell tumors	Rate	Male	Age-standardized	2014	0.0501342789494044	0.0385149494502224	0.0648099319213218	g
Deaths	South Asia	Neuroblastoma and other peripheral nervous cell tumors	Rate	Female	Age-standardized	2014	0.0447827682740225	0.0338230851494982	0.0612235916861266	k
Deaths	South Asia	Neuroblastoma and other peripheral nervous cell tumors	Rate	Both	Age-standardized	2014	0.0474681497337057	0.0374415432838063	0.0576860635600057	c
Deaths	South Asia	Neuroblastoma and other peripheral nervous cell tumors	Rate	Male	Age-standardized	2000	0.0371159869457666	0.0296372494572874	0.0456830495626512	g
Deaths	South Asia	Neuroblastoma and other peripheral nervous cell tumors	Rate	Female	Age-standardized	2000	0.0320059278602727	0.0193873599688872	0.047513556092443	k
Deaths	South Asia	Neuroblastoma and other peripheral nervous cell tumors	Rate	Both	Age-standardized	2000	0.0346475316725127	0.0257721905194712	0.045099170742591	c
Deaths	Central Asia	Neuroblastoma and other peripheral nervous cell tumors	Rate	Male	Age-standardized	2008	0.0460561601247405	0.0386786694226794	0.0554688032184294	g
Deaths	Central Asia	Neuroblastoma and other peripheral nervous cell tumors	Rate	Female	Age-standardized	2008	0.0294565851798836	0.0252910764634477	0.0345599252799231	k
Deaths	Central Asia	Neuroblastoma and other peripheral nervous cell tumors	Rate	Both	Age-standardized	2008	0.037011887726697	0.0317129440086152	0.0437998023152336	c
Deaths	South Asia	Neuroblastoma and other peripheral nervous cell tumors	Rate	Male	Age-standardized	1992	0.0352529993349338	0.0244273138157922	0.044685042096708	g
Deaths	South Asia	Neuroblastoma and other peripheral nervous cell tumors	Rate	Female	Age-standardized	1992	0.0292142583659433	0.0142158604609996	0.0454750337247146	k
Deaths	South Asia	Neuroblastoma and other peripheral nervous cell tumors	Rate	Both	Age-standardized	1992	0.0323570389318659	0.02198663677683	0.04425718502676	c
Deaths	Southeast Asia	Neuroblastoma and other peripheral nervous cell tumors	Rate	Male	Age-standardized	2009	0.0487112867801742	0.0420195742799509	0.0540718228732353	g
Deaths	Southeast Asia	Neuroblastoma and other peripheral nervous cell tumors	Rate	Female	Age-standardized	2009	0.0381199926353133	0.0257888507098033	0.0504080778780508	k
Deaths	Southeast Asia	Neuroblastoma and other peripheral nervous cell tumors	Rate	Both	Age-standardized	2009	0.0432047339576947	0.0356973563947335	0.0490045501507192	c
Deaths	South Asia	Neuroblastoma and other peripheral nervous cell tumors	Rate	Male	Age-standardized	2003	0.0364696658648415	0.0293725672836297	0.0452404026607081	g
Deaths	South Asia	Neuroblastoma and other peripheral nervous cell tumors	Rate	Female	Age-standardized	2003	0.0316513568674851	0.0212089566283542	0.0455245933263248	k
Deaths	South Asia	Neuroblastoma and other peripheral nervous cell tumors	Rate	Both	Age-standardized	2003	0.034121471446622	0.0263143822942066	0.0426143738557454	c
Deaths	South Asia	Neuroblastoma and other peripheral nervous cell tumors	Rate	Male	Age-standardized	2000	0.0371159869457666	0.0296372494572874	0.0456830495626512	g
Deaths	South Asia	Neuroblastoma and other peripheral nervous cell tumors	Rate	Female	Age-standardized	2000	0.0320059278602727	0.0193873599688872	0.047513556092443	k
Deaths	South Asia	Neuroblastoma and other peripheral nervous cell tumors	Rate	Both	Age-standardized	2000	0.0346475316725127	0.0257721905194712	0.045099170742591	c
Deaths	South Asia	Neuroblastoma and other peripheral nervous cell tumors	Rate	Male	Age-standardized	1997	0.0374431364806177	0.0278905773177511	0.0468765173363751	g
Deaths	South Asia	Neuroblastoma and other peripheral nervous cell tumors	Rate	Female	Age-standardized	1997	0.0316435262924714	0.0172948348022511	0.0475701555414835	k
Deaths	South Asia	Neuroblastoma and other peripheral nervous cell tumors	Rate	Both	Age-standardized	1997	0.0346610533023414	0.0248376503179246	0.0458465386003855	c
Deaths	South Asia	Neuroblastoma and other peripheral nervous cell tumors	Rate	Male	Age-standardized	1988	0.0319651948499559	0.0219689379658411	0.041403407101403	g
Deaths	South Asia	Neuroblastoma and other peripheral nervous cell tumors	Rate	Female	Age-standardized	1988	0.0262007037485622	0.0124490275833696	0.043991281680472	k
Deaths	South Asia	Neuroblastoma and other peripheral nervous cell tumors	Rate	Both	Age-standardized	1988	0.0291905202887336	0.0192685548798477	0.0408683324448774	c
Deaths	Southeast Asia	Neuroblastoma and other peripheral nervous cell tumors	Rate	Male	Age-standardized	2010	0.049459553338138	0.0434753579303445	0.0551224051410738	g
Deaths	Southeast Asia	Neuroblastoma and other peripheral nervous cell tumors	Rate	Female	Age-standardized	2010	0.0384247574140357	0.0261018553859149	0.0501788412512183	k
Deaths	Southeast Asia	Neuroblastoma and other peripheral nervous cell tumors	Rate	Both	Age-standardized	2010	0.0437163502563577	0.0361309943746926	0.0500814462741554	c
Deaths	South Asia	Neuroblastoma and other peripheral nervous cell tumors	Rate	Male	Age-standardized	2003	0.0364696658648415	0.0293725672836297	0.0452404026607081	g
Deaths	South Asia	Neuroblastoma and other peripheral nervous cell tumors	Rate	Female	Age-standardized	2003	0.0316513568674851	0.0212089566283542	0.0455245933263248	k
Deaths	South Asia	Neuroblastoma and other peripheral nervous cell tumors	Rate	Both	Age-standardized	2003	0.034121471446622	0.0263143822942066	0.0426143738557454	c
Deaths	East Asia	Neuroblastoma and other peripheral nervous cell tumors	Rate	Male	Age-standardized	2011	0.0728885710161784	0.0640987531969562	0.0809407549642982	g
Deaths	East Asia	Neuroblastoma and other peripheral nervous cell tumors	Rate	Female	Age-standardized	2011	0.0485483296183654	0.0318552757627885	0.057880582510156	k
Deaths	East Asia	Neuroblastoma and other peripheral nervous cell tumors	Rate	Both	Age-standardized	2011	0.0602096056662271	0.0497740522948292	0.067056806718578	c
Deaths	East Asia	Neuroblastoma and other peripheral nervous cell tumors	Rate	Male	Age-standardized	2010	0.0679067653535078	0.0605359724244939	0.0750898072382714	g
Deaths	East Asia	Neuroblastoma and other peripheral nervous cell tumors	Rate	Female	Age-standardized	2010	0.0467713259992767	0.0316964664545643	0.0560338815121162	k
Deaths	East Asia	Neuroblastoma and other peripheral nervous cell tumors	Rate	Both	Age-standardized	2010	0.0569078443349178	0.0481108889562717	0.0633865272756862	c
Deaths	South Asia	Neuroblastoma and other peripheral nervous cell tumors	Rate	Male	Age-standardized	2008	0.0400731787976051	0.0318944872853427	0.0502087400369425	g
Deaths	South Asia	Neuroblastoma and other peripheral nervous cell tumors	Rate	Female	Age-standardized	2008	0.0350939340601733	0.0254192210826197	0.0489573916919834	k
Deaths	South Asia	Neuroblastoma and other peripheral nervous cell tumors	Rate	Both	Age-standardized	2008	0.0376240693140663	0.0297671505546298	0.0461255319923138	c
Deaths	Asia	Neuroblastoma and other peripheral nervous cell tumors	Rate	Male	Age-standardized	2009	0.0536715213217681	0.0478753872350192	0.060131239726018	g
Deaths	Asia	Neuroblastoma and other peripheral nervous cell tumors	Rate	Female	Age-standardized	2009	0.0422678585350328	0.0313882121772914	0.0533229626889727	k
Deaths	Asia	Neuroblastoma and other peripheral nervous cell tumors	Rate	Both	Age-standardized	2009	0.0478062623792615	0.0406635567394547	0.0531150394029321	c
Deaths	East Asia	Neuroblastoma and other peripheral nervous cell tumors	Rate	Male	Age-standardized	2015	0.0814354520943077	0.0656237690679869	0.0949325696868901	g
Deaths	East Asia	Neuroblastoma and other peripheral nervous cell tumors	Rate	Female	Age-standardized	2015	0.0495387392021948	0.0293683154505923	0.0608804765273051	k
Deaths	East Asia	Neuroblastoma and other peripheral nervous cell tumors	Rate	Both	Age-standardized	2015	0.0647165552573852	0.0504918799393752	0.0739711739124331	c
Deaths	Southeast Asia	Neuroblastoma and other peripheral nervous cell tumors	Rate	Male	Age-standardized	2015	0.0551255186051713	0.0471888326087855	0.0630449097921361	g
Deaths	Southeast Asia	Neuroblastoma and other peripheral nervous cell tumors	Rate	Female	Age-standardized	2015	0.0418324804042842	0.0272275496080289	0.0537694461056861	k
Deaths	Southeast Asia	Neuroblastoma and other peripheral nervous cell tumors	Rate	Both	Age-standardized	2015	0.0482342645992326	0.0401510859069005	0.0556797264085015	c
Deaths	South Asia	Neuroblastoma and other peripheral nervous cell tumors	Rate	Male	Age-standardized	2006	0.0379197687031374	0.0306963442320287	0.047867543488002	g
Deaths	South Asia	Neuroblastoma and other peripheral nervous cell tumors	Rate	Female	Age-standardized	2006	0.033196343089237	0.0232678695802879	0.0473504096404363	k
Deaths	South Asia	Neuroblastoma and other peripheral nervous cell tumors	Rate	Both	Age-standardized	2006	0.0356023907538941	0.0280721718612199	0.0439371339796267	c
Deaths	Asia	Neuroblastoma and other peripheral nervous cell tumors	Rate	Male	Age-standardized	2008	0.0513144013040307	0.0458259481686763	0.057925617961031	g
Deaths	Asia	Neuroblastoma and other peripheral nervous cell tumors	Rate	Female	Age-standardized	2008	0.0410718582440164	0.030940615096785	0.0531849160806381	k
Deaths	Asia	Neuroblastoma and other peripheral nervous cell tumors	Rate	Both	Age-standardized	2008	0.0460411578402892	0.0394528160727461	0.0515480286785516	c
Deaths	East Asia	Neuroblastoma and other peripheral nervous cell tumors	Rate	Male	Age-standardized	2016	0.0823678378230761	0.0652938188260308	0.0980662717922479	g
Deaths	East Asia	Neuroblastoma and other peripheral nervous cell tumors	Rate	Female	Age-standardized	2016	0.050153992214375	0.0282423701474632	0.0619064782479023	k
Deaths	East Asia	Neuroblastoma and other peripheral nervous cell tumors	Rate	Both	Age-standardized	2016	0.0654174197181192	0.0489784803983177	0.0768451789339729	c
Deaths	South Asia	Neuroblastoma and other peripheral nervous cell tumors	Rate	Male	Age-standardized	2010	0.0419958969243974	0.0326801244571843	0.0538614948353065	g
Deaths	South Asia	Neuroblastoma and other peripheral nervous cell tumors	Rate	Female	Age-standardized	2010	0.0370295370282494	0.0270039509858713	0.0508527962950812	k
Deaths	South Asia	Neuroblastoma and other peripheral nervous cell tumors	Rate	Both	Age-standardized	2010	0.0395432357810807	0.031105257056693	0.0482825754923389	c
Deaths	East Asia	Neuroblastoma and other peripheral nervous cell tumors	Rate	Male	Age-standardized	2012	0.0763917649562497	0.0657690216677712	0.0851029855268349	g
Deaths	East Asia	Neuroblastoma and other peripheral nervous cell tumors	Rate	Female	Age-standardized	2012	0.0489484485780559	0.0300992761948594	0.0584452646420324	k
Deaths	East Asia	Neuroblastoma and other peripheral nervous cell tumors	Rate	Both	Age-standardized	2012	0.0620881112954829	0.0502196982022126	0.0697605425843184	c
Deaths	Southeast Asia	Neuroblastoma and other peripheral nervous cell tumors	Rate	Male	Age-standardized	2013	0.0523221358657608	0.0440816699185476	0.0592730771795852	g
Deaths	Southeast Asia	Neuroblastoma and other peripheral nervous cell tumors	Rate	Female	Age-standardized	2013	0.0397021097520624	0.0272096669284771	0.0521405261662962	k
Deaths	Southeast Asia	Neuroblastoma and other peripheral nervous cell tumors	Rate	Both	Age-standardized	2013	0.0457691663906827	0.0382186193183921	0.0521360377797408	c
Deaths	East Asia	Neuroblastoma and other peripheral nervous cell tumors	Rate	Male	Age-standardized	2013	0.078624800649741	0.0635421521472054	0.0878312655842558	g
Deaths	East Asia	Neuroblastoma and other peripheral nervous cell tumors	Rate	Female	Age-standardized	2013	0.0495116835618339	0.0303059963394717	0.0586138462171493	k
Deaths	East Asia	Neuroblastoma and other peripheral nervous cell tumors	Rate	Both	Age-standardized	2013	0.0634760723845076	0.0508026414580407	0.0711120935626777	c
Deaths	Asia	Neuroblastoma and other peripheral nervous cell tumors	Rate	Male	Age-standardized	2012	0.0605795687346461	0.0530147732991481	0.0688271498369828	g
Deaths	Asia	Neuroblastoma and other peripheral nervous cell tumors	Rate	Female	Age-standardized	2012	0.0457917154753798	0.032831533152797	0.0565770613479967	k
Deaths	Asia	Neuroblastoma and other peripheral nervous cell tumors	Rate	Both	Age-standardized	2012	0.0529402087442139	0.0440571048707787	0.0594197183683253	c
Deaths	East Asia	Neuroblastoma and other peripheral nervous cell tumors	Rate	Male	Age-standardized	2014	0.0803042931242492	0.0646909812533148	0.0921292396972097	g
Deaths	East Asia	Neuroblastoma and other peripheral nervous cell tumors	Rate	Female	Age-standardized	2014	0.0499902319515483	0.0300590979617676	0.0604390544440144	k
Deaths	East Asia	Neuroblastoma and other peripheral nervous cell tumors	Rate	Both	Age-standardized	2014	0.0645049534869454	0.0506020486982977	0.0729963370578966	c
Deaths	South Asia	Neuroblastoma and other peripheral nervous cell tumors	Rate	Male	Age-standardized	2009	0.040994369541504	0.0321930568372521	0.0528791397276221	g
Deaths	South Asia	Neuroblastoma and other peripheral nervous cell tumors	Rate	Female	Age-standardized	2009	0.0359526648836476	0.0263650902290461	0.0502583404676612	k
Deaths	South Asia	Neuroblastoma and other peripheral nervous cell tumors	Rate	Both	Age-standardized	2009	0.0385121064456998	0.0307653760152369	0.0466095657890394	c
Deaths	Asia	Neuroblastoma and other peripheral nervous cell tumors	Rate	Male	Age-standardized	2006	0.0476977519519216	0.0427074686857614	0.0533412796557375	g
Deaths	Asia	Neuroblastoma and other peripheral nervous cell tumors	Rate	Female	Age-standardized	2006	0.0391729255282785	0.0292216231857481	0.0510322276655152	k
Deaths	Asia	Neuroblastoma and other peripheral nervous cell tumors	Rate	Both	Age-standardized	2006	0.0433112151176326	0.0367409554623196	0.048833571165087	c
Deaths	Asia	Neuroblastoma and other peripheral nervous cell tumors	Rate	Male	Age-standardized	2015	0.0667253069010776	0.0568216985635759	0.0770996519709971	g
Deaths	Asia	Neuroblastoma and other peripheral nervous cell tumors	Rate	Female	Age-standardized	2015	0.0495811325446491	0.034546913916302	0.0595261997921966	k
Deaths	Asia	Neuroblastoma and other peripheral nervous cell tumors	Rate	Both	Age-standardized	2015	0.0578203934737089	0.046925724061183	0.0657168879010331	c
Deaths	Asia	Neuroblastoma and other peripheral nervous cell tumors	Rate	Male	Age-standardized	2011	0.058668173933544	0.0519267861467763	0.0656940835964207	g
Deaths	Asia	Neuroblastoma and other peripheral nervous cell tumors	Rate	Female	Age-standardized	2011	0.0448840320732054	0.0323036636668792	0.0558129715754881	k
Deaths	Asia	Neuroblastoma and other peripheral nervous cell tumors	Rate	Both	Age-standardized	2011	0.0515590046034762	0.0435736325015904	0.0579211706683796	c
Deaths	Central Asia	Neuroblastoma and other peripheral nervous cell tumors	Rate	Male	Age-standardized	2011	0.0537225294003177	0.0457712100996653	0.0638913426594756	g
Deaths	Central Asia	Neuroblastoma and other peripheral nervous cell tumors	Rate	Female	Age-standardized	2011	0.034716307741338	0.0296538752095993	0.0405072198566459	k
Deaths	Central Asia	Neuroblastoma and other peripheral nervous cell tumors	Rate	Both	Age-standardized	2011	0.0433234117814516	0.0374040312155334	0.0503874009477721	c
Deaths	Asia	Neuroblastoma and other peripheral nervous cell tumors	Rate	Male	Age-standardized	2013	0.0626417256062017	0.0549386228780975	0.0710457778836373	g
Deaths	Asia	Neuroblastoma and other peripheral nervous cell tumors	Rate	Female	Age-standardized	2013	0.0472860603223669	0.033325075864494	0.0580138964582124	k
Deaths	Asia	Neuroblastoma and other peripheral nervous cell tumors	Rate	Both	Age-standardized	2013	0.0547029541535477	0.0452347859093963	0.0613428789132472	c
Deaths	Central Asia	Neuroblastoma and other peripheral nervous cell tumors	Rate	Male	Age-standardized	2009	0.0483301109081135	0.0406554423473956	0.0578516853693987	g
Deaths	Central Asia	Neuroblastoma and other peripheral nervous cell tumors	Rate	Female	Age-standardized	2009	0.0306304876695698	0.0261053998299335	0.0357190429696098	k
Deaths	Central Asia	Neuroblastoma and other peripheral nervous cell tumors	Rate	Both	Age-standardized	2009	0.0386731355165014	0.0332121923066968	0.0454049012466662	c
Deaths	Central Asia	Neuroblastoma and other peripheral nervous cell tumors	Rate	Male	Age-standardized	2012	0.0551344763137076	0.0467867234573656	0.0651569041692342	g
Deaths	Central Asia	Neuroblastoma and other peripheral nervous cell tumors	Rate	Female	Age-standardized	2012	0.0385831007106179	0.032966793717839	0.0448313404268732	k
Deaths	Central Asia	Neuroblastoma and other peripheral nervous cell tumors	Rate	Both	Age-standardized	2012	0.0460480679775941	0.0397355747812418	0.0535646795438743	c
Deaths	East Asia	Neuroblastoma and other peripheral nervous cell tumors	Rate	Male	Age-standardized	2017	0.083015043814534	0.0659007677449031	0.0988725916556432	g
Deaths	East Asia	Neuroblastoma and other peripheral nervous cell tumors	Rate	Female	Age-standardized	2017	0.051252922871353	0.0289404420055356	0.0656782653866481	k
Deaths	East Asia	Neuroblastoma and other peripheral nervous cell tumors	Rate	Both	Age-standardized	2017	0.066372366396563	0.0494010819280339	0.0781561576239272	c
Deaths	South Asia	Neuroblastoma and other peripheral nervous cell tumors	Rate	Male	Age-standardized	2008	0.0400731787976051	0.0318944872853427	0.0502087400369425	g
Deaths	South Asia	Neuroblastoma and other peripheral nervous cell tumors	Rate	Female	Age-standardized	2008	0.0350939340601733	0.0254192210826197	0.0489573916919834	k
Deaths	South Asia	Neuroblastoma and other peripheral nervous cell tumors	Rate	Both	Age-standardized	2008	0.0376240693140663	0.0297671505546298	0.0461255319923138	c
Deaths	Asia	Neuroblastoma and other peripheral nervous cell tumors	Rate	Male	Age-standardized	2014	0.0647140495274899	0.0555766260271557	0.0743913151165657	g
Deaths	Asia	Neuroblastoma and other peripheral nervous cell tumors	Rate	Female	Age-standardized	2014	0.0484482038332048	0.0342712205417457	0.0589111372594855	k
Deaths	Asia	Neuroblastoma and other peripheral nervous cell tumors	Rate	Both	Age-standardized	2014	0.0562964788374628	0.0463545522252588	0.0635666973796485	c
Deaths	Southeast Asia	Neuroblastoma and other peripheral nervous cell tumors	Rate	Male	Age-standardized	2012	0.0515223809536282	0.0443280400407201	0.0577780349898854	g
Deaths	Southeast Asia	Neuroblastoma and other peripheral nervous cell tumors	Rate	Female	Age-standardized	2012	0.0393565396468726	0.0267829459229462	0.0512349453775374	k
Deaths	Southeast Asia	Neuroblastoma and other peripheral nervous cell tumors	Rate	Both	Age-standardized	2012	0.0452002830462173	0.0376983982572785	0.0516712397760785	c
Deaths	South Asia	Neuroblastoma and other peripheral nervous cell tumors	Rate	Male	Age-standardized	2016	0.0551044431918346	0.0415672893358398	0.0716784373443381	g
Deaths	South Asia	Neuroblastoma and other peripheral nervous cell tumors	Rate	Female	Age-standardized	2016	0.0494675148067067	0.0356284690510769	0.0666577386990149	k
Deaths	South Asia	Neuroblastoma and other peripheral nervous cell tumors	Rate	Both	Age-standardized	2016	0.0522915174872235	0.0411354426445389	0.0641637543489727	c
Deaths	Central Asia	Neuroblastoma and other peripheral nervous cell tumors	Rate	Male	Age-standardized	2014	0.0637027687998047	0.0533978749256444	0.0770399922601299	g
Deaths	Central Asia	Neuroblastoma and other peripheral nervous cell tumors	Rate	Female	Age-standardized	2014	0.0363580439572983	0.0309393736832258	0.0425821350203149	k
Deaths	Central Asia	Neuroblastoma and other peripheral nervous cell tumors	Rate	Both	Age-standardized	2014	0.0486073263993689	0.0414329069147171	0.0578251076170951	c
Deaths	Southeast Asia	Neuroblastoma and other peripheral nervous cell tumors	Rate	Male	Age-standardized	2014	0.0535637480621396	0.0464504128409758	0.0614778213680698	g
Deaths	Southeast Asia	Neuroblastoma and other peripheral nervous cell tumors	Rate	Female	Age-standardized	2014	0.0404501184086275	0.0271598718428985	0.0539425960828081	k
Deaths	Southeast Asia	Neuroblastoma and other peripheral nervous cell tumors	Rate	Both	Age-standardized	2014	0.0467659402538565	0.0391439897723107	0.0540691864212293	c
Deaths	South Asia	Neuroblastoma and other peripheral nervous cell tumors	Rate	Male	Age-standardized	2013	0.0476549335178363	0.0368112565260107	0.0611394080673581	g
Deaths	South Asia	Neuroblastoma and other peripheral nervous cell tumors	Rate	Female	Age-standardized	2013	0.0428511218344073	0.0318319319427129	0.0598282015402249	k
Deaths	South Asia	Neuroblastoma and other peripheral nervous cell tumors	Rate	Both	Age-standardized	2013	0.0452675227161707	0.0361124861029881	0.0552349996107039	c
Deaths	Central Asia	Neuroblastoma and other peripheral nervous cell tumors	Rate	Male	Age-standardized	2013	0.0606837586898565	0.0510731954796369	0.0717542182919027	g
Deaths	Central Asia	Neuroblastoma and other peripheral nervous cell tumors	Rate	Female	Age-standardized	2013	0.036920270807722	0.0314350571479803	0.0428122545589104	k
Deaths	Central Asia	Neuroblastoma and other peripheral nervous cell tumors	Rate	Both	Age-standardized	2013	0.0475720481861062	0.0408500178075005	0.0565839643147679	c
Deaths	East Asia	Neuroblastoma and other peripheral nervous cell tumors	Rate	Male	Age-standardized	2018	0.0837352553540259	0.0652218862301422	0.100602900366192	g
Deaths	East Asia	Neuroblastoma and other peripheral nervous cell tumors	Rate	Female	Age-standardized	2018	0.0520368029740593	0.0300308384004161	0.0650549285666526	k
Deaths	East Asia	Neuroblastoma and other peripheral nervous cell tumors	Rate	Both	Age-standardized	2018	0.0671168962762961	0.0504363053865082	0.0789034958666575	c
Deaths	Central Asia	Neuroblastoma and other peripheral nervous cell tumors	Rate	Male	Age-standardized	2010	0.0510811922642961	0.0433555484874799	0.0604097643241526	g
Deaths	Central Asia	Neuroblastoma and other peripheral nervous cell tumors	Rate	Female	Age-standardized	2010	0.0328089081423804	0.0279640827627481	0.0381157314252317	k
Deaths	Central Asia	Neuroblastoma and other peripheral nervous cell tumors	Rate	Both	Age-standardized	2010	0.0411001931372301	0.0352714698174651	0.0480118595264438	c
Deaths	Central Asia	Neuroblastoma and other peripheral nervous cell tumors	Rate	Male	Age-standardized	2016	0.0735677498659388	0.0608791785870188	0.0894079376059527	g
Deaths	Central Asia	Neuroblastoma and other peripheral nervous cell tumors	Rate	Female	Age-standardized	2016	0.0394488092795758	0.0335948663549322	0.0467109652324416	k
Deaths	Central Asia	Neuroblastoma and other peripheral nervous cell tumors	Rate	Both	Age-standardized	2016	0.0547314532337593	0.0465074919563255	0.0650202016198733	c
Deaths	South Asia	Neuroblastoma and other peripheral nervous cell tumors	Rate	Male	Age-standardized	2011	0.0435030181599024	0.0335273422651139	0.0554698881954672	g
Deaths	South Asia	Neuroblastoma and other peripheral nervous cell tumors	Rate	Female	Age-standardized	2011	0.0384475381236364	0.0286056293204954	0.053800979382571	k
Deaths	South Asia	Neuroblastoma and other peripheral nervous cell tumors	Rate	Both	Age-standardized	2011	0.0410014129857144	0.0321210509131266	0.0502637928918278	c
Deaths	Asia	Neuroblastoma and other peripheral nervous cell tumors	Rate	Male	Age-standardized	2017	0.0696866447001482	0.0584940380423038	0.0819271395176736	g
Deaths	Asia	Neuroblastoma and other peripheral nervous cell tumors	Rate	Female	Age-standardized	2017	0.0522834003070892	0.0356455400763606	0.0642371587975177	k
Deaths	Asia	Neuroblastoma and other peripheral nervous cell tumors	Rate	Both	Age-standardized	2017	0.0606610868228613	0.0483087034400643	0.0703056471598586	c
Deaths	Southeast Asia	Neuroblastoma and other peripheral nervous cell tumors	Rate	Male	Age-standardized	2020	0.0584834522384826	0.0495890677979202	0.0680647133861664	g
Deaths	Southeast Asia	Neuroblastoma and other peripheral nervous cell tumors	Rate	Female	Age-standardized	2020	0.0441137039262764	0.0288902886727231	0.0583412759874048	k
Deaths	Southeast Asia	Neuroblastoma and other peripheral nervous cell tumors	Rate	Both	Age-standardized	2020	0.0510152113164459	0.0414818500524734	0.0605768858366221	c
Deaths	Asia	Neuroblastoma and other peripheral nervous cell tumors	Rate	Male	Age-standardized	2016	0.0683477253524825	0.0575153133200664	0.0795312479887978	g
Deaths	Asia	Neuroblastoma and other peripheral nervous cell tumors	Rate	Female	Age-standardized	2016	0.0508110185991361	0.0348642081639435	0.061557544962074	k
Deaths	Asia	Neuroblastoma and other peripheral nervous cell tumors	Rate	Both	Age-standardized	2016	0.0592224050938095	0.0478216811483173	0.06803867762468	c
Deaths	East Asia	Neuroblastoma and other peripheral nervous cell tumors	Rate	Male	Age-standardized	2019	0.0851325398156236	0.0660717260304507	0.104934774616101	g
Deaths	East Asia	Neuroblastoma and other peripheral nervous cell tumors	Rate	Female	Age-standardized	2019	0.0528570013177761	0.0299639700838421	0.0685497379957518	k
Deaths	East Asia	Neuroblastoma and other peripheral nervous cell tumors	Rate	Both	Age-standardized	2019	0.068176263878292	0.052016304935375	0.0813159968960921	c
Deaths	East Asia	Neuroblastoma and other peripheral nervous cell tumors	Rate	Male	Age-standardized	1996	0.0406648430905081	0.0352963013252642	0.0473071867252698	g
Deaths	East Asia	Neuroblastoma and other peripheral nervous cell tumors	Rate	Female	Age-standardized	1996	0.0348184475180118	0.0237228656800969	0.0506592870478846	k
Deaths	East Asia	Neuroblastoma and other peripheral nervous cell tumors	Rate	Both	Age-standardized	1996	0.0374920382154967	0.0316203362737924	0.04600818345873	c
Deaths	Southeast Asia	Neuroblastoma and other peripheral nervous cell tumors	Rate	Male	Age-standardized	2011	0.0507345594485807	0.0441622138735693	0.0565002404255504	g
Deaths	Southeast Asia	Neuroblastoma and other peripheral nervous cell tumors	Rate	Female	Age-standardized	2011	0.0390837251933863	0.0264885556245785	0.0513055572056887	k
Deaths	Southeast Asia	Neuroblastoma and other peripheral nervous cell tumors	Rate	Both	Age-standardized	2011	0.0446770362446301	0.0367719795277006	0.0508293258360288	c
Deaths	South Asia	Neuroblastoma and other peripheral nervous cell tumors	Rate	Male	Age-standardized	2019	0.0611440764170858	0.0446414818530116	0.0810257908257308	g
Deaths	South Asia	Neuroblastoma and other peripheral nervous cell tumors	Rate	Female	Age-standardized	2019	0.0538834117244363	0.0377949445915396	0.0774128781977984	k
Deaths	South Asia	Neuroblastoma and other peripheral nervous cell tumors	Rate	Both	Age-standardized	2019	0.0575304425259877	0.0435805162088455	0.0738453246590532	c
Deaths	Asia	Neuroblastoma and other peripheral nervous cell tumors	Rate	Male	Age-standardized	2018	0.0708595995346802	0.0590431241660503	0.0844572761964165	g
Deaths	Asia	Neuroblastoma and other peripheral nervous cell tumors	Rate	Female	Age-standardized	2018	0.0532436210224882	0.0368506581621932	0.0664386463423729	k
Deaths	Asia	Neuroblastoma and other peripheral nervous cell tumors	Rate	Both	Age-standardized	2018	0.061729274130713	0.04960403797098	0.0716210009403369	c
Deaths	East Asia	Neuroblastoma and other peripheral nervous cell tumors	Rate	Male	Age-standardized	2021	0.082955256885471	0.0659872805405956	0.103637487758123	g
Deaths	East Asia	Neuroblastoma and other peripheral nervous cell tumors	Rate	Female	Age-standardized	2021	0.0511474124397724	0.0310875017089229	0.0674965071616317	k
Deaths	East Asia	Neuroblastoma and other peripheral nervous cell tumors	Rate	Both	Age-standardized	2021	0.066184756146517	0.0502159306651	0.0790929975904103	c
Deaths	South Asia	Neuroblastoma and other peripheral nervous cell tumors	Rate	Male	Age-standardized	2016	0.0551044431918346	0.0415672893358398	0.0716784373443381	g
Deaths	South Asia	Neuroblastoma and other peripheral nervous cell tumors	Rate	Female	Age-standardized	2016	0.0494675148067067	0.0356284690510769	0.0666577386990149	k
Deaths	South Asia	Neuroblastoma and other peripheral nervous cell tumors	Rate	Both	Age-standardized	2016	0.0522915174872235	0.0411354426445389	0.0641637543489727	c
Deaths	South Asia	Neuroblastoma and other peripheral nervous cell tumors	Rate	Male	Age-standardized	2015	0.0529185663314869	0.0403086925651679	0.0680866753244737	g
Deaths	South Asia	Neuroblastoma and other peripheral nervous cell tumors	Rate	Female	Age-standardized	2015	0.0472222732321789	0.03453964811205	0.0649653440495289	k
Deaths	South Asia	Neuroblastoma and other peripheral nervous cell tumors	Rate	Both	Age-standardized	2015	0.050080205611866	0.039664239051432	0.0614564284293031	c
Deaths	South Asia	Neuroblastoma and other peripheral nervous cell tumors	Rate	Male	Age-standardized	2002	0.0365061873785515	0.0292804755391373	0.0450042279835682	g
Deaths	South Asia	Neuroblastoma and other peripheral nervous cell tumors	Rate	Female	Age-standardized	2002	0.0316571995923388	0.0206567446311754	0.0464817976442572	k
Deaths	South Asia	Neuroblastoma and other peripheral nervous cell tumors	Rate	Both	Age-standardized	2002	0.0341502856265773	0.0264011465358977	0.0434174222542634	c
Deaths	Central Asia	Neuroblastoma and other peripheral nervous cell tumors	Rate	Male	Age-standardized	2018	0.0708584693054852	0.058677303508243	0.0853907887810867	g
Deaths	Central Asia	Neuroblastoma and other peripheral nervous cell tumors	Rate	Female	Age-standardized	2018	0.0373267302412957	0.0315808214140874	0.0442353529588802	k
Deaths	Central Asia	Neuroblastoma and other peripheral nervous cell tumors	Rate	Both	Age-standardized	2018	0.0524524690526784	0.0441637065032906	0.0621377091972106	c
Deaths	Asia	Neuroblastoma and other peripheral nervous cell tumors	Rate	Male	Age-standardized	2019	0.0728395356630946	0.0598204085963704	0.0869170740975271	g
Deaths	Asia	Neuroblastoma and other peripheral nervous cell tumors	Rate	Female	Age-standardized	2019	0.0543578393744147	0.0379862155129845	0.068774100108403	k
Deaths	Asia	Neuroblastoma and other peripheral nervous cell tumors	Rate	Both	Age-standardized	2019	0.0632611545916681	0.0508744239895715	0.0746753505966258	c
Deaths	South Asia	Neuroblastoma and other peripheral nervous cell tumors	Rate	Male	Age-standardized	2014	0.0501342789494044	0.0385149494502224	0.0648099319213218	g
Deaths	South Asia	Neuroblastoma and other peripheral nervous cell tumors	Rate	Female	Age-standardized	2014	0.0447827682740225	0.0338230851494982	0.0612235916861266	k
Deaths	South Asia	Neuroblastoma and other peripheral nervous cell tumors	Rate	Both	Age-standardized	2014	0.0474681497337057	0.0374415432838063	0.0576860635600057	c
Deaths	South Asia	Neuroblastoma and other peripheral nervous cell tumors	Rate	Male	Age-standardized	2006	0.0379197687031374	0.0306963442320287	0.047867543488002	g
Deaths	South Asia	Neuroblastoma and other peripheral nervous cell tumors	Rate	Female	Age-standardized	2006	0.033196343089237	0.0232678695802879	0.0473504096404363	k
Deaths	South Asia	Neuroblastoma and other peripheral nervous cell tumors	Rate	Both	Age-standardized	2006	0.0356023907538941	0.0280721718612199	0.0439371339796267	c
Deaths	East Asia	Neuroblastoma and other peripheral nervous cell tumors	Rate	Male	Age-standardized	2002	0.0431303639208727	0.0381571405987448	0.0487535790410353	g
Deaths	East Asia	Neuroblastoma and other peripheral nervous cell tumors	Rate	Female	Age-standardized	2002	0.0361920646063384	0.0268293537314917	0.0518156110496947	k
Deaths	East Asia	Neuroblastoma and other peripheral nervous cell tumors	Rate	Both	Age-standardized	2002	0.0393674997608142	0.0341124430152808	0.0486662372887354	c
Deaths	East Asia	Neuroblastoma and other peripheral nervous cell tumors	Rate	Male	Age-standardized	1993	0.0370103205124815	0.031476161898821	0.0432575384717368	g
Deaths	East Asia	Neuroblastoma and other peripheral nervous cell tumors	Rate	Female	Age-standardized	1993	0.0321005836270311	0.0211004355649862	0.0453615753411038	k
Deaths	East Asia	Neuroblastoma and other peripheral nervous cell tumors	Rate	Both	Age-standardized	1993	0.0343088352728643	0.0281487735245613	0.0415684997399402	c
Deaths	South Asia	Neuroblastoma and other peripheral nervous cell tumors	Rate	Male	Age-standardized	2012	0.0450977978346049	0.0341647822425852	0.0579436110795299	g
Deaths	South Asia	Neuroblastoma and other peripheral nervous cell tumors	Rate	Female	Age-standardized	2012	0.0400559761845375	0.029994631649106	0.0557344282124321	k
Deaths	South Asia	Neuroblastoma and other peripheral nervous cell tumors	Rate	Both	Age-standardized	2012	0.0426022308274789	0.0331728304697538	0.0523241643337282	c
Deaths	Central Asia	Neuroblastoma and other peripheral nervous cell tumors	Rate	Male	Age-standardized	2017	0.0754138628993324	0.0627350108708665	0.0916056391087448	g
Deaths	Central Asia	Neuroblastoma and other peripheral nervous cell tumors	Rate	Female	Age-standardized	2017	0.0393918805748237	0.0335689658726729	0.0467570653659416	k
Deaths	Central Asia	Neuroblastoma and other peripheral nervous cell tumors	Rate	Both	Age-standardized	2017	0.0555832984813618	0.0470925555535853	0.0660563199434188	c
Deaths	South Asia	Neuroblastoma and other peripheral nervous cell tumors	Rate	Male	Age-standardized	2017	0.0573479378283437	0.042697887998199	0.0740036771038372	g
Deaths	South Asia	Neuroblastoma and other peripheral nervous cell tumors	Rate	Female	Age-standardized	2017	0.0514728267907568	0.0365877243535069	0.0697725756381015	k
Deaths	South Asia	Neuroblastoma and other peripheral nervous cell tumors	Rate	Both	Age-standardized	2017	0.0544184101421979	0.0420186817154929	0.0675203131034989	c
Deaths	East Asia	Neuroblastoma and other peripheral nervous cell tumors	Rate	Male	Age-standardized	2020	0.0825282863990694	0.0617153378192343	0.103001251117229	g
Deaths	East Asia	Neuroblastoma and other peripheral nervous cell tumors	Rate	Female	Age-standardized	2020	0.0510295393014354	0.0297527319968619	0.0659041296077816	k
Deaths	East Asia	Neuroblastoma and other peripheral nervous cell tumors	Rate	Both	Age-standardized	2020	0.065933284866165	0.0492466243823127	0.0785961409824078	c
Deaths	Asia	Neuroblastoma and other peripheral nervous cell tumors	Rate	Male	Age-standardized	2021	0.0716160188210297	0.0579093720857002	0.0863822286098612	g
Deaths	Asia	Neuroblastoma and other peripheral nervous cell tumors	Rate	Female	Age-standardized	2021	0.0518381532148251	0.0360774761980997	0.0668865646021312	k
Deaths	Asia	Neuroblastoma and other peripheral nervous cell tumors	Rate	Both	Age-standardized	2021	0.0613779814023802	0.049190410535432	0.0729315152549347	c
Deaths	Southeast Asia	Neuroblastoma and other peripheral nervous cell tumors	Rate	Male	Age-standardized	2016	0.0563459631727325	0.0484936346576043	0.064643733583011	g
Deaths	Southeast Asia	Neuroblastoma and other peripheral nervous cell tumors	Rate	Female	Age-standardized	2016	0.0428441506681958	0.0277743649485569	0.0558591488332195	k
Deaths	Southeast Asia	Neuroblastoma and other peripheral nervous cell tumors	Rate	Both	Age-standardized	2016	0.0493517314989388	0.0408230529308464	0.0569878109583972	c
Deaths	Southeast Asia	Neuroblastoma and other peripheral nervous cell tumors	Rate	Male	Age-standardized	2021	0.0597662906253557	0.050664488684024	0.0695270316144733	g
Deaths	Southeast Asia	Neuroblastoma and other peripheral nervous cell tumors	Rate	Female	Age-standardized	2021	0.0447695353532304	0.0288096821219534	0.059084904362089	k
Deaths	Southeast Asia	Neuroblastoma and other peripheral nervous cell tumors	Rate	Both	Age-standardized	2021	0.0519586306948467	0.0423329850802697	0.0614966471683443	c
Deaths	Central Asia	Neuroblastoma and other peripheral nervous cell tumors	Rate	Male	Age-standardized	1996	0.0307015882656729	0.0239752392980225	0.0395279878482758	g
Deaths	Central Asia	Neuroblastoma and other peripheral nervous cell tumors	Rate	Female	Age-standardized	1996	0.0219317592464272	0.018129234425494	0.0272184837856654	k
Deaths	Central Asia	Neuroblastoma and other peripheral nervous cell tumors	Rate	Both	Age-standardized	1996	0.0257603796383264	0.021006475945169	0.0321256384894432	c
Deaths	Asia	Neuroblastoma and other peripheral nervous cell tumors	Rate	Male	Age-standardized	1996	0.0442325242975333	0.0379971197004142	0.0496826844898971	g
Deaths	Asia	Neuroblastoma and other peripheral nervous cell tumors	Rate	Female	Age-standardized	1996	0.036674417004983	0.0238237089535865	0.0478452895541714	k
Deaths	Asia	Neuroblastoma and other peripheral nervous cell tumors	Rate	Both	Age-standardized	1996	0.0404309355394496	0.0327584075473707	0.0475856026757695	c
Deaths	Asia	Neuroblastoma and other peripheral nervous cell tumors	Rate	Male	Age-standardized	1993	0.0398738395282172	0.0341181550897709	0.045572529927506	g
Deaths	Asia	Neuroblastoma and other peripheral nervous cell tumors	Rate	Female	Age-standardized	1993	0.0335660649345057	0.0214336855023935	0.0454139392581098	k
Deaths	Asia	Neuroblastoma and other peripheral nervous cell tumors	Rate	Both	Age-standardized	1993	0.0367107916619033	0.0291954619048136	0.0439886294073031	c
Deaths	Asia	Neuroblastoma and other peripheral nervous cell tumors	Rate	Male	Age-standardized	2010	0.0561267434878854	0.0502390075368184	0.062716429525086	g
Deaths	Asia	Neuroblastoma and other peripheral nervous cell tumors	Rate	Female	Age-standardized	2010	0.0435200494725964	0.0316886824000858	0.0543305976407712	k
Deaths	Asia	Neuroblastoma and other peripheral nervous cell tumors	Rate	Both	Age-standardized	2010	0.049637828192671	0.0418621402742591	0.0554803774892559	c
Deaths	Asia	Neuroblastoma and other peripheral nervous cell tumors	Rate	Male	Age-standardized	2002	0.0451806717569833	0.040770690234925	0.0498559641178215	g
Deaths	Asia	Neuroblastoma and other peripheral nervous cell tumors	Rate	Female	Age-standardized	2002	0.0377069726675013	0.0277505072977959	0.0493882463729077	k
Deaths	Asia	Neuroblastoma and other peripheral nervous cell tumors	Rate	Both	Age-standardized	2002	0.0413620751765979	0.0353497955966203	0.0472173302528619	c
Deaths	Asia	Neuroblastoma and other peripheral nervous cell tumors	Rate	Male	Age-standardized	2020	0.0709710824158462	0.0576517142550929	0.0857859398725223	g
Deaths	Asia	Neuroblastoma and other peripheral nervous cell tumors	Rate	Female	Age-standardized	2020	0.0517592294319849	0.0359341067894809	0.0658068642916705	k
Deaths	Asia	Neuroblastoma and other peripheral nervous cell tumors	Rate	Both	Age-standardized	2020	0.0610343579325778	0.0487943914918189	0.0722370676736047	c
Deaths	Southeast Asia	Neuroblastoma and other peripheral nervous cell tumors	Rate	Male	Age-standardized	2002	0.0454838536231501	0.0379046136226291	0.0511059543300215	g
Deaths	Southeast Asia	Neuroblastoma and other peripheral nervous cell tumors	Rate	Female	Age-standardized	2002	0.0369185803863645	0.0231298679376204	0.046920599135406	k
Deaths	Southeast Asia	Neuroblastoma and other peripheral nervous cell tumors	Rate	Both	Age-standardized	2002	0.0410647957354164	0.033328254807837	0.0464693579141359	c
Deaths	Central Asia	Neuroblastoma and other peripheral nervous cell tumors	Rate	Male	Age-standardized	2021	0.073953203216201	0.0578631321511652	0.091983540096414	g
Deaths	Central Asia	Neuroblastoma and other peripheral nervous cell tumors	Rate	Female	Age-standardized	2021	0.036593601115585	0.0295644753753279	0.044695377534925	k
Deaths	Central Asia	Neuroblastoma and other peripheral nervous cell tumors	Rate	Both	Age-standardized	2021	0.0534295679448969	0.0430138041303051	0.0648822936600123	c
Deaths	Southeast Asia	Neuroblastoma and other peripheral nervous cell tumors	Rate	Male	Age-standardized	2017	0.057338574618494	0.0493250407913411	0.0654107461438385	g
Deaths	Southeast Asia	Neuroblastoma and other peripheral nervous cell tumors	Rate	Female	Age-standardized	2017	0.0435827813806424	0.0285301855081556	0.056861326024063	k
Deaths	Southeast Asia	Neuroblastoma and other peripheral nervous cell tumors	Rate	Both	Age-standardized	2017	0.0502164654721827	0.0411039616242945	0.0583267060383203	c
Deaths	Central Asia	Neuroblastoma and other peripheral nervous cell tumors	Rate	Male	Age-standardized	2019	0.0746208357828148	0.0603742512449384	0.0905057994984255	g
Deaths	Central Asia	Neuroblastoma and other peripheral nervous cell tumors	Rate	Female	Age-standardized	2019	0.0371775922757111	0.0308358613252163	0.0448595840575205	k
Deaths	Central Asia	Neuroblastoma and other peripheral nervous cell tumors	Rate	Both	Age-standardized	2019	0.0541327332576034	0.0447359161093683	0.0643695294885507	c
Deaths	South Asia	Neuroblastoma and other peripheral nervous cell tumors	Rate	Male	Age-standardized	2017	0.0573479378283437	0.042697887998199	0.0740036771038372	g
Deaths	South Asia	Neuroblastoma and other peripheral nervous cell tumors	Rate	Female	Age-standardized	2017	0.0514728267907568	0.0365877243535069	0.0697725756381015	k
Deaths	South Asia	Neuroblastoma and other peripheral nervous cell tumors	Rate	Both	Age-standardized	2017	0.0544184101421979	0.0420186817154929	0.0675203131034989	c
Deaths	South Asia	Neuroblastoma and other peripheral nervous cell tumors	Rate	Male	Age-standardized	2020	0.0595317726382741	0.0430290630454704	0.0812122468803037	g
Deaths	South Asia	Neuroblastoma and other peripheral nervous cell tumors	Rate	Female	Age-standardized	2020	0.0498954680756339	0.0341423193608691	0.0728754848063232	k
Deaths	South Asia	Neuroblastoma and other peripheral nervous cell tumors	Rate	Both	Age-standardized	2020	0.0547686463433546	0.0418416537213659	0.0719142546185219	c
Deaths	Southeast Asia	Neuroblastoma and other peripheral nervous cell tumors	Rate	Male	Age-standardized	2018	0.0581288239756858	0.0497139287886713	0.0670671660394488	g
Deaths	Southeast Asia	Neuroblastoma and other peripheral nervous cell tumors	Rate	Female	Age-standardized	2018	0.0442581470732773	0.0294871761609538	0.0588852102225393	k
Deaths	Southeast Asia	Neuroblastoma and other peripheral nervous cell tumors	Rate	Both	Age-standardized	2018	0.0509357900388547	0.0415180181158968	0.0589133214392752	c
Deaths	Central Asia	Neuroblastoma and other peripheral nervous cell tumors	Rate	Male	Age-standardized	2002	0.0344584969138235	0.0274185195250038	0.0435249819996638	g
Deaths	Central Asia	Neuroblastoma and other peripheral nervous cell tumors	Rate	Female	Age-standardized	2002	0.0245116867982173	0.020729603652843	0.0290973994907832	k
Deaths	Central Asia	Neuroblastoma and other peripheral nervous cell tumors	Rate	Both	Age-standardized	2002	0.0290724665406068	0.0242752861933954	0.0353405393629825	c
Deaths	South Asia	Neuroblastoma and other peripheral nervous cell tumors	Rate	Male	Age-standardized	2020	0.0595317726382741	0.0430290630454704	0.0812122468803037	g
Deaths	South Asia	Neuroblastoma and other peripheral nervous cell tumors	Rate	Female	Age-standardized	2020	0.0498954680756339	0.0341423193608691	0.0728754848063232	k
Deaths	South Asia	Neuroblastoma and other peripheral nervous cell tumors	Rate	Both	Age-standardized	2020	0.0547686463433546	0.0418416537213659	0.0719142546185219	c
Deaths	South Asia	Neuroblastoma and other peripheral nervous cell tumors	Rate	Male	Age-standardized	2021	0.0596533275278563	0.0421462470709903	0.0816828441652314	g
Deaths	South Asia	Neuroblastoma and other peripheral nervous cell tumors	Rate	Female	Age-standardized	2021	0.0496041113774087	0.0333902383305627	0.0717431194923719	k
Deaths	South Asia	Neuroblastoma and other peripheral nervous cell tumors	Rate	Both	Age-standardized	2021	0.0546772485502157	0.0411264724098533	0.0713190728041322	c
Deaths	Central Asia	Neuroblastoma and other peripheral nervous cell tumors	Rate	Male	Age-standardized	2020	0.0740049484934882	0.0589878873294221	0.089824849638707	g
Deaths	Central Asia	Neuroblastoma and other peripheral nervous cell tumors	Rate	Female	Age-standardized	2020	0.0367521396260791	0.0298610668916668	0.0446047611313251	k
Deaths	Central Asia	Neuroblastoma and other peripheral nervous cell tumors	Rate	Both	Age-standardized	2020	0.0535956680881151	0.043337633061421	0.064978146676505	c
Deaths	Southeast Asia	Neuroblastoma and other peripheral nervous cell tumors	Rate	Male	Age-standardized	1996	0.041273651356318	0.0332967965759433	0.0471959665472433	g
Deaths	Southeast Asia	Neuroblastoma and other peripheral nervous cell tumors	Rate	Female	Age-standardized	1996	0.0335036160009218	0.0194617964002013	0.0437589419234155	k
Deaths	Southeast Asia	Neuroblastoma and other peripheral nervous cell tumors	Rate	Both	Age-standardized	1996	0.0373044131072362	0.0295537534451678	0.043504322048488	c
Deaths	South Asia	Neuroblastoma and other peripheral nervous cell tumors	Rate	Male	Age-standardized	2021	0.0596533275278563	0.0421462470709903	0.0816828441652314	g
Deaths	South Asia	Neuroblastoma and other peripheral nervous cell tumors	Rate	Female	Age-standardized	2021	0.0496041113774087	0.0333902383305627	0.0717431194923719	k
Deaths	South Asia	Neuroblastoma and other peripheral nervous cell tumors	Rate	Both	Age-standardized	2021	0.0546772485502157	0.0411264724098533	0.0713190728041322	c
Deaths	South Asia	Neuroblastoma and other peripheral nervous cell tumors	Rate	Male	Age-standardized	2002	0.0365061873785515	0.0292804755391373	0.0450042279835682	g
Deaths	South Asia	Neuroblastoma and other peripheral nervous cell tumors	Rate	Female	Age-standardized	2002	0.0316571995923388	0.0206567446311754	0.0464817976442572	k
Deaths	South Asia	Neuroblastoma and other peripheral nervous cell tumors	Rate	Both	Age-standardized	2002	0.0341502856265773	0.0264011465358977	0.0434174222542634	c
Deaths	South Asia	Neuroblastoma and other peripheral nervous cell tumors	Rate	Male	Age-standardized	2010	0.0419958969243974	0.0326801244571843	0.0538614948353065	g
Deaths	South Asia	Neuroblastoma and other peripheral nervous cell tumors	Rate	Female	Age-standardized	2010	0.0370295370282494	0.0270039509858713	0.0508527962950812	k
Deaths	South Asia	Neuroblastoma and other peripheral nervous cell tumors	Rate	Both	Age-standardized	2010	0.0395432357810807	0.031105257056693	0.0482825754923389	c
Deaths	South Asia	Neuroblastoma and other peripheral nervous cell tumors	Rate	Male	Age-standardized	2013	0.0476549335178363	0.0368112565260107	0.0611394080673581	g
Deaths	South Asia	Neuroblastoma and other peripheral nervous cell tumors	Rate	Female	Age-standardized	2013	0.0428511218344073	0.0318319319427129	0.0598282015402249	k
Deaths	South Asia	Neuroblastoma and other peripheral nervous cell tumors	Rate	Both	Age-standardized	2013	0.0452675227161707	0.0361124861029881	0.0552349996107039	c
Deaths	Central Asia	Neuroblastoma and other peripheral nervous cell tumors	Rate	Male	Age-standardized	2015	0.0672063808757817	0.0563249910705459	0.0812860437060795	g
Deaths	Central Asia	Neuroblastoma and other peripheral nervous cell tumors	Rate	Female	Age-standardized	2015	0.0383684212452588	0.0329279319533822	0.04498242749694	k
Deaths	Central Asia	Neuroblastoma and other peripheral nervous cell tumors	Rate	Both	Age-standardized	2015	0.0512681686558074	0.0437202165299208	0.060444407074914	c
Deaths	South Asia	Neuroblastoma and other peripheral nervous cell tumors	Rate	Male	Age-standardized	2015	0.0529185663314869	0.0403086925651679	0.0680866753244737	g
Deaths	South Asia	Neuroblastoma and other peripheral nervous cell tumors	Rate	Female	Age-standardized	2015	0.0472222732321789	0.03453964811205	0.0649653440495289	k
Deaths	South Asia	Neuroblastoma and other peripheral nervous cell tumors	Rate	Both	Age-standardized	2015	0.050080205611866	0.039664239051432	0.0614564284293031	c
Deaths	Southeast Asia	Neuroblastoma and other peripheral nervous cell tumors	Rate	Male	Age-standardized	2019	0.0595917083069495	0.0507391462451135	0.0686160495218472	g
Deaths	Southeast Asia	Neuroblastoma and other peripheral nervous cell tumors	Rate	Female	Age-standardized	2019	0.0451650953020214	0.030404164320978	0.0606102108583834	k
Deaths	Southeast Asia	Neuroblastoma and other peripheral nervous cell tumors	Rate	Both	Age-standardized	2019	0.0521040952638535	0.0427281935941826	0.0610723949141591	c
Deaths	Southeast Asia	Neuroblastoma and other peripheral nervous cell tumors	Rate	Male	Age-standardized	1993	0.0373059054463079	0.0308528307111212	0.043238094124023	g
Deaths	Southeast Asia	Neuroblastoma and other peripheral nervous cell tumors	Rate	Female	Age-standardized	1993	0.0311912090407557	0.0177525308956536	0.0413143081272725	k
Deaths	Southeast Asia	Neuroblastoma and other peripheral nervous cell tumors	Rate	Both	Age-standardized	1993	0.0341761601071733	0.0271258325397861	0.0408259466956257	c
Deaths	South Asia	Neuroblastoma and other peripheral nervous cell tumors	Rate	Male	Age-standardized	1996	0.0375698291171919	0.0271907128844481	0.0467333203041715	g
Deaths	South Asia	Neuroblastoma and other peripheral nervous cell tumors	Rate	Female	Age-standardized	1996	0.0316470456051618	0.0170010101166336	0.0486998380418248	k
Deaths	South Asia	Neuroblastoma and other peripheral nervous cell tumors	Rate	Both	Age-standardized	1996	0.0347322035356626	0.0247023354671248	0.0462078747294973	c
Deaths	South Asia	Neuroblastoma and other peripheral nervous cell tumors	Rate	Male	Age-standardized	2011	0.0435030181599024	0.0335273422651139	0.0554698881954672	g
Deaths	South Asia	Neuroblastoma and other peripheral nervous cell tumors	Rate	Female	Age-standardized	2011	0.0384475381236364	0.0286056293204954	0.053800979382571	k
Deaths	South Asia	Neuroblastoma and other peripheral nervous cell tumors	Rate	Both	Age-standardized	2011	0.0410014129857144	0.0321210509131266	0.0502637928918278	c
Deaths	South Asia	Neuroblastoma and other peripheral nervous cell tumors	Rate	Male	Age-standardized	1996	0.0375698291171919	0.0271907128844481	0.0467333203041715	g
Deaths	South Asia	Neuroblastoma and other peripheral nervous cell tumors	Rate	Female	Age-standardized	1996	0.0316470456051618	0.0170010101166336	0.0486998380418248	k
Deaths	South Asia	Neuroblastoma and other peripheral nervous cell tumors	Rate	Both	Age-standardized	1996	0.0347322035356626	0.0247023354671248	0.0462078747294973	c
Deaths	Central Asia	Neuroblastoma and other peripheral nervous cell tumors	Rate	Male	Age-standardized	1993	0.0291766654206052	0.0209076965914685	0.0394210005415082	g
Deaths	Central Asia	Neuroblastoma and other peripheral nervous cell tumors	Rate	Female	Age-standardized	1993	0.0213350407878729	0.0166164681994092	0.0276659870097447	k
Deaths	Central Asia	Neuroblastoma and other peripheral nervous cell tumors	Rate	Both	Age-standardized	1993	0.0246773326591293	0.0189996269805017	0.031456648070139	c
Deaths	South Asia	Neuroblastoma and other peripheral nervous cell tumors	Rate	Male	Age-standardized	1993	0.0358220568445737	0.0254332298012158	0.0450606937488217	g
Deaths	South Asia	Neuroblastoma and other peripheral nervous cell tumors	Rate	Female	Age-standardized	1993	0.0297366527905406	0.0147863008028174	0.0460146134083618	k
Deaths	South Asia	Neuroblastoma and other peripheral nervous cell tumors	Rate	Both	Age-standardized	1993	0.0329060465750167	0.0230652814021738	0.0447608494573908	c
Deaths	South Asia	Neuroblastoma and other peripheral nervous cell tumors	Rate	Male	Age-standardized	1993	0.0358220568445737	0.0254332298012158	0.0450606937488217	g
Deaths	South Asia	Neuroblastoma and other peripheral nervous cell tumors	Rate	Female	Age-standardized	1993	0.0297366527905406	0.0147863008028174	0.0460146134083618	k
Deaths	South Asia	Neuroblastoma and other peripheral nervous cell tumors	Rate	Both	Age-standardized	1993	0.0329060465750167	0.0230652814021738	0.0447608494573908	c
Deaths	South Asia	Neuroblastoma and other peripheral nervous cell tumors	Rate	Male	Age-standardized	2018	0.05894529069823	0.0434268760456558	0.0771637569753489	g
Deaths	South Asia	Neuroblastoma and other peripheral nervous cell tumors	Rate	Female	Age-standardized	2018	0.052506935591366	0.0368727685187652	0.0727834202445042	k
Deaths	South Asia	Neuroblastoma and other peripheral nervous cell tumors	Rate	Both	Age-standardized	2018	0.0557365068299642	0.0427432293688928	0.069720521437754	c
Deaths	South Asia	Neuroblastoma and other peripheral nervous cell tumors	Rate	Male	Age-standardized	2019	0.0611440764170858	0.0446414818530116	0.0810257908257308	g
Deaths	South Asia	Neuroblastoma and other peripheral nervous cell tumors	Rate	Female	Age-standardized	2019	0.0538834117244363	0.0377949445915396	0.0774128781977984	k
Deaths	South Asia	Neuroblastoma and other peripheral nervous cell tumors	Rate	Both	Age-standardized	2019	0.0575304425259877	0.0435805162088455	0.0738453246590532	c
Deaths	South Asia	Neuroblastoma and other peripheral nervous cell tumors	Rate	Male	Age-standardized	2018	0.05894529069823	0.0434268760456558	0.0771637569753489	g
Deaths	South Asia	Neuroblastoma and other peripheral nervous cell tumors	Rate	Female	Age-standardized	2018	0.052506935591366	0.0368727685187652	0.0727834202445042	k
Deaths	South Asia	Neuroblastoma and other peripheral nervous cell tumors	Rate	Both	Age-standardized	2018	0.0557365068299642	0.0427432293688928	0.069720521437754	c
DALYs (Disability-Adjusted Life Years)	South Asia	Neuroblastoma and other peripheral nervous cell tumors	Rate	Male	Age-standardized	1990	2.54971644194138	1.71567825740865	3.36493046045277	h
DALYs (Disability-Adjusted Life Years)	South Asia	Neuroblastoma and other peripheral nervous cell tumors	Rate	Female	Age-standardized	1990	2.14196546560034	0.999118118333827	3.42455924758013	l
DALYs (Disability-Adjusted Life Years)	South Asia	Neuroblastoma and other peripheral nervous cell tumors	Rate	Both	Age-standardized	1990	2.35372546311138	1.58768343511483	3.23148287568083	d
DALYs (Disability-Adjusted Life Years)	South Asia	Neuroblastoma and other peripheral nervous cell tumors	Rate	Male	Age-standardized	1991	2.60317955775413	1.763123389578	3.33780899572653	h
DALYs (Disability-Adjusted Life Years)	South Asia	Neuroblastoma and other peripheral nervous cell tumors	Rate	Female	Age-standardized	1991	2.18781888246453	1.00269051524618	3.46298715468982	l
DALYs (Disability-Adjusted Life Years)	South Asia	Neuroblastoma and other peripheral nervous cell tumors	Rate	Both	Age-standardized	1991	2.40373693904719	1.61535106460301	3.28135467925893	d
DALYs (Disability-Adjusted Life Years)	East Asia	Neuroblastoma and other peripheral nervous cell tumors	Rate	Male	Age-standardized	1991	2.14560207481171	1.75417341271751	2.58132740363001	h
DALYs (Disability-Adjusted Life Years)	East Asia	Neuroblastoma and other peripheral nervous cell tumors	Rate	Female	Age-standardized	1991	2.03651982338198	1.13249347581602	2.94426924073429	l
DALYs (Disability-Adjusted Life Years)	East Asia	Neuroblastoma and other peripheral nervous cell tumors	Rate	Both	Age-standardized	1991	2.08882515787148	1.6314131164582	2.64103025878288	d
DALYs (Disability-Adjusted Life Years)	Asia	Neuroblastoma and other peripheral nervous cell tumors	Rate	Male	Age-standardized	1991	2.50996790560606	2.06636646502598	2.90901816323196	h
DALYs (Disability-Adjusted Life Years)	Asia	Neuroblastoma and other peripheral nervous cell tumors	Rate	Female	Age-standardized	1991	2.18915410974226	1.20230939234336	2.997336720629	l
DALYs (Disability-Adjusted Life Years)	Asia	Neuroblastoma and other peripheral nervous cell tumors	Rate	Both	Age-standardized	1991	2.35414703446678	1.82030281017259	2.87854051363113	d
DALYs (Disability-Adjusted Life Years)	East Asia	Neuroblastoma and other peripheral nervous cell tumors	Rate	Male	Age-standardized	1990	2.04284314801125	1.66780654144826	2.48188636990944	h
DALYs (Disability-Adjusted Life Years)	East Asia	Neuroblastoma and other peripheral nervous cell tumors	Rate	Female	Age-standardized	1990	1.95646813479489	1.11195152619868	2.82855197706309	l
DALYs (Disability-Adjusted Life Years)	East Asia	Neuroblastoma and other peripheral nervous cell tumors	Rate	Both	Age-standardized	1990	1.99681541829377	1.55170088577741	2.57269772702244	d
DALYs (Disability-Adjusted Life Years)	South Asia	Neuroblastoma and other peripheral nervous cell tumors	Rate	Male	Age-standardized	1990	2.54971644194138	1.71567825740865	3.36493046045277	h
DALYs (Disability-Adjusted Life Years)	South Asia	Neuroblastoma and other peripheral nervous cell tumors	Rate	Female	Age-standardized	1990	2.14196546560034	0.999118118333827	3.42455924758013	l
DALYs (Disability-Adjusted Life Years)	South Asia	Neuroblastoma and other peripheral nervous cell tumors	Rate	Both	Age-standardized	1990	2.35372546311138	1.58768343511483	3.23148287568083	d
DALYs (Disability-Adjusted Life Years)	Central Asia	Neuroblastoma and other peripheral nervous cell tumors	Rate	Male	Age-standardized	1991	1.24346418298395	0.899817341765434	1.77449993731969	h
DALYs (Disability-Adjusted Life Years)	Central Asia	Neuroblastoma and other peripheral nervous cell tumors	Rate	Female	Age-standardized	1991	0.967993701289173	0.766396964908695	1.22423275415009	l
DALYs (Disability-Adjusted Life Years)	Central Asia	Neuroblastoma and other peripheral nervous cell tumors	Rate	Both	Age-standardized	1991	1.09353113011235	0.85119200790009	1.42917031152317	d
DALYs (Disability-Adjusted Life Years)	Central Asia	Neuroblastoma and other peripheral nervous cell tumors	Rate	Male	Age-standardized	1992	1.2293150360023	0.912088981564104	1.71734966935707	h
DALYs (Disability-Adjusted Life Years)	Central Asia	Neuroblastoma and other peripheral nervous cell tumors	Rate	Female	Age-standardized	1992	0.933601999491174	0.744889236822895	1.18057534692224	l
DALYs (Disability-Adjusted Life Years)	Central Asia	Neuroblastoma and other peripheral nervous cell tumors	Rate	Both	Age-standardized	1992	1.06968426568447	0.847851954646064	1.382368937139	d
DALYs (Disability-Adjusted Life Years)	Asia	Neuroblastoma and other peripheral nervous cell tumors	Rate	Male	Age-standardized	1990	2.45441912808609	2.02491736888984	2.87029960879241	h
DALYs (Disability-Adjusted Life Years)	Asia	Neuroblastoma and other peripheral nervous cell tumors	Rate	Female	Age-standardized	1990	2.14489750688434	1.19081867635241	3.00542606891322	l
DALYs (Disability-Adjusted Life Years)	Asia	Neuroblastoma and other peripheral nervous cell tumors	Rate	Both	Age-standardized	1990	2.30387245383918	1.80616991148348	2.8559368710547	d
DALYs (Disability-Adjusted Life Years)	Central Asia	Neuroblastoma and other peripheral nervous cell tumors	Rate	Male	Age-standardized	1990	1.26411736020628	0.905956588088533	1.82631688510785	h
DALYs (Disability-Adjusted Life Years)	Central Asia	Neuroblastoma and other peripheral nervous cell tumors	Rate	Female	Age-standardized	1990	1.01016138703665	0.789221943675463	1.28186422798092	l
DALYs (Disability-Adjusted Life Years)	Central Asia	Neuroblastoma and other peripheral nervous cell tumors	Rate	Both	Age-standardized	1990	1.12482974947538	0.868322538673481	1.4645732287706	d
DALYs (Disability-Adjusted Life Years)	Southeast Asia	Neuroblastoma and other peripheral nervous cell tumors	Rate	Male	Age-standardized	1992	2.2941345982516	1.76395334934691	2.88435485206478	h
DALYs (Disability-Adjusted Life Years)	Southeast Asia	Neuroblastoma and other peripheral nervous cell tumors	Rate	Female	Age-standardized	1992	1.93158022357809	0.950538809091395	2.73206795802627	l
DALYs (Disability-Adjusted Life Years)	Southeast Asia	Neuroblastoma and other peripheral nervous cell tumors	Rate	Both	Age-standardized	1992	2.11499055265359	1.64302551495833	2.659233472025	d
DALYs (Disability-Adjusted Life Years)	Southeast Asia	Neuroblastoma and other peripheral nervous cell tumors	Rate	Male	Age-standardized	1990	2.18680506130822	1.62780592812231	2.77781876995855	h
DALYs (Disability-Adjusted Life Years)	Southeast Asia	Neuroblastoma and other peripheral nervous cell tumors	Rate	Female	Age-standardized	1990	1.8685060714599	0.871083314410552	2.71945132685093	l
DALYs (Disability-Adjusted Life Years)	Southeast Asia	Neuroblastoma and other peripheral nervous cell tumors	Rate	Both	Age-standardized	1990	2.029441325163	1.55805551692848	2.60340147559589	d
DALYs (Disability-Adjusted Life Years)	Southeast Asia	Neuroblastoma and other peripheral nervous cell tumors	Rate	Male	Age-standardized	1991	2.235708721733	1.70673729235874	2.84449108459459	h
DALYs (Disability-Adjusted Life Years)	Southeast Asia	Neuroblastoma and other peripheral nervous cell tumors	Rate	Female	Age-standardized	1991	1.89583298683336	0.919150029435895	2.69922331302197	l
DALYs (Disability-Adjusted Life Years)	Southeast Asia	Neuroblastoma and other peripheral nervous cell tumors	Rate	Both	Age-standardized	1991	2.06780028126936	1.59798900978019	2.65265821808256	d
DALYs (Disability-Adjusted Life Years)	Asia	Neuroblastoma and other peripheral nervous cell tumors	Rate	Male	Age-standardized	1992	2.57983675268197	2.13462561453206	2.99014791202272	h
DALYs (Disability-Adjusted Life Years)	Asia	Neuroblastoma and other peripheral nervous cell tumors	Rate	Female	Age-standardized	1992	2.23982664951631	1.24594433755491	3.08918109244347	l
DALYs (Disability-Adjusted Life Years)	Asia	Neuroblastoma and other peripheral nervous cell tumors	Rate	Both	Age-standardized	1992	2.41488216035928	1.89113272299419	2.91731783671997	d
DALYs (Disability-Adjusted Life Years)	Southeast Asia	Neuroblastoma and other peripheral nervous cell tumors	Rate	Male	Age-standardized	1993	2.3677670638952	1.84131843944607	2.95395227453527	h
DALYs (Disability-Adjusted Life Years)	Southeast Asia	Neuroblastoma and other peripheral nervous cell tumors	Rate	Female	Age-standardized	1993	1.97517850982195	0.982932608065476	2.76454216242824	l
DALYs (Disability-Adjusted Life Years)	Southeast Asia	Neuroblastoma and other peripheral nervous cell tumors	Rate	Both	Age-standardized	1993	2.17382509741374	1.68511298048451	2.68936983824108	d
DALYs (Disability-Adjusted Life Years)	East Asia	Neuroblastoma and other peripheral nervous cell tumors	Rate	Male	Age-standardized	1993	2.31574522491292	1.89776774575628	2.755048029723	h
DALYs (Disability-Adjusted Life Years)	East Asia	Neuroblastoma and other peripheral nervous cell tumors	Rate	Female	Age-standardized	1993	2.15669978634569	1.24559981887152	3.05488171399912	l
DALYs (Disability-Adjusted Life Years)	East Asia	Neuroblastoma and other peripheral nervous cell tumors	Rate	Both	Age-standardized	1993	2.23540358674374	1.76296468116843	2.77903695022469	d
DALYs (Disability-Adjusted Life Years)	Central Asia	Neuroblastoma and other peripheral nervous cell tumors	Rate	Male	Age-standardized	1993	1.24717530670086	0.946584194098213	1.71784247744038	h
DALYs (Disability-Adjusted Life Years)	Central Asia	Neuroblastoma and other peripheral nervous cell tumors	Rate	Female	Age-standardized	1993	0.932107723676965	0.757900082782172	1.16677878865206	l
DALYs (Disability-Adjusted Life Years)	Central Asia	Neuroblastoma and other peripheral nervous cell tumors	Rate	Both	Age-standardized	1993	1.07766836248244	0.866752044838111	1.38248784505999	d
DALYs (Disability-Adjusted Life Years)	East Asia	Neuroblastoma and other peripheral nervous cell tumors	Rate	Male	Age-standardized	1992	2.23582455662896	1.81628626153348	2.70605679023729	h
DALYs (Disability-Adjusted Life Years)	East Asia	Neuroblastoma and other peripheral nervous cell tumors	Rate	Female	Age-standardized	1992	2.10332704234149	1.19695057242931	3.0258886521761	l
DALYs (Disability-Adjusted Life Years)	East Asia	Neuroblastoma and other peripheral nervous cell tumors	Rate	Both	Age-standardized	1992	2.16797190040989	1.70934625268988	2.76528891209654	d
DALYs (Disability-Adjusted Life Years)	South Asia	Neuroblastoma and other peripheral nervous cell tumors	Rate	Male	Age-standardized	1992	2.65421219547829	1.83957218115501	3.40978740389875	h
DALYs (Disability-Adjusted Life Years)	South Asia	Neuroblastoma and other peripheral nervous cell tumors	Rate	Female	Age-standardized	1992	2.24367754529901	1.06675354145717	3.50399321356719	l
DALYs (Disability-Adjusted Life Years)	South Asia	Neuroblastoma and other peripheral nervous cell tumors	Rate	Both	Age-standardized	1992	2.45728325804695	1.67937984927586	3.35584612924673	d
DALYs (Disability-Adjusted Life Years)	East Asia	Neuroblastoma and other peripheral nervous cell tumors	Rate	Male	Age-standardized	1994	2.38210294798751	1.98876348134322	2.85317907488631	h
DALYs (Disability-Adjusted Life Years)	East Asia	Neuroblastoma and other peripheral nervous cell tumors	Rate	Female	Age-standardized	1994	2.21891711811625	1.26806032475021	3.16848391806039	l
DALYs (Disability-Adjusted Life Years)	East Asia	Neuroblastoma and other peripheral nervous cell tumors	Rate	Both	Age-standardized	1994	2.30004255497447	1.8234944002975	2.89662926142847	d
DALYs (Disability-Adjusted Life Years)	South Asia	Neuroblastoma and other peripheral nervous cell tumors	Rate	Male	Age-standardized	1992	2.65421219547829	1.83957218115501	3.40978740389875	h
DALYs (Disability-Adjusted Life Years)	South Asia	Neuroblastoma and other peripheral nervous cell tumors	Rate	Female	Age-standardized	1992	2.24367754529901	1.06675354145717	3.50399321356719	l
DALYs (Disability-Adjusted Life Years)	South Asia	Neuroblastoma and other peripheral nervous cell tumors	Rate	Both	Age-standardized	1992	2.45728325804695	1.67937984927586	3.35584612924673	d
DALYs (Disability-Adjusted Life Years)	South Asia	Neuroblastoma and other peripheral nervous cell tumors	Rate	Male	Age-standardized	1991	2.60317955775413	1.763123389578	3.33780899572653	h
DALYs (Disability-Adjusted Life Years)	South Asia	Neuroblastoma and other peripheral nervous cell tumors	Rate	Female	Age-standardized	1991	2.18781888246453	1.00269051524618	3.46298715468982	l
DALYs (Disability-Adjusted Life Years)	South Asia	Neuroblastoma and other peripheral nervous cell tumors	Rate	Both	Age-standardized	1991	2.40373693904719	1.61535106460301	3.28135467925893	d
DALYs (Disability-Adjusted Life Years)	East Asia	Neuroblastoma and other peripheral nervous cell tumors	Rate	Male	Age-standardized	1995	2.46792824514215	2.04842619252595	2.9403896156304	h
DALYs (Disability-Adjusted Life Years)	East Asia	Neuroblastoma and other peripheral nervous cell tumors	Rate	Female	Age-standardized	1995	2.27663007486394	1.31931688142817	3.24011468151625	l
DALYs (Disability-Adjusted Life Years)	East Asia	Neuroblastoma and other peripheral nervous cell tumors	Rate	Both	Age-standardized	1995	2.37256781339628	1.88669340633869	2.97710991040665	d
DALYs (Disability-Adjusted Life Years)	South Asia	Neuroblastoma and other peripheral nervous cell tumors	Rate	Male	Age-standardized	1993	2.68787747151871	1.87463238040276	3.43863158461632	h
DALYs (Disability-Adjusted Life Years)	South Asia	Neuroblastoma and other peripheral nervous cell tumors	Rate	Female	Age-standardized	1993	2.28142014245316	1.11136609137798	3.54378547609211	l
DALYs (Disability-Adjusted Life Years)	South Asia	Neuroblastoma and other peripheral nervous cell tumors	Rate	Both	Age-standardized	1993	2.49311703443734	1.74317283902192	3.38669462658597	d
DALYs (Disability-Adjusted Life Years)	South Asia	Neuroblastoma and other peripheral nervous cell tumors	Rate	Male	Age-standardized	1993	2.68787747151871	1.87463238040276	3.43863158461632	h
DALYs (Disability-Adjusted Life Years)	South Asia	Neuroblastoma and other peripheral nervous cell tumors	Rate	Female	Age-standardized	1993	2.28142014245316	1.11136609137798	3.54378547609211	l
DALYs (Disability-Adjusted Life Years)	South Asia	Neuroblastoma and other peripheral nervous cell tumors	Rate	Both	Age-standardized	1993	2.49311703443734	1.74317283902192	3.38669462658597	d
DALYs (Disability-Adjusted Life Years)	South Asia	Neuroblastoma and other peripheral nervous cell tumors	Rate	Male	Age-standardized	1994	2.71734441273917	1.89446430137622	3.43712654348208	h
DALYs (Disability-Adjusted Life Years)	South Asia	Neuroblastoma and other peripheral nervous cell tumors	Rate	Female	Age-standardized	1994	2.32381277375665	1.11216261605621	3.59099469196373	l
DALYs (Disability-Adjusted Life Years)	South Asia	Neuroblastoma and other peripheral nervous cell tumors	Rate	Both	Age-standardized	1994	2.52895401212767	1.78652109046511	3.41194042110846	d
DALYs (Disability-Adjusted Life Years)	South Asia	Neuroblastoma and other peripheral nervous cell tumors	Rate	Male	Age-standardized	1994	2.71734441273917	1.89446430137622	3.43712654348208	h
DALYs (Disability-Adjusted Life Years)	South Asia	Neuroblastoma and other peripheral nervous cell tumors	Rate	Female	Age-standardized	1994	2.32381277375665	1.11216261605621	3.59099469196373	l
DALYs (Disability-Adjusted Life Years)	South Asia	Neuroblastoma and other peripheral nervous cell tumors	Rate	Both	Age-standardized	1994	2.52895401212767	1.78652109046511	3.41194042110846	d
DALYs (Disability-Adjusted Life Years)	Southeast Asia	Neuroblastoma and other peripheral nervous cell tumors	Rate	Male	Age-standardized	1994	2.42983081764516	1.89018094903364	2.9596311509077	h
DALYs (Disability-Adjusted Life Years)	Southeast Asia	Neuroblastoma and other peripheral nervous cell tumors	Rate	Female	Age-standardized	1994	1.99713775632606	1.00880986251833	2.7663366734484	l
DALYs (Disability-Adjusted Life Years)	Southeast Asia	Neuroblastoma and other peripheral nervous cell tumors	Rate	Both	Age-standardized	1994	2.21605342636503	1.75141355558524	2.74591715405202	d
DALYs (Disability-Adjusted Life Years)	South Asia	Neuroblastoma and other peripheral nervous cell tumors	Rate	Male	Age-standardized	1995	2.7885086679971	1.96544677778076	3.49886155120359	h
DALYs (Disability-Adjusted Life Years)	South Asia	Neuroblastoma and other peripheral nervous cell tumors	Rate	Female	Age-standardized	1995	2.40131976313904	1.18328474698936	3.62176169235622	l
DALYs (Disability-Adjusted Life Years)	South Asia	Neuroblastoma and other peripheral nervous cell tumors	Rate	Both	Age-standardized	1995	2.603237994916	1.78724207336106	3.46486352187561	d
DALYs (Disability-Adjusted Life Years)	Asia	Neuroblastoma and other peripheral nervous cell tumors	Rate	Male	Age-standardized	1993	2.64083686514403	2.18151149252388	3.04349826044041	h
DALYs (Disability-Adjusted Life Years)	Asia	Neuroblastoma and other peripheral nervous cell tumors	Rate	Female	Age-standardized	1993	2.28140075741788	1.26952470171602	3.09373408102133	l
DALYs (Disability-Adjusted Life Years)	Asia	Neuroblastoma and other peripheral nervous cell tumors	Rate	Both	Age-standardized	1993	2.46657723207724	1.93938939818468	2.95320332582005	d
DALYs (Disability-Adjusted Life Years)	East Asia	Neuroblastoma and other peripheral nervous cell tumors	Rate	Male	Age-standardized	1996	2.5472909463826	2.10184237812259	3.00525004745813	h
DALYs (Disability-Adjusted Life Years)	East Asia	Neuroblastoma and other peripheral nervous cell tumors	Rate	Female	Age-standardized	1996	2.33912194399964	1.38152576906987	3.3237467271373	l
DALYs (Disability-Adjusted Life Years)	East Asia	Neuroblastoma and other peripheral nervous cell tumors	Rate	Both	Age-standardized	1996	2.44408377526657	1.96922341538892	3.07702535461431	d
DALYs (Disability-Adjusted Life Years)	Central Asia	Neuroblastoma and other peripheral nervous cell tumors	Rate	Male	Age-standardized	1994	1.26588939315203	0.993617433603341	1.69299665885852	h
DALYs (Disability-Adjusted Life Years)	Central Asia	Neuroblastoma and other peripheral nervous cell tumors	Rate	Female	Age-standardized	1994	0.939742060779456	0.768281294291602	1.16151246029562	l
DALYs (Disability-Adjusted Life Years)	Central Asia	Neuroblastoma and other peripheral nervous cell tumors	Rate	Both	Age-standardized	1994	1.09096982007836	0.882586733374535	1.38271298869674	d
DALYs (Disability-Adjusted Life Years)	South Asia	Neuroblastoma and other peripheral nervous cell tumors	Rate	Male	Age-standardized	1996	2.77633475413208	1.98114905833518	3.46369881288115	h
DALYs (Disability-Adjusted Life Years)	South Asia	Neuroblastoma and other peripheral nervous cell tumors	Rate	Female	Age-standardized	1996	2.40404087851964	1.22133080923586	3.60182075282501	l
DALYs (Disability-Adjusted Life Years)	South Asia	Neuroblastoma and other peripheral nervous cell tumors	Rate	Both	Age-standardized	1996	2.5982205597363	1.84582899889478	3.44291118603144	d
DALYs (Disability-Adjusted Life Years)	Asia	Neuroblastoma and other peripheral nervous cell tumors	Rate	Male	Age-standardized	1994	2.70977909587695	2.26971882895025	3.08357484590894	h
DALYs (Disability-Adjusted Life Years)	Asia	Neuroblastoma and other peripheral nervous cell tumors	Rate	Female	Age-standardized	1994	2.33181810330008	1.32221096524423	3.15069249015023	l
DALYs (Disability-Adjusted Life Years)	Asia	Neuroblastoma and other peripheral nervous cell tumors	Rate	Both	Age-standardized	1994	2.52658842810323	1.99160571947051	3.03352900703356	d
DALYs (Disability-Adjusted Life Years)	East Asia	Neuroblastoma and other peripheral nervous cell tumors	Rate	Male	Age-standardized	1997	2.58672252116507	2.12394506447711	3.05840499409936	h
DALYs (Disability-Adjusted Life Years)	East Asia	Neuroblastoma and other peripheral nervous cell tumors	Rate	Female	Age-standardized	1997	2.38302420924763	1.43612473756896	3.42782998406429	l
DALYs (Disability-Adjusted Life Years)	East Asia	Neuroblastoma and other peripheral nervous cell tumors	Rate	Both	Age-standardized	1997	2.48571410604414	2.01960437682599	3.17268446494861	d
DALYs (Disability-Adjusted Life Years)	Asia	Neuroblastoma and other peripheral nervous cell tumors	Rate	Male	Age-standardized	1995	2.81693022276212	2.33725876529888	3.20267140928234	h
DALYs (Disability-Adjusted Life Years)	Asia	Neuroblastoma and other peripheral nervous cell tumors	Rate	Female	Age-standardized	1995	2.41052995229536	1.38262479157679	3.20527444364424	l
DALYs (Disability-Adjusted Life Years)	Asia	Neuroblastoma and other peripheral nervous cell tumors	Rate	Both	Age-standardized	1995	2.61995795379288	2.08178487769481	3.11869804173855	d
DALYs (Disability-Adjusted Life Years)	South Asia	Neuroblastoma and other peripheral nervous cell tumors	Rate	Male	Age-standardized	1996	2.77633475413208	1.98114905833518	3.46369881288115	h
DALYs (Disability-Adjusted Life Years)	South Asia	Neuroblastoma and other peripheral nervous cell tumors	Rate	Female	Age-standardized	1996	2.40404087851964	1.22133080923586	3.60182075282501	l
DALYs (Disability-Adjusted Life Years)	South Asia	Neuroblastoma and other peripheral nervous cell tumors	Rate	Both	Age-standardized	1996	2.5982205597363	1.84582899889478	3.44291118603144	d
DALYs (Disability-Adjusted Life Years)	Southeast Asia	Neuroblastoma and other peripheral nervous cell tumors	Rate	Male	Age-standardized	1995	2.50406704475458	1.95656943671633	3.04901310972943	h
DALYs (Disability-Adjusted Life Years)	Southeast Asia	Neuroblastoma and other peripheral nervous cell tumors	Rate	Female	Age-standardized	1995	2.02547899479769	1.02802729830816	2.76371025224875	l
DALYs (Disability-Adjusted Life Years)	Southeast Asia	Neuroblastoma and other peripheral nervous cell tumors	Rate	Both	Age-standardized	1995	2.26763226265662	1.81066173032034	2.7812500497791	d
DALYs (Disability-Adjusted Life Years)	South Asia	Neuroblastoma and other peripheral nervous cell tumors	Rate	Male	Age-standardized	1995	2.7885086679971	1.96544677778076	3.49886155120359	h
DALYs (Disability-Adjusted Life Years)	South Asia	Neuroblastoma and other peripheral nervous cell tumors	Rate	Female	Age-standardized	1995	2.40131976313904	1.18328474698936	3.62176169235622	l
DALYs (Disability-Adjusted Life Years)	South Asia	Neuroblastoma and other peripheral nervous cell tumors	Rate	Both	Age-standardized	1995	2.603237994916	1.78724207336106	3.46486352187561	d
DALYs (Disability-Adjusted Life Years)	Southeast Asia	Neuroblastoma and other peripheral nervous cell tumors	Rate	Male	Age-standardized	1996	2.57140781223685	1.9734764889117	3.11301204614924	h
DALYs (Disability-Adjusted Life Years)	Southeast Asia	Neuroblastoma and other peripheral nervous cell tumors	Rate	Female	Age-standardized	1996	2.07205856220436	1.07003654341295	2.8318106149117	l
DALYs (Disability-Adjusted Life Years)	Southeast Asia	Neuroblastoma and other peripheral nervous cell tumors	Rate	Both	Age-standardized	1996	2.32476916073328	1.85380673813048	2.83371787392646	d
DALYs (Disability-Adjusted Life Years)	Central Asia	Neuroblastoma and other peripheral nervous cell tumors	Rate	Male	Age-standardized	1996	1.30868887064825	1.03793598962628	1.68625928334682	h
DALYs (Disability-Adjusted Life Years)	Central Asia	Neuroblastoma and other peripheral nervous cell tumors	Rate	Female	Age-standardized	1996	0.952680420596697	0.782087237848951	1.16455224858714	l
DALYs (Disability-Adjusted Life Years)	Central Asia	Neuroblastoma and other peripheral nervous cell tumors	Rate	Both	Age-standardized	1996	1.11928520284196	0.917145205829821	1.39671180103495	d
DALYs (Disability-Adjusted Life Years)	South Asia	Neuroblastoma and other peripheral nervous cell tumors	Rate	Male	Age-standardized	1997	2.75415568837881	2.02356811139256	3.47059648927016	h
DALYs (Disability-Adjusted Life Years)	South Asia	Neuroblastoma and other peripheral nervous cell tumors	Rate	Female	Age-standardized	1997	2.3995748206454	1.25157095125596	3.55570820026273	l
DALYs (Disability-Adjusted Life Years)	South Asia	Neuroblastoma and other peripheral nervous cell tumors	Rate	Both	Age-standardized	1997	2.5844991234193	1.86442349040488	3.42105474458699	d
DALYs (Disability-Adjusted Life Years)	East Asia	Neuroblastoma and other peripheral nervous cell tumors	Rate	Male	Age-standardized	1998	2.60828769864609	2.14947421414341	3.1137214493572	h
DALYs (Disability-Adjusted Life Years)	East Asia	Neuroblastoma and other peripheral nervous cell tumors	Rate	Female	Age-standardized	1998	2.41686077696942	1.48843692391098	3.46086555111475	l
DALYs (Disability-Adjusted Life Years)	East Asia	Neuroblastoma and other peripheral nervous cell tumors	Rate	Both	Age-standardized	1998	2.51329045712414	2.05175987578608	3.17423167421137	d
DALYs (Disability-Adjusted Life Years)	Central Asia	Neuroblastoma and other peripheral nervous cell tumors	Rate	Male	Age-standardized	1995	1.28628684951665	1.01118432638152	1.69143782667831	h
DALYs (Disability-Adjusted Life Years)	Central Asia	Neuroblastoma and other peripheral nervous cell tumors	Rate	Female	Age-standardized	1995	0.948995082218364	0.782499943765694	1.16256865831996	l
DALYs (Disability-Adjusted Life Years)	Central Asia	Neuroblastoma and other peripheral nervous cell tumors	Rate	Both	Age-standardized	1995	1.10596761548663	0.906161922676352	1.39206134615175	d
DALYs (Disability-Adjusted Life Years)	South Asia	Neuroblastoma and other peripheral nervous cell tumors	Rate	Male	Age-standardized	1997	2.75415568837881	2.02356811139256	3.47059648927016	h
DALYs (Disability-Adjusted Life Years)	South Asia	Neuroblastoma and other peripheral nervous cell tumors	Rate	Female	Age-standardized	1997	2.3995748206454	1.25157095125596	3.55570820026273	l
DALYs (Disability-Adjusted Life Years)	South Asia	Neuroblastoma and other peripheral nervous cell tumors	Rate	Both	Age-standardized	1997	2.5844991234193	1.86442349040488	3.42105474458699	d
DALYs (Disability-Adjusted Life Years)	Central Asia	Neuroblastoma and other peripheral nervous cell tumors	Rate	Male	Age-standardized	1997	1.31655627007643	1.04768407703993	1.69723763473674	h
DALYs (Disability-Adjusted Life Years)	Central Asia	Neuroblastoma and other peripheral nervous cell tumors	Rate	Female	Age-standardized	1997	0.952179017471178	0.784988844298754	1.15851293275553	l
DALYs (Disability-Adjusted Life Years)	Central Asia	Neuroblastoma and other peripheral nervous cell tumors	Rate	Both	Age-standardized	1997	1.12346341462627	0.924322916996814	1.3893440167122	d
DALYs (Disability-Adjusted Life Years)	Southeast Asia	Neuroblastoma and other peripheral nervous cell tumors	Rate	Male	Age-standardized	1997	2.61595272765104	2.03735308989899	3.12115628361628	h
DALYs (Disability-Adjusted Life Years)	Southeast Asia	Neuroblastoma and other peripheral nervous cell tumors	Rate	Female	Age-standardized	1997	2.11664619849333	1.08992948636891	2.9284162971282	l
DALYs (Disability-Adjusted Life Years)	Southeast Asia	Neuroblastoma and other peripheral nervous cell tumors	Rate	Both	Age-standardized	1997	2.36927451171755	1.8547447312297	2.86333049386105	d
DALYs (Disability-Adjusted Life Years)	Southeast Asia	Neuroblastoma and other peripheral nervous cell tumors	Rate	Male	Age-standardized	1998	2.65278255608571	2.04142739068025	3.13796749298523	h
DALYs (Disability-Adjusted Life Years)	Southeast Asia	Neuroblastoma and other peripheral nervous cell tumors	Rate	Female	Age-standardized	1998	2.14258021220442	1.12891596965414	2.91694273152677	l
DALYs (Disability-Adjusted Life Years)	Southeast Asia	Neuroblastoma and other peripheral nervous cell tumors	Rate	Both	Age-standardized	1998	2.40055008947091	1.8739266151841	2.87052200070865	d
DALYs (Disability-Adjusted Life Years)	Asia	Neuroblastoma and other peripheral nervous cell tumors	Rate	Male	Age-standardized	1996	2.86438718447558	2.38942581166798	3.24201408277489	h
DALYs (Disability-Adjusted Life Years)	Asia	Neuroblastoma and other peripheral nervous cell tumors	Rate	Female	Age-standardized	1996	2.45001276824435	1.45523879707421	3.2571515851711	l
DALYs (Disability-Adjusted Life Years)	Asia	Neuroblastoma and other peripheral nervous cell tumors	Rate	Both	Age-standardized	1996	2.66349752179619	2.11144811613122	3.14945711840134	d
DALYs (Disability-Adjusted Life Years)	Central Asia	Neuroblastoma and other peripheral nervous cell tumors	Rate	Male	Age-standardized	1998	1.32719662508252	1.06428162638618	1.69125525561361	h
DALYs (Disability-Adjusted Life Years)	Central Asia	Neuroblastoma and other peripheral nervous cell tumors	Rate	Female	Age-standardized	1998	0.952319987641873	0.780287169437178	1.16500001819875	l
DALYs (Disability-Adjusted Life Years)	Central Asia	Neuroblastoma and other peripheral nervous cell tumors	Rate	Both	Age-standardized	1998	1.12932669158389	0.934599355582674	1.3857362897097	d
DALYs (Disability-Adjusted Life Years)	South Asia	Neuroblastoma and other peripheral nervous cell tumors	Rate	Male	Age-standardized	2001	2.68515378279167	2.11390802078234	3.29082966096848	h
DALYs (Disability-Adjusted Life Years)	South Asia	Neuroblastoma and other peripheral nervous cell tumors	Rate	Female	Age-standardized	2001	2.39956772843504	1.4096931744474	3.54911679379749	l
DALYs (Disability-Adjusted Life Years)	South Asia	Neuroblastoma and other peripheral nervous cell tumors	Rate	Both	Age-standardized	2001	2.54798952320976	1.91920619994256	3.25839809578449	d
DALYs (Disability-Adjusted Life Years)	Southeast Asia	Neuroblastoma and other peripheral nervous cell tumors	Rate	Male	Age-standardized	1999	2.73032284948612	2.12180441153596	3.21111938807135	h
DALYs (Disability-Adjusted Life Years)	Southeast Asia	Neuroblastoma and other peripheral nervous cell tumors	Rate	Female	Age-standardized	1999	2.20017671494319	1.16748190446405	3.0175085658768	l
DALYs (Disability-Adjusted Life Years)	Southeast Asia	Neuroblastoma and other peripheral nervous cell tumors	Rate	Both	Age-standardized	1999	2.46834820991734	1.96170905921444	2.96838014315231	d
DALYs (Disability-Adjusted Life Years)	East Asia	Neuroblastoma and other peripheral nervous cell tumors	Rate	Male	Age-standardized	1999	2.63628548112619	2.20139247895084	3.13363261657087	h
DALYs (Disability-Adjusted Life Years)	East Asia	Neuroblastoma and other peripheral nervous cell tumors	Rate	Female	Age-standardized	1999	2.43267905561083	1.53692297018073	3.49125309821548	l
DALYs (Disability-Adjusted Life Years)	East Asia	Neuroblastoma and other peripheral nervous cell tumors	Rate	Both	Age-standardized	1999	2.53543514324405	2.11374559266798	3.21256686177896	d
DALYs (Disability-Adjusted Life Years)	Central Asia	Neuroblastoma and other peripheral nervous cell tumors	Rate	Male	Age-standardized	2000	1.39400225341475	1.12616226678617	1.77090787305084	h
DALYs (Disability-Adjusted Life Years)	Central Asia	Neuroblastoma and other peripheral nervous cell tumors	Rate	Female	Age-standardized	2000	0.992308409307479	0.833295971854735	1.20941023691939	l
DALYs (Disability-Adjusted Life Years)	Central Asia	Neuroblastoma and other peripheral nervous cell tumors	Rate	Both	Age-standardized	2000	1.18369530860361	0.990186914688805	1.44449607986827	d
DALYs (Disability-Adjusted Life Years)	East Asia	Neuroblastoma and other peripheral nervous cell tumors	Rate	Male	Age-standardized	2000	2.63879307851884	2.25432415376167	3.11477154349617	h
DALYs (Disability-Adjusted Life Years)	East Asia	Neuroblastoma and other peripheral nervous cell tumors	Rate	Female	Age-standardized	2000	2.41570976053763	1.56058851345961	3.46420506269049	l
DALYs (Disability-Adjusted Life Years)	East Asia	Neuroblastoma and other peripheral nervous cell tumors	Rate	Both	Age-standardized	2000	2.52839496040969	2.10708717109431	3.15225821558509	d
DALYs (Disability-Adjusted Life Years)	Central Asia	Neuroblastoma and other peripheral nervous cell tumors	Rate	Male	Age-standardized	1999	1.35413868480822	1.09263228671326	1.70722593606009	h
DALYs (Disability-Adjusted Life Years)	Central Asia	Neuroblastoma and other peripheral nervous cell tumors	Rate	Female	Age-standardized	1999	0.963413024176402	0.807736178732666	1.17750038805293	l
DALYs (Disability-Adjusted Life Years)	Central Asia	Neuroblastoma and other peripheral nervous cell tumors	Rate	Both	Age-standardized	1999	1.14874223510625	0.956959867479183	1.38770960532554	d
DALYs (Disability-Adjusted Life Years)	East Asia	Neuroblastoma and other peripheral nervous cell tumors	Rate	Male	Age-standardized	2002	2.58558202431785	2.26064693178834	2.97081974918741	h
DALYs (Disability-Adjusted Life Years)	East Asia	Neuroblastoma and other peripheral nervous cell tumors	Rate	Female	Age-standardized	2002	2.35526879575178	1.62866209753885	3.36881772368492	l
DALYs (Disability-Adjusted Life Years)	East Asia	Neuroblastoma and other peripheral nervous cell tumors	Rate	Both	Age-standardized	2002	2.47136140128767	2.11867194256176	3.1027393767316	d
DALYs (Disability-Adjusted Life Years)	South Asia	Neuroblastoma and other peripheral nervous cell tumors	Rate	Male	Age-standardized	2002	2.64900711679791	2.14132461970186	3.29428601620823	h
DALYs (Disability-Adjusted Life Years)	South Asia	Neuroblastoma and other peripheral nervous cell tumors	Rate	Female	Age-standardized	2002	2.38489041	1.46291789324441	3.51874761544967	l
DALYs (Disability-Adjusted Life Years)	South Asia	Neuroblastoma and other peripheral nervous cell tumors	Rate	Both	Age-standardized	2002	2.52189013006831	1.92223297837552	3.18031841159687	d
DALYs (Disability-Adjusted Life Years)	Central Asia	Neuroblastoma and other peripheral nervous cell tumors	Rate	Male	Age-standardized	2001	1.42247722224316	1.14750671366658	1.82007299625945	h
DALYs (Disability-Adjusted Life Years)	Central Asia	Neuroblastoma and other peripheral nervous cell tumors	Rate	Female	Age-standardized	2001	1.02649965962954	0.863404013703224	1.23657952551639	l
DALYs (Disability-Adjusted Life Years)	Central Asia	Neuroblastoma and other peripheral nervous cell tumors	Rate	Both	Age-standardized	2001	1.21610894300476	1.01310575238825	1.484366258703	d
DALYs (Disability-Adjusted Life Years)	South Asia	Neuroblastoma and other peripheral nervous cell tumors	Rate	Male	Age-standardized	2000	2.69858015554357	2.12223273541864	3.30515259486165	h
DALYs (Disability-Adjusted Life Years)	South Asia	Neuroblastoma and other peripheral nervous cell tumors	Rate	Female	Age-standardized	2000	2.41489258474012	1.37716118568125	3.57457157141824	l
DALYs (Disability-Adjusted Life Years)	South Asia	Neuroblastoma and other peripheral nervous cell tumors	Rate	Both	Age-standardized	2000	2.56246790888139	1.90200982878212	3.32657875340832	d
DALYs (Disability-Adjusted Life Years)	South Asia	Neuroblastoma and other peripheral nervous cell tumors	Rate	Male	Age-standardized	1999	2.69101212664033	2.0798901465151	3.30659638057536	h
DALYs (Disability-Adjusted Life Years)	South Asia	Neuroblastoma and other peripheral nervous cell tumors	Rate	Female	Age-standardized	1999	2.39111243794653	1.34980237304081	3.57970120379365	l
DALYs (Disability-Adjusted Life Years)	South Asia	Neuroblastoma and other peripheral nervous cell tumors	Rate	Both	Age-standardized	1999	2.54729443614489	1.88409565827125	3.34316344814685	d
DALYs (Disability-Adjusted Life Years)	East Asia	Neuroblastoma and other peripheral nervous cell tumors	Rate	Male	Age-standardized	2001	2.58493886335317	2.22355405243932	3.06525270721995	h
DALYs (Disability-Adjusted Life Years)	East Asia	Neuroblastoma and other peripheral nervous cell tumors	Rate	Female	Age-standardized	2001	2.37290962552822	1.60750323357325	3.39384674467861	l
DALYs (Disability-Adjusted Life Years)	East Asia	Neuroblastoma and other peripheral nervous cell tumors	Rate	Both	Age-standardized	2001	2.47942591119458	2.0850538884365	3.14245894835274	d
DALYs (Disability-Adjusted Life Years)	East Asia	Neuroblastoma and other peripheral nervous cell tumors	Rate	Male	Age-standardized	2003	2.62705171793186	2.278599963516	3.00785940138116	h
DALYs (Disability-Adjusted Life Years)	East Asia	Neuroblastoma and other peripheral nervous cell tumors	Rate	Female	Age-standardized	2003	2.35109901286724	1.67882086976278	3.31916475686447	l
DALYs (Disability-Adjusted Life Years)	East Asia	Neuroblastoma and other peripheral nervous cell tumors	Rate	Both	Age-standardized	2003	2.49085520845777	2.13472033697904	3.02204723556909	d
DALYs (Disability-Adjusted Life Years)	Southeast Asia	Neuroblastoma and other peripheral nervous cell tumors	Rate	Male	Age-standardized	2000	2.74972674274925	2.16876918674872	3.21465724160157	h
DALYs (Disability-Adjusted Life Years)	Southeast Asia	Neuroblastoma and other peripheral nervous cell tumors	Rate	Female	Age-standardized	2000	2.2198450038532	1.20487140205522	3.01496169876727	l
DALYs (Disability-Adjusted Life Years)	Southeast Asia	Neuroblastoma and other peripheral nervous cell tumors	Rate	Both	Age-standardized	2000	2.48781420388387	1.96601246180138	2.93231415055908	d
DALYs (Disability-Adjusted Life Years)	Southeast Asia	Neuroblastoma and other peripheral nervous cell tumors	Rate	Male	Age-standardized	2001	2.75402860216681	2.19411135011981	3.18969788246665	h
DALYs (Disability-Adjusted Life Years)	Southeast Asia	Neuroblastoma and other peripheral nervous cell tumors	Rate	Female	Age-standardized	2001	2.23117226589536	1.23840136183179	2.97821161048482	l
DALYs (Disability-Adjusted Life Years)	Southeast Asia	Neuroblastoma and other peripheral nervous cell tumors	Rate	Both	Age-standardized	2001	2.49539506739032	1.9898053949016	2.95469861848985	d
DALYs (Disability-Adjusted Life Years)	East Asia	Neuroblastoma and other peripheral nervous cell tumors	Rate	Male	Age-standardized	2004	2.63729849624472	2.32185633429151	2.99560208692333	h
DALYs (Disability-Adjusted Life Years)	East Asia	Neuroblastoma and other peripheral nervous cell tumors	Rate	Female	Age-standardized	2004	2.36304380267294	1.74536327364277	3.34275400257224	l
DALYs (Disability-Adjusted Life Years)	East Asia	Neuroblastoma and other peripheral nervous cell tumors	Rate	Both	Age-standardized	2004	2.5012874166652	2.16451866476747	3.0414737564298	d
DALYs (Disability-Adjusted Life Years)	Southeast Asia	Neuroblastoma and other peripheral nervous cell tumors	Rate	Male	Age-standardized	2002	2.74215118905215	2.17736164816819	3.17045058030539	h
DALYs (Disability-Adjusted Life Years)	Southeast Asia	Neuroblastoma and other peripheral nervous cell tumors	Rate	Female	Age-standardized	2002	2.22528015214894	1.25295313710664	2.92695358864738	l
DALYs (Disability-Adjusted Life Years)	Southeast Asia	Neuroblastoma and other peripheral nervous cell tumors	Rate	Both	Age-standardized	2002	2.48635457927209	2.00828115909444	2.94452756129437	d
DALYs (Disability-Adjusted Life Years)	South Asia	Neuroblastoma and other peripheral nervous cell tumors	Rate	Male	Age-standardized	2001	2.68515378279167	2.11390802078234	3.29082966096848	h
DALYs (Disability-Adjusted Life Years)	South Asia	Neuroblastoma and other peripheral nervous cell tumors	Rate	Female	Age-standardized	2001	2.39956772843504	1.4096931744474	3.54911679379749	l
DALYs (Disability-Adjusted Life Years)	South Asia	Neuroblastoma and other peripheral nervous cell tumors	Rate	Both	Age-standardized	2001	2.54798952320976	1.91920619994256	3.25839809578449	d
DALYs (Disability-Adjusted Life Years)	South Asia	Neuroblastoma and other peripheral nervous cell tumors	Rate	Male	Age-standardized	1998	2.72598271311942	2.07427515907427	3.38463638234167	h
DALYs (Disability-Adjusted Life Years)	South Asia	Neuroblastoma and other peripheral nervous cell tumors	Rate	Female	Age-standardized	1998	2.38683654235143	1.28864771795754	3.5481667602999	l
DALYs (Disability-Adjusted Life Years)	South Asia	Neuroblastoma and other peripheral nervous cell tumors	Rate	Both	Age-standardized	1998	2.56360549184804	1.83628001098079	3.34072282197584	d
DALYs (Disability-Adjusted Life Years)	South Asia	Neuroblastoma and other peripheral nervous cell tumors	Rate	Male	Age-standardized	2003	2.6420390604139	2.12024749164586	3.31394862168015	h
DALYs (Disability-Adjusted Life Years)	South Asia	Neuroblastoma and other peripheral nervous cell tumors	Rate	Female	Age-standardized	2003	2.38376365827705	1.50935709743532	3.47147897906313	l
DALYs (Disability-Adjusted Life Years)	South Asia	Neuroblastoma and other peripheral nervous cell tumors	Rate	Both	Age-standardized	2003	2.51748505915798	1.93197640050799	3.15718642214965	d
DALYs (Disability-Adjusted Life Years)	Asia	Neuroblastoma and other peripheral nervous cell tumors	Rate	Male	Age-standardized	1998	2.87420388694677	2.47977653099277	3.19201884170795	h
DALYs (Disability-Adjusted Life Years)	Asia	Neuroblastoma and other peripheral nervous cell tumors	Rate	Female	Age-standardized	1998	2.47131039108153	1.52021724492449	3.23292731518247	l
DALYs (Disability-Adjusted Life Years)	Asia	Neuroblastoma and other peripheral nervous cell tumors	Rate	Both	Age-standardized	1998	2.67855001897319	2.14178027066429	3.14646566579622	d
DALYs (Disability-Adjusted Life Years)	Southeast Asia	Neuroblastoma and other peripheral nervous cell tumors	Rate	Male	Age-standardized	2003	2.7544425358771	2.23252066315416	3.1667310259455	h
DALYs (Disability-Adjusted Life Years)	Southeast Asia	Neuroblastoma and other peripheral nervous cell tumors	Rate	Female	Age-standardized	2003	2.22785514471952	1.26795319202897	2.96010107852018	l
DALYs (Disability-Adjusted Life Years)	Southeast Asia	Neuroblastoma and other peripheral nervous cell tumors	Rate	Both	Age-standardized	2003	2.49357677266009	1.98428339201723	2.9230844047176	d
DALYs (Disability-Adjusted Life Years)	Southeast Asia	Neuroblastoma and other peripheral nervous cell tumors	Rate	Male	Age-standardized	2004	2.74277991163002	2.24603861949871	3.13451654030594	h
DALYs (Disability-Adjusted Life Years)	Southeast Asia	Neuroblastoma and other peripheral nervous cell tumors	Rate	Female	Age-standardized	2004	2.21811685216594	1.31088632419155	2.92650257543615	l
DALYs (Disability-Adjusted Life Years)	Southeast Asia	Neuroblastoma and other peripheral nervous cell tumors	Rate	Both	Age-standardized	2004	2.48260701502443	1.9952007961727	2.882379922547	d
DALYs (Disability-Adjusted Life Years)	Central Asia	Neuroblastoma and other peripheral nervous cell tumors	Rate	Male	Age-standardized	2002	1.4763837459348	1.18864981184586	1.86084707466573	h
DALYs (Disability-Adjusted Life Years)	Central Asia	Neuroblastoma and other peripheral nervous cell tumors	Rate	Female	Age-standardized	2002	1.04572700849363	0.887267963909608	1.24596220097985	l
DALYs (Disability-Adjusted Life Years)	Central Asia	Neuroblastoma and other peripheral nervous cell tumors	Rate	Both	Age-standardized	2002	1.25239329571351	1.04031134369112	1.52056182123105	d
DALYs (Disability-Adjusted Life Years)	East Asia	Neuroblastoma and other peripheral nervous cell tumors	Rate	Male	Age-standardized	2005	2.72149033288873	2.38971267793545	3.07439262360041	h
DALYs (Disability-Adjusted Life Years)	East Asia	Neuroblastoma and other peripheral nervous cell tumors	Rate	Female	Age-standardized	2005	2.35251174682015	1.734662695092	3.33715706715301	l
DALYs (Disability-Adjusted Life Years)	East Asia	Neuroblastoma and other peripheral nervous cell tumors	Rate	Both	Age-standardized	2005	2.5402320770536	2.19798787830357	3.0890256044132	d
DALYs (Disability-Adjusted Life Years)	East Asia	Neuroblastoma and other peripheral nervous cell tumors	Rate	Male	Age-standardized	2007	2.93728816162934	2.56308915063526	3.29116796721491	h
DALYs (Disability-Adjusted Life Years)	East Asia	Neuroblastoma and other peripheral nervous cell tumors	Rate	Female	Age-standardized	2007	2.37979157477046	1.7587517394402	3.23565410952289	l
DALYs (Disability-Adjusted Life Years)	East Asia	Neuroblastoma and other peripheral nervous cell tumors	Rate	Both	Age-standardized	2007	2.66569140774919	2.31343862970887	3.12529227387975	d
DALYs (Disability-Adjusted Life Years)	Central Asia	Neuroblastoma and other peripheral nervous cell tumors	Rate	Male	Age-standardized	2007	1.84469382052087	1.51249159439205	2.28796851212819	h
DALYs (Disability-Adjusted Life Years)	Central Asia	Neuroblastoma and other peripheral nervous cell tumors	Rate	Female	Age-standardized	2007	1.21604302625781	1.02855109956364	1.43747103214907	l
DALYs (Disability-Adjusted Life Years)	Central Asia	Neuroblastoma and other peripheral nervous cell tumors	Rate	Both	Age-standardized	2007	1.51771418068301	1.27247509106739	1.83544392535057	d
DALYs (Disability-Adjusted Life Years)	Southeast Asia	Neuroblastoma and other peripheral nervous cell tumors	Rate	Male	Age-standardized	2005	2.77366362244125	2.27430558515812	3.15399284782652	h
DALYs (Disability-Adjusted Life Years)	Southeast Asia	Neuroblastoma and other peripheral nervous cell tumors	Rate	Female	Age-standardized	2005	2.23474619493162	1.32781035967759	2.99819621710123	l
DALYs (Disability-Adjusted Life Years)	Southeast Asia	Neuroblastoma and other peripheral nervous cell tumors	Rate	Both	Age-standardized	2005	2.50621397665581	1.99820098426656	2.9358423091525	d
DALYs (Disability-Adjusted Life Years)	East Asia	Neuroblastoma and other peripheral nervous cell tumors	Rate	Male	Age-standardized	2006	2.81523732605361	2.45996286445859	3.15790630564297	h
DALYs (Disability-Adjusted Life Years)	East Asia	Neuroblastoma and other peripheral nervous cell tumors	Rate	Female	Age-standardized	2006	2.37498755740225	1.74017629022189	3.25092647169957	l
DALYs (Disability-Adjusted Life Years)	East Asia	Neuroblastoma and other peripheral nervous cell tumors	Rate	Both	Age-standardized	2006	2.59966487389234	2.23363873048573	3.11736465976337	d
DALYs (Disability-Adjusted Life Years)	South Asia	Neuroblastoma and other peripheral nervous cell tumors	Rate	Male	Age-standardized	2000	2.69858015554357	2.12223273541864	3.30515259486165	h
DALYs (Disability-Adjusted Life Years)	South Asia	Neuroblastoma and other peripheral nervous cell tumors	Rate	Female	Age-standardized	2000	2.41489258474012	1.37716118568125	3.57457157141824	l
DALYs (Disability-Adjusted Life Years)	South Asia	Neuroblastoma and other peripheral nervous cell tumors	Rate	Both	Age-standardized	2000	2.56246790888139	1.90200982878212	3.32657875340832	d
DALYs (Disability-Adjusted Life Years)	Central Asia	Neuroblastoma and other peripheral nervous cell tumors	Rate	Male	Age-standardized	2003	1.54235760009728	1.2467846145151	1.952181603869	h
DALYs (Disability-Adjusted Life Years)	Central Asia	Neuroblastoma and other peripheral nervous cell tumors	Rate	Female	Age-standardized	2003	1.09635803431664	0.933591410189639	1.30414218945972	l
DALYs (Disability-Adjusted Life Years)	Central Asia	Neuroblastoma and other peripheral nervous cell tumors	Rate	Both	Age-standardized	2003	1.31082566366283	1.09315077914417	1.5994088296312	d
DALYs (Disability-Adjusted Life Years)	South Asia	Neuroblastoma and other peripheral nervous cell tumors	Rate	Male	Age-standardized	2006	2.74477637444497	2.19059536764261	3.52428249470751	h
DALYs (Disability-Adjusted Life Years)	South Asia	Neuroblastoma and other peripheral nervous cell tumors	Rate	Female	Age-standardized	2006	2.5015589323852	1.73891576079334	3.52626325548148	l
DALYs (Disability-Adjusted Life Years)	South Asia	Neuroblastoma and other peripheral nervous cell tumors	Rate	Both	Age-standardized	2006	2.62693557267772	2.05903870659995	3.26906600062525	d
DALYs (Disability-Adjusted Life Years)	South Asia	Neuroblastoma and other peripheral nervous cell tumors	Rate	Male	Age-standardized	2002	2.64900711679791	2.14132461970186	3.29428601620823	h
DALYs (Disability-Adjusted Life Years)	South Asia	Neuroblastoma and other peripheral nervous cell tumors	Rate	Female	Age-standardized	2002	2.38489041	1.46291789324441	3.51874761544967	l
DALYs (Disability-Adjusted Life Years)	South Asia	Neuroblastoma and other peripheral nervous cell tumors	Rate	Both	Age-standardized	2002	2.52189013006831	1.92223297837552	3.18031841159687	d
DALYs (Disability-Adjusted Life Years)	East Asia	Neuroblastoma and other peripheral nervous cell tumors	Rate	Male	Age-standardized	2008	3.20624281626014	2.820466460429	3.5755204408	h
DALYs (Disability-Adjusted Life Years)	East Asia	Neuroblastoma and other peripheral nervous cell tumors	Rate	Female	Age-standardized	2008	2.5354722561743	1.82928197056864	3.35639641808651	l
DALYs (Disability-Adjusted Life Years)	East Asia	Neuroblastoma and other peripheral nervous cell tumors	Rate	Both	Age-standardized	2008	2.88033019486408	2.47835404771447	3.25223519908127	d
DALYs (Disability-Adjusted Life Years)	East Asia	Neuroblastoma and other peripheral nervous cell tumors	Rate	Male	Age-standardized	2009	3.50832010150517	3.12055784730959	3.94103438353843	h
DALYs (Disability-Adjusted Life Years)	East Asia	Neuroblastoma and other peripheral nervous cell tumors	Rate	Female	Age-standardized	2009	2.70121536485475	1.8526413550286	3.4028741762978	l
DALYs (Disability-Adjusted Life Years)	East Asia	Neuroblastoma and other peripheral nervous cell tumors	Rate	Both	Age-standardized	2009	3.11736123434364	2.67123989753432	3.50789062490606	d
DALYs (Disability-Adjusted Life Years)	Southeast Asia	Neuroblastoma and other peripheral nervous cell tumors	Rate	Male	Age-standardized	2006	2.76071143818166	2.25643343275345	3.13410102579642	h
DALYs (Disability-Adjusted Life Years)	Southeast Asia	Neuroblastoma and other peripheral nervous cell tumors	Rate	Female	Age-standardized	2006	2.21658792330124	1.34770566346919	2.91830346378683	l
DALYs (Disability-Adjusted Life Years)	Southeast Asia	Neuroblastoma and other peripheral nervous cell tumors	Rate	Both	Age-standardized	2006	2.49061555747416	1.98711182698482	2.8917603243008	d
DALYs (Disability-Adjusted Life Years)	Central Asia	Neuroblastoma and other peripheral nervous cell tumors	Rate	Male	Age-standardized	2004	1.6144462250279	1.31228492731689	2.04193004489937	h
DALYs (Disability-Adjusted Life Years)	Central Asia	Neuroblastoma and other peripheral nervous cell tumors	Rate	Female	Age-standardized	2004	1.15525397667562	0.977087951429852	1.37784499105424	l
DALYs (Disability-Adjusted Life Years)	Central Asia	Neuroblastoma and other peripheral nervous cell tumors	Rate	Both	Age-standardized	2004	1.37642090909546	1.15247837893837	1.67471470212407	d
DALYs (Disability-Adjusted Life Years)	Southeast Asia	Neuroblastoma and other peripheral nervous cell tumors	Rate	Male	Age-standardized	2007	2.76367503317994	2.30509597550841	3.1307891583657	h
DALYs (Disability-Adjusted Life Years)	Southeast Asia	Neuroblastoma and other peripheral nervous cell tumors	Rate	Female	Age-standardized	2007	2.20032306752561	1.38372678319514	2.85977079942564	l
DALYs (Disability-Adjusted Life Years)	Southeast Asia	Neuroblastoma and other peripheral nervous cell tumors	Rate	Both	Age-standardized	2007	2.4839998497485	2.00401521055435	2.86920198405805	d
DALYs (Disability-Adjusted Life Years)	South Asia	Neuroblastoma and other peripheral nervous cell tumors	Rate	Male	Age-standardized	2008	2.91030318668581	2.27381017138951	3.7140229898355	h
DALYs (Disability-Adjusted Life Years)	South Asia	Neuroblastoma and other peripheral nervous cell tumors	Rate	Female	Age-standardized	2008	2.64930189495043	1.90925491747999	3.72371735372046	l
DALYs (Disability-Adjusted Life Years)	South Asia	Neuroblastoma and other peripheral nervous cell tumors	Rate	Both	Age-standardized	2008	2.78371973841029	2.16970931477255	3.41764578768835	d
DALYs (Disability-Adjusted Life Years)	Asia	Neuroblastoma and other peripheral nervous cell tumors	Rate	Male	Age-standardized	1999	2.86938506401222	2.50542590600541	3.18416280296513	h
DALYs (Disability-Adjusted Life Years)	Asia	Neuroblastoma and other peripheral nervous cell tumors	Rate	Female	Age-standardized	1999	2.4791532001635	1.58134511224032	3.22441246460728	l
DALYs (Disability-Adjusted Life Years)	Asia	Neuroblastoma and other peripheral nervous cell tumors	Rate	Both	Age-standardized	1999	2.67963107545659	2.17580303491692	3.12073831978352	d
DALYs (Disability-Adjusted Life Years)	South Asia	Neuroblastoma and other peripheral nervous cell tumors	Rate	Male	Age-standardized	2007	2.77601574072883	2.1898988651563	3.54713928074273	h
DALYs (Disability-Adjusted Life Years)	South Asia	Neuroblastoma and other peripheral nervous cell tumors	Rate	Female	Age-standardized	2007	2.54205778668603	1.82753259690897	3.5291224978676	l
DALYs (Disability-Adjusted Life Years)	South Asia	Neuroblastoma and other peripheral nervous cell tumors	Rate	Both	Age-standardized	2007	2.66249894279564	2.06706853866134	3.31640513589398	d
DALYs (Disability-Adjusted Life Years)	South Asia	Neuroblastoma and other peripheral nervous cell tumors	Rate	Male	Age-standardized	2005	2.72291185929615	2.1655638136022	3.46890633145224	h
DALYs (Disability-Adjusted Life Years)	South Asia	Neuroblastoma and other peripheral nervous cell tumors	Rate	Female	Age-standardized	2005	2.46348349288806	1.6446908706864	3.50842325327239	l
DALYs (Disability-Adjusted Life Years)	South Asia	Neuroblastoma and other peripheral nervous cell tumors	Rate	Both	Age-standardized	2005	2.59739356429017	2.00795686312686	3.29287747484646	d
DALYs (Disability-Adjusted Life Years)	East Asia	Neuroblastoma and other peripheral nervous cell tumors	Rate	Male	Age-standardized	2010	3.74314884765581	3.27676257395022	4.18507417728639	h
DALYs (Disability-Adjusted Life Years)	East Asia	Neuroblastoma and other peripheral nervous cell tumors	Rate	Female	Age-standardized	2010	2.82913668914652	1.95819955625048	3.5107632110631	l
DALYs (Disability-Adjusted Life Years)	East Asia	Neuroblastoma and other peripheral nervous cell tumors	Rate	Both	Age-standardized	2010	3.30012223042533	2.81008685263976	3.73422372316741	d
DALYs (Disability-Adjusted Life Years)	Southeast Asia	Neuroblastoma and other peripheral nervous cell tumors	Rate	Male	Age-standardized	2008	2.8054749279029	2.38253108561021	3.19130059337458	h
DALYs (Disability-Adjusted Life Years)	Southeast Asia	Neuroblastoma and other peripheral nervous cell tumors	Rate	Female	Age-standardized	2008	2.21350700784003	1.39301266867963	2.9702865588356	l
DALYs (Disability-Adjusted Life Years)	Southeast Asia	Neuroblastoma and other peripheral nervous cell tumors	Rate	Both	Age-standardized	2008	2.5115348783217	2.02686116098403	2.90684098910731	d
DALYs (Disability-Adjusted Life Years)	Southeast Asia	Neuroblastoma and other peripheral nervous cell tumors	Rate	Male	Age-standardized	2009	2.82453708368196	2.39252034427975	3.20593885964991	h
DALYs (Disability-Adjusted Life Years)	Southeast Asia	Neuroblastoma and other peripheral nervous cell tumors	Rate	Female	Age-standardized	2009	2.22236933353198	1.41272644430874	2.96108778209378	l
DALYs (Disability-Adjusted Life Years)	Southeast Asia	Neuroblastoma and other peripheral nervous cell tumors	Rate	Both	Age-standardized	2009	2.52553644599284	2.06355892728894	2.96121171174587	d
DALYs (Disability-Adjusted Life Years)	Central Asia	Neuroblastoma and other peripheral nervous cell tumors	Rate	Male	Age-standardized	2005	1.69802292723523	1.37132932641	2.13789881469794	h
DALYs (Disability-Adjusted Life Years)	Central Asia	Neuroblastoma and other peripheral nervous cell tumors	Rate	Female	Age-standardized	2005	1.19988298852913	1.01835124187926	1.42081911942941	l
DALYs (Disability-Adjusted Life Years)	Central Asia	Neuroblastoma and other peripheral nervous cell tumors	Rate	Both	Age-standardized	2005	1.43969045880797	1.20291702148564	1.75420338933807	d
DALYs (Disability-Adjusted Life Years)	South Asia	Neuroblastoma and other peripheral nervous cell tumors	Rate	Male	Age-standardized	1999	2.69101212664033	2.0798901465151	3.30659638057536	h
DALYs (Disability-Adjusted Life Years)	South Asia	Neuroblastoma and other peripheral nervous cell tumors	Rate	Female	Age-standardized	1999	2.39111243794653	1.34980237304081	3.57970120379365	l
DALYs (Disability-Adjusted Life Years)	South Asia	Neuroblastoma and other peripheral nervous cell tumors	Rate	Both	Age-standardized	1999	2.54729443614489	1.88409565827125	3.34316344814685	d
DALYs (Disability-Adjusted Life Years)	Asia	Neuroblastoma and other peripheral nervous cell tumors	Rate	Male	Age-standardized	2000	2.8686145375024	2.53273652804755	3.17397284789523	h
DALYs (Disability-Adjusted Life Years)	Asia	Neuroblastoma and other peripheral nervous cell tumors	Rate	Female	Age-standardized	2000	2.48987819631653	1.5936915879146	3.23412638764506	l
DALYs (Disability-Adjusted Life Years)	Asia	Neuroblastoma and other peripheral nervous cell tumors	Rate	Both	Age-standardized	2000	2.68417299716698	2.17593647693883	3.11677286083787	d
DALYs (Disability-Adjusted Life Years)	Southeast Asia	Neuroblastoma and other peripheral nervous cell tumors	Rate	Male	Age-standardized	2010	2.84750572690136	2.4190068736761	3.24525352138826	h
DALYs (Disability-Adjusted Life Years)	Southeast Asia	Neuroblastoma and other peripheral nervous cell tumors	Rate	Female	Age-standardized	2010	2.22515092258125	1.42894491707425	2.97036397285588	l
DALYs (Disability-Adjusted Life Years)	Southeast Asia	Neuroblastoma and other peripheral nervous cell tumors	Rate	Both	Age-standardized	2010	2.53839000718213	2.0889281653768	3.00075864351016	d
DALYs (Disability-Adjusted Life Years)	South Asia	Neuroblastoma and other peripheral nervous cell tumors	Rate	Male	Age-standardized	1998	2.72598271311942	2.07427515907427	3.38463638234167	h
DALYs (Disability-Adjusted Life Years)	South Asia	Neuroblastoma and other peripheral nervous cell tumors	Rate	Female	Age-standardized	1998	2.38683654235143	1.28864771795754	3.5481667602999	l
DALYs (Disability-Adjusted Life Years)	South Asia	Neuroblastoma and other peripheral nervous cell tumors	Rate	Both	Age-standardized	1998	2.56360549184804	1.83628001098079	3.34072282197584	d
DALYs (Disability-Adjusted Life Years)	Asia	Neuroblastoma and other peripheral nervous cell tumors	Rate	Male	Age-standardized	2003	2.82397881686156	2.50028468718179	3.20501247734384	h
DALYs (Disability-Adjusted Life Years)	Asia	Neuroblastoma and other peripheral nervous cell tumors	Rate	Female	Age-standardized	2003	2.46124591008014	1.70713525632264	3.25035208806509	l
DALYs (Disability-Adjusted Life Years)	Asia	Neuroblastoma and other peripheral nervous cell tumors	Rate	Both	Age-standardized	2003	2.64659747836526	2.19974991762162	3.07675104799659	d
DALYs (Disability-Adjusted Life Years)	East Asia	Neuroblastoma and other peripheral nervous cell tumors	Rate	Male	Age-standardized	2011	3.94407635026116	3.45957202889716	4.42558228505711	h
DALYs (Disability-Adjusted Life Years)	East Asia	Neuroblastoma and other peripheral nervous cell tumors	Rate	Female	Age-standardized	2011	2.89870331158046	1.90490737371777	3.54388913616839	l
DALYs (Disability-Adjusted Life Years)	East Asia	Neuroblastoma and other peripheral nervous cell tumors	Rate	Both	Age-standardized	2011	3.43704452565237	2.86042744047764	3.85865207924753	d
DALYs (Disability-Adjusted Life Years)	South Asia	Neuroblastoma and other peripheral nervous cell tumors	Rate	Male	Age-standardized	2009	2.98789654946629	2.30950527812716	3.9397955272966	h
DALYs (Disability-Adjusted Life Years)	South Asia	Neuroblastoma and other peripheral nervous cell tumors	Rate	Female	Age-standardized	2009	2.72108736844126	2.00143825131946	3.7635485234705	l
DALYs (Disability-Adjusted Life Years)	South Asia	Neuroblastoma and other peripheral nervous cell tumors	Rate	Both	Age-standardized	2009	2.85850699838828	2.24781481180195	3.49792368361453	d
DALYs (Disability-Adjusted Life Years)	South Asia	Neuroblastoma and other peripheral nervous cell tumors	Rate	Male	Age-standardized	2007	2.77601574072883	2.1898988651563	3.54713928074273	h
DALYs (Disability-Adjusted Life Years)	South Asia	Neuroblastoma and other peripheral nervous cell tumors	Rate	Female	Age-standardized	2007	2.54205778668603	1.82753259690897	3.5291224978676	l
DALYs (Disability-Adjusted Life Years)	South Asia	Neuroblastoma and other peripheral nervous cell tumors	Rate	Both	Age-standardized	2007	2.66249894279564	2.06706853866134	3.31640513589398	d
DALYs (Disability-Adjusted Life Years)	South Asia	Neuroblastoma and other peripheral nervous cell tumors	Rate	Male	Age-standardized	2008	2.91030318668581	2.27381017138951	3.7140229898355	h
DALYs (Disability-Adjusted Life Years)	South Asia	Neuroblastoma and other peripheral nervous cell tumors	Rate	Female	Age-standardized	2008	2.64930189495043	1.90925491747999	3.72371735372046	l
DALYs (Disability-Adjusted Life Years)	South Asia	Neuroblastoma and other peripheral nervous cell tumors	Rate	Both	Age-standardized	2008	2.78371973841029	2.16970931477255	3.41764578768835	d
DALYs (Disability-Adjusted Life Years)	Asia	Neuroblastoma and other peripheral nervous cell tumors	Rate	Male	Age-standardized	2002	2.81792257653225	2.52555546500078	3.16260122083861	h
DALYs (Disability-Adjusted Life Years)	Asia	Neuroblastoma and other peripheral nervous cell tumors	Rate	Female	Age-standardized	2002	2.46345425849179	1.68721308614427	3.26451385988495	l
DALYs (Disability-Adjusted Life Years)	Asia	Neuroblastoma and other peripheral nervous cell tumors	Rate	Both	Age-standardized	2002	2.6448105600418	2.20671513976529	3.0625528289503	d
DALYs (Disability-Adjusted Life Years)	South Asia	Neuroblastoma and other peripheral nervous cell tumors	Rate	Male	Age-standardized	2010	3.06056777211228	2.33086047403565	4.03715009237655	h
DALYs (Disability-Adjusted Life Years)	South Asia	Neuroblastoma and other peripheral nervous cell tumors	Rate	Female	Age-standardized	2010	2.80443151178883	2.05362140128082	3.86640319018518	l
DALYs (Disability-Adjusted Life Years)	South Asia	Neuroblastoma and other peripheral nervous cell tumors	Rate	Both	Age-standardized	2010	2.93619398227942	2.28276177574015	3.61926561562873	d
DALYs (Disability-Adjusted Life Years)	Southeast Asia	Neuroblastoma and other peripheral nervous cell tumors	Rate	Male	Age-standardized	2012	2.9607936135887	2.47183537438333	3.39706216204942	h
DALYs (Disability-Adjusted Life Years)	Southeast Asia	Neuroblastoma and other peripheral nervous cell tumors	Rate	Female	Age-standardized	2012	2.2670636870732	1.44859273553797	3.00781526634766	l
DALYs (Disability-Adjusted Life Years)	Southeast Asia	Neuroblastoma and other peripheral nervous cell tumors	Rate	Both	Age-standardized	2012	2.61650780887157	2.16364120409319	3.06210058392519	d
DALYs (Disability-Adjusted Life Years)	South Asia	Neuroblastoma and other peripheral nervous cell tumors	Rate	Male	Age-standardized	2012	3.30630452820261	2.45431061372512	4.35862482335456	h
DALYs (Disability-Adjusted Life Years)	South Asia	Neuroblastoma and other peripheral nervous cell tumors	Rate	Female	Age-standardized	2012	3.04278058407296	2.25787609182008	4.26757913246563	l
DALYs (Disability-Adjusted Life Years)	South Asia	Neuroblastoma and other peripheral nervous cell tumors	Rate	Both	Age-standardized	2012	3.17828444348523	2.42918151896385	3.96080023211681	d
DALYs (Disability-Adjusted Life Years)	Southeast Asia	Neuroblastoma and other peripheral nervous cell tumors	Rate	Male	Age-standardized	2013	2.9988819764858	2.48092384199849	3.49259330691023	h
DALYs (Disability-Adjusted Life Years)	Southeast Asia	Neuroblastoma and other peripheral nervous cell tumors	Rate	Female	Age-standardized	2013	2.27769335873094	1.47902471529822	3.0403774885211	l
DALYs (Disability-Adjusted Life Years)	Southeast Asia	Neuroblastoma and other peripheral nervous cell tumors	Rate	Both	Age-standardized	2013	2.64109152515265	2.19693713736476	3.08420457927912	d
DALYs (Disability-Adjusted Life Years)	East Asia	Neuroblastoma and other peripheral nervous cell tumors	Rate	Male	Age-standardized	2012	4.06302007427984	3.50552225981993	4.56471950853309	h
DALYs (Disability-Adjusted Life Years)	East Asia	Neuroblastoma and other peripheral nervous cell tumors	Rate	Female	Age-standardized	2012	2.8906084546355	1.83399870520174	3.43283112619516	l
DALYs (Disability-Adjusted Life Years)	East Asia	Neuroblastoma and other peripheral nervous cell tumors	Rate	Both	Age-standardized	2012	3.49378524801937	2.86897226311537	3.95015394152986	d
DALYs (Disability-Adjusted Life Years)	Southeast Asia	Neuroblastoma and other peripheral nervous cell tumors	Rate	Male	Age-standardized	2011	2.91751744271472	2.45268791616981	3.34711767859901	h
DALYs (Disability-Adjusted Life Years)	Southeast Asia	Neuroblastoma and other peripheral nervous cell tumors	Rate	Female	Age-standardized	2011	2.25603986907094	1.42690444711883	3.00869953691247	l
DALYs (Disability-Adjusted Life Years)	Southeast Asia	Neuroblastoma and other peripheral nervous cell tumors	Rate	Both	Age-standardized	2011	2.58911814608485	2.12722346602534	3.06969103967254	d
DALYs (Disability-Adjusted Life Years)	Central Asia	Neuroblastoma and other peripheral nervous cell tumors	Rate	Male	Age-standardized	2006	1.77430481710773	1.43809617831855	2.20160016455437	h
DALYs (Disability-Adjusted Life Years)	Central Asia	Neuroblastoma and other peripheral nervous cell tumors	Rate	Female	Age-standardized	2006	1.21620691023054	1.03105669705984	1.44974407542823	l
DALYs (Disability-Adjusted Life Years)	Central Asia	Neuroblastoma and other peripheral nervous cell tumors	Rate	Both	Age-standardized	2006	1.48465596469755	1.24327223145324	1.80470739441951	d
DALYs (Disability-Adjusted Life Years)	Asia	Neuroblastoma and other peripheral nervous cell tumors	Rate	Male	Age-standardized	2004	2.83269100992373	2.52954059250942	3.23323410705195	h
DALYs (Disability-Adjusted Life Years)	Asia	Neuroblastoma and other peripheral nervous cell tumors	Rate	Female	Age-standardized	2004	2.4697905905276	1.74836471695795	3.24961789842228	l
DALYs (Disability-Adjusted Life Years)	Asia	Neuroblastoma and other peripheral nervous cell tumors	Rate	Both	Age-standardized	2004	2.65505600934749	2.22604682265355	3.08099222509762	d
DALYs (Disability-Adjusted Life Years)	East Asia	Neuroblastoma and other peripheral nervous cell tumors	Rate	Male	Age-standardized	2013	4.1441441477732	3.5796187523691	4.66935701686544	h
DALYs (Disability-Adjusted Life Years)	East Asia	Neuroblastoma and other peripheral nervous cell tumors	Rate	Female	Age-standardized	2013	2.90461927098927	1.80283947717134	3.52362952019855	l
DALYs (Disability-Adjusted Life Years)	East Asia	Neuroblastoma and other peripheral nervous cell tumors	Rate	Both	Age-standardized	2013	3.54148991153835	2.86206830052294	4.00192021050242	d
DALYs (Disability-Adjusted Life Years)	Southeast Asia	Neuroblastoma and other peripheral nervous cell tumors	Rate	Male	Age-standardized	2014	3.07356288943574	2.53453211196013	3.62340426146025	h
DALYs (Disability-Adjusted Life Years)	Southeast Asia	Neuroblastoma and other peripheral nervous cell tumors	Rate	Female	Age-standardized	2014	2.31713090178954	1.4675798629544	3.1024674393197	l
DALYs (Disability-Adjusted Life Years)	Southeast Asia	Neuroblastoma and other peripheral nervous cell tumors	Rate	Both	Age-standardized	2014	2.69857491209294	2.19713691668534	3.20459366129584	d
DALYs (Disability-Adjusted Life Years)	Asia	Neuroblastoma and other peripheral nervous cell tumors	Rate	Male	Age-standardized	2005	2.87589713490897	2.54270851030038	3.27384037194726	h
DALYs (Disability-Adjusted Life Years)	Asia	Neuroblastoma and other peripheral nervous cell tumors	Rate	Female	Age-standardized	2005	2.50000845053267	1.82560284292521	3.33714482464699	l
DALYs (Disability-Adjusted Life Years)	Asia	Neuroblastoma and other peripheral nervous cell tumors	Rate	Both	Age-standardized	2005	2.69172717793646	2.24877345981073	3.13186060901441	d
DALYs (Disability-Adjusted Life Years)	South Asia	Neuroblastoma and other peripheral nervous cell tumors	Rate	Male	Age-standardized	2013	3.50827212104519	2.6513954871532	4.61901011020704	h
DALYs (Disability-Adjusted Life Years)	South Asia	Neuroblastoma and other peripheral nervous cell tumors	Rate	Female	Age-standardized	2013	3.26461074890799	2.40026636573685	4.58419496390151	l
DALYs (Disability-Adjusted Life Years)	South Asia	Neuroblastoma and other peripheral nervous cell tumors	Rate	Both	Age-standardized	2013	3.38975449030794	2.65333319068294	4.16942816049398	d
DALYs (Disability-Adjusted Life Years)	South Asia	Neuroblastoma and other peripheral nervous cell tumors	Rate	Male	Age-standardized	2014	3.68598073475572	2.74946963427206	4.89939239115506	h
DALYs (Disability-Adjusted Life Years)	South Asia	Neuroblastoma and other peripheral nervous cell tumors	Rate	Female	Age-standardized	2014	3.41162346013991	2.51995696195673	4.67671474028276	l
DALYs (Disability-Adjusted Life Years)	South Asia	Neuroblastoma and other peripheral nervous cell tumors	Rate	Both	Age-standardized	2014	3.55248007432307	2.7647679145063	4.35119085858479	d
DALYs (Disability-Adjusted Life Years)	Central Asia	Neuroblastoma and other peripheral nervous cell tumors	Rate	Male	Age-standardized	2010	2.08936131489685	1.74704198785246	2.52196258768981	h
DALYs (Disability-Adjusted Life Years)	Central Asia	Neuroblastoma and other peripheral nervous cell tumors	Rate	Female	Age-standardized	2010	1.34423715761324	1.13498156522653	1.56065369046899	l
DALYs (Disability-Adjusted Life Years)	Central Asia	Neuroblastoma and other peripheral nervous cell tumors	Rate	Both	Age-standardized	2010	1.70142563981192	1.46505904752457	2.00986394658736	d
DALYs (Disability-Adjusted Life Years)	South Asia	Neuroblastoma and other peripheral nervous cell tumors	Rate	Male	Age-standardized	2003	2.6420390604139	2.12024749164586	3.31394862168015	h
DALYs (Disability-Adjusted Life Years)	South Asia	Neuroblastoma and other peripheral nervous cell tumors	Rate	Female	Age-standardized	2003	2.38376365827705	1.50935709743532	3.47147897906313	l
DALYs (Disability-Adjusted Life Years)	South Asia	Neuroblastoma and other peripheral nervous cell tumors	Rate	Both	Age-standardized	2003	2.51748505915798	1.93197640050799	3.15718642214965	d
DALYs (Disability-Adjusted Life Years)	Central Asia	Neuroblastoma and other peripheral nervous cell tumors	Rate	Male	Age-standardized	2008	1.92181948346693	1.59438431021937	2.33646692443974	h
DALYs (Disability-Adjusted Life Years)	Central Asia	Neuroblastoma and other peripheral nervous cell tumors	Rate	Female	Age-standardized	2008	1.22973450272107	1.05244373799842	1.45037137808283	l
DALYs (Disability-Adjusted Life Years)	Central Asia	Neuroblastoma and other peripheral nervous cell tumors	Rate	Both	Age-standardized	2008	1.56213396532113	1.32207739178066	1.87909627765654	d
DALYs (Disability-Adjusted Life Years)	Asia	Neuroblastoma and other peripheral nervous cell tumors	Rate	Male	Age-standardized	2008	3.08974677948409	2.72189595075939	3.57489190403933	h
DALYs (Disability-Adjusted Life Years)	Asia	Neuroblastoma and other peripheral nervous cell tumors	Rate	Female	Age-standardized	2008	2.63063386683907	1.9702030799131	3.48220103827623	l
DALYs (Disability-Adjusted Life Years)	Asia	Neuroblastoma and other peripheral nervous cell tumors	Rate	Both	Age-standardized	2008	2.86430172157683	2.42310062516324	3.2837421625499	d
DALYs (Disability-Adjusted Life Years)	South Asia	Neuroblastoma and other peripheral nervous cell tumors	Rate	Male	Age-standardized	2010	3.06056777211228	2.33086047403565	4.03715009237655	h
DALYs (Disability-Adjusted Life Years)	South Asia	Neuroblastoma and other peripheral nervous cell tumors	Rate	Female	Age-standardized	2010	2.80443151178883	2.05362140128082	3.86640319018518	l
DALYs (Disability-Adjusted Life Years)	South Asia	Neuroblastoma and other peripheral nervous cell tumors	Rate	Both	Age-standardized	2010	2.93619398227942	2.28276177574015	3.61926561562873	d
DALYs (Disability-Adjusted Life Years)	Central Asia	Neuroblastoma and other peripheral nervous cell tumors	Rate	Male	Age-standardized	2009	1.9986820171071	1.65472892189104	2.42388646854476	h
DALYs (Disability-Adjusted Life Years)	Central Asia	Neuroblastoma and other peripheral nervous cell tumors	Rate	Female	Age-standardized	2009	1.26918582429549	1.08475358299685	1.4904911345236	l
DALYs (Disability-Adjusted Life Years)	Central Asia	Neuroblastoma and other peripheral nervous cell tumors	Rate	Both	Age-standardized	2009	1.61917189972694	1.37858013416694	1.92004848751477	d
DALYs (Disability-Adjusted Life Years)	Asia	Neuroblastoma and other peripheral nervous cell tumors	Rate	Male	Age-standardized	2006	2.90353255542921	2.56169289850695	3.32360158694306	h
DALYs (Disability-Adjusted Life Years)	Asia	Neuroblastoma and other peripheral nervous cell tumors	Rate	Female	Age-standardized	2006	2.52069918099917	1.8782819326585	3.34899645351055	l
DALYs (Disability-Adjusted Life Years)	Asia	Neuroblastoma and other peripheral nervous cell tumors	Rate	Both	Age-standardized	2006	2.7156666492029	2.28534695985737	3.11287986556269	d
DALYs (Disability-Adjusted Life Years)	South Asia	Neuroblastoma and other peripheral nervous cell tumors	Rate	Male	Age-standardized	2011	3.17727618349539	2.38315100664042	4.16101966068794	h
DALYs (Disability-Adjusted Life Years)	South Asia	Neuroblastoma and other peripheral nervous cell tumors	Rate	Female	Age-standardized	2011	2.91770258048454	2.14738091977186	4.11209204838723	l
DALYs (Disability-Adjusted Life Years)	South Asia	Neuroblastoma and other peripheral nervous cell tumors	Rate	Both	Age-standardized	2011	3.05111431196114	2.34902381400961	3.76166257045684	d
DALYs (Disability-Adjusted Life Years)	Central Asia	Neuroblastoma and other peripheral nervous cell tumors	Rate	Male	Age-standardized	2011	2.17337931664146	1.82221467793448	2.63663775397389	h
DALYs (Disability-Adjusted Life Years)	Central Asia	Neuroblastoma and other peripheral nervous cell tumors	Rate	Female	Age-standardized	2011	1.40685765245608	1.18758486841193	1.62554319679677	l
DALYs (Disability-Adjusted Life Years)	Central Asia	Neuroblastoma and other peripheral nervous cell tumors	Rate	Both	Age-standardized	2011	1.77401236160462	1.51013633920808	2.07737449873243	d
DALYs (Disability-Adjusted Life Years)	East Asia	Neuroblastoma and other peripheral nervous cell tumors	Rate	Male	Age-standardized	2014	4.1905581454155	3.60759331128173	4.76712953984297	h
DALYs (Disability-Adjusted Life Years)	East Asia	Neuroblastoma and other peripheral nervous cell tumors	Rate	Female	Age-standardized	2014	2.91356657895026	1.82321860820996	3.53456555450068	l
DALYs (Disability-Adjusted Life Years)	East Asia	Neuroblastoma and other peripheral nervous cell tumors	Rate	Both	Age-standardized	2014	3.56781625143011	2.85345521378597	4.04454185214409	d
DALYs (Disability-Adjusted Life Years)	Southeast Asia	Neuroblastoma and other peripheral nervous cell tumors	Rate	Male	Age-standardized	2016	3.22216375990436	2.66823799519798	3.85320401816545	h
DALYs (Disability-Adjusted Life Years)	Southeast Asia	Neuroblastoma and other peripheral nervous cell tumors	Rate	Female	Age-standardized	2016	2.44890563874064	1.48039143735764	3.2434311509902	l
DALYs (Disability-Adjusted Life Years)	Southeast Asia	Neuroblastoma and other peripheral nervous cell tumors	Rate	Both	Age-standardized	2016	2.8388477101413	2.29724793205479	3.37286843223119	d
DALYs (Disability-Adjusted Life Years)	Central Asia	Neuroblastoma and other peripheral nervous cell tumors	Rate	Male	Age-standardized	2012	2.21612564713696	1.85902328573441	2.67197938144172	h
DALYs (Disability-Adjusted Life Years)	Central Asia	Neuroblastoma and other peripheral nervous cell tumors	Rate	Female	Age-standardized	2012	1.57062994547821	1.33714671481421	1.81393597528225	l
DALYs (Disability-Adjusted Life Years)	Central Asia	Neuroblastoma and other peripheral nervous cell tumors	Rate	Both	Age-standardized	2012	1.87853124422272	1.61381069620454	2.20949426347551	d
DALYs (Disability-Adjusted Life Years)	Southeast Asia	Neuroblastoma and other peripheral nervous cell tumors	Rate	Male	Age-standardized	2015	3.16116193849191	2.59304471757948	3.72863897414979	h
DALYs (Disability-Adjusted Life Years)	Southeast Asia	Neuroblastoma and other peripheral nervous cell tumors	Rate	Female	Age-standardized	2015	2.39639950104509	1.47202212792542	3.17230100197341	l
DALYs (Disability-Adjusted Life Years)	Southeast Asia	Neuroblastoma and other peripheral nervous cell tumors	Rate	Both	Age-standardized	2015	2.78208606684322	2.24599521412305	3.28447997232507	d
DALYs (Disability-Adjusted Life Years)	South Asia	Neuroblastoma and other peripheral nervous cell tumors	Rate	Male	Age-standardized	2013	3.50827212104519	2.6513954871532	4.61901011020704	h
DALYs (Disability-Adjusted Life Years)	South Asia	Neuroblastoma and other peripheral nervous cell tumors	Rate	Female	Age-standardized	2013	3.26461074890799	2.40026636573685	4.58419496390151	l
DALYs (Disability-Adjusted Life Years)	South Asia	Neuroblastoma and other peripheral nervous cell tumors	Rate	Both	Age-standardized	2013	3.38975449030794	2.65333319068294	4.16942816049398	d
DALYs (Disability-Adjusted Life Years)	Asia	Neuroblastoma and other peripheral nervous cell tumors	Rate	Male	Age-standardized	2007	2.94528631897256	2.5879270995215	3.3858325023041	h
DALYs (Disability-Adjusted Life Years)	Asia	Neuroblastoma and other peripheral nervous cell tumors	Rate	Female	Age-standardized	2007	2.53818910192303	1.93246717251587	3.3791848621733	l
DALYs (Disability-Adjusted Life Years)	Asia	Neuroblastoma and other peripheral nervous cell tumors	Rate	Both	Age-standardized	2007	2.74536688335922	2.32328027880892	3.15247891685249	d
DALYs (Disability-Adjusted Life Years)	Central Asia	Neuroblastoma and other peripheral nervous cell tumors	Rate	Male	Age-standardized	2013	2.43012116244981	2.00425234321448	2.96229086641577	h
DALYs (Disability-Adjusted Life Years)	Central Asia	Neuroblastoma and other peripheral nervous cell tumors	Rate	Female	Age-standardized	2013	1.50538347192628	1.27917250901862	1.74324876728433	l
DALYs (Disability-Adjusted Life Years)	Central Asia	Neuroblastoma and other peripheral nervous cell tumors	Rate	Both	Age-standardized	2013	1.94677115245368	1.64727216067832	2.30875750863955	d
DALYs (Disability-Adjusted Life Years)	East Asia	Neuroblastoma and other peripheral nervous cell tumors	Rate	Male	Age-standardized	2015	4.16380682121755	3.49965664131577	4.79335438987118	h
DALYs (Disability-Adjusted Life Years)	East Asia	Neuroblastoma and other peripheral nervous cell tumors	Rate	Female	Age-standardized	2015	2.84435284426047	1.75427482427313	3.49875024916262	l
DALYs (Disability-Adjusted Life Years)	East Asia	Neuroblastoma and other peripheral nervous cell tumors	Rate	Both	Age-standardized	2015	3.51849114369255	2.7937936946278	4.01458409244607	d
DALYs (Disability-Adjusted Life Years)	Southeast Asia	Neuroblastoma and other peripheral nervous cell tumors	Rate	Male	Age-standardized	2017	3.27131926769981	2.71116951675254	3.89095052893708	h
DALYs (Disability-Adjusted Life Years)	Southeast Asia	Neuroblastoma and other peripheral nervous cell tumors	Rate	Female	Age-standardized	2017	2.48494583296966	1.5378758108471	3.27930886071515	l
DALYs (Disability-Adjusted Life Years)	Southeast Asia	Neuroblastoma and other peripheral nervous cell tumors	Rate	Both	Age-standardized	2017	2.88155094984705	2.3143016552028	3.46223594133863	d
DALYs (Disability-Adjusted Life Years)	South Asia	Neuroblastoma and other peripheral nervous cell tumors	Rate	Male	Age-standardized	2006	2.74477637444497	2.19059536764261	3.52428249470751	h
DALYs (Disability-Adjusted Life Years)	South Asia	Neuroblastoma and other peripheral nervous cell tumors	Rate	Female	Age-standardized	2006	2.5015589323852	1.73891576079334	3.52626325548148	l
DALYs (Disability-Adjusted Life Years)	South Asia	Neuroblastoma and other peripheral nervous cell tumors	Rate	Both	Age-standardized	2006	2.62693557267772	2.05903870659995	3.26906600062525	d
DALYs (Disability-Adjusted Life Years)	Central Asia	Neuroblastoma and other peripheral nervous cell tumors	Rate	Male	Age-standardized	2014	2.54500876578409	2.09274802328	3.11366225150071	h
DALYs (Disability-Adjusted Life Years)	Central Asia	Neuroblastoma and other peripheral nervous cell tumors	Rate	Female	Age-standardized	2014	1.4807983360366	1.25644483103731	1.73292633928028	l
DALYs (Disability-Adjusted Life Years)	Central Asia	Neuroblastoma and other peripheral nervous cell tumors	Rate	Both	Age-standardized	2014	1.98937865463553	1.67508479757547	2.3669810487459	d
DALYs (Disability-Adjusted Life Years)	East Asia	Neuroblastoma and other peripheral nervous cell tumors	Rate	Male	Age-standardized	2016	4.14301221297059	3.49978159894034	4.86633063957932	h
DALYs (Disability-Adjusted Life Years)	East Asia	Neuroblastoma and other peripheral nervous cell tumors	Rate	Female	Age-standardized	2016	2.83727244530131	1.70371633192344	3.51978860843301	l
DALYs (Disability-Adjusted Life Years)	East Asia	Neuroblastoma and other peripheral nervous cell tumors	Rate	Both	Age-standardized	2016	3.5027024725932	2.70757547554677	4.07677124721863	d
DALYs (Disability-Adjusted Life Years)	Asia	Neuroblastoma and other peripheral nervous cell tumors	Rate	Male	Age-standardized	2010	3.32783249698266	2.90195408319119	3.82764897026459	h
DALYs (Disability-Adjusted Life Years)	Asia	Neuroblastoma and other peripheral nervous cell tumors	Rate	Female	Age-standardized	2010	2.774332549268	2.04209544930066	3.5350396971657	l
DALYs (Disability-Adjusted Life Years)	Asia	Neuroblastoma and other peripheral nervous cell tumors	Rate	Both	Age-standardized	2010	3.05563146548934	2.55860226164891	3.50061035035071	d
DALYs (Disability-Adjusted Life Years)	Southeast Asia	Neuroblastoma and other peripheral nervous cell tumors	Rate	Male	Age-standardized	2018	3.30295336756479	2.74505028538174	3.96467100908014	h
DALYs (Disability-Adjusted Life Years)	Southeast Asia	Neuroblastoma and other peripheral nervous cell tumors	Rate	Female	Age-standardized	2018	2.51939346953494	1.56163252543069	3.3585634175617	l
DALYs (Disability-Adjusted Life Years)	Southeast Asia	Neuroblastoma and other peripheral nervous cell tumors	Rate	Both	Age-standardized	2018	2.91437184470021	2.3242265341538	3.50402737522976	d
DALYs (Disability-Adjusted Life Years)	Asia	Neuroblastoma and other peripheral nervous cell tumors	Rate	Male	Age-standardized	2009	3.21409491267561	2.82497216625913	3.70443351549333	h
DALYs (Disability-Adjusted Life Years)	Asia	Neuroblastoma and other peripheral nervous cell tumors	Rate	Female	Age-standardized	2009	2.70470664081025	2.02289983196954	3.49380369729715	l
DALYs (Disability-Adjusted Life Years)	Asia	Neuroblastoma and other peripheral nervous cell tumors	Rate	Both	Age-standardized	2009	2.9639019664755	2.49541998656412	3.38162723440454	d
DALYs (Disability-Adjusted Life Years)	South Asia	Neuroblastoma and other peripheral nervous cell tumors	Rate	Male	Age-standardized	2005	2.72291185929615	2.1655638136022	3.46890633145224	h
DALYs (Disability-Adjusted Life Years)	South Asia	Neuroblastoma and other peripheral nervous cell tumors	Rate	Female	Age-standardized	2005	2.46348349288806	1.6446908706864	3.50842325327239	l
DALYs (Disability-Adjusted Life Years)	South Asia	Neuroblastoma and other peripheral nervous cell tumors	Rate	Both	Age-standardized	2005	2.59739356429017	2.00795686312686	3.29287747484646	d
DALYs (Disability-Adjusted Life Years)	South Asia	Neuroblastoma and other peripheral nervous cell tumors	Rate	Male	Age-standardized	2004	2.67257702882531	2.1538981674224	3.41313267861006	h
DALYs (Disability-Adjusted Life Years)	South Asia	Neuroblastoma and other peripheral nervous cell tumors	Rate	Female	Age-standardized	2004	2.39819843243397	1.57119790928796	3.463504970766	l
DALYs (Disability-Adjusted Life Years)	South Asia	Neuroblastoma and other peripheral nervous cell tumors	Rate	Both	Age-standardized	2004	2.54007784872955	1.95971686258134	3.20968363121303	d
DALYs (Disability-Adjusted Life Years)	Southeast Asia	Neuroblastoma and other peripheral nervous cell tumors	Rate	Male	Age-standardized	2020	3.26692119173511	2.70147221891964	3.92239155439949	h
DALYs (Disability-Adjusted Life Years)	Southeast Asia	Neuroblastoma and other peripheral nervous cell tumors	Rate	Female	Age-standardized	2020	2.47056414559182	1.53020135376321	3.33612573063171	l
DALYs (Disability-Adjusted Life Years)	Southeast Asia	Neuroblastoma and other peripheral nervous cell tumors	Rate	Both	Age-standardized	2020	2.87162747124565	2.31224365933902	3.47765255169218	d
DALYs (Disability-Adjusted Life Years)	East Asia	Neuroblastoma and other peripheral nervous cell tumors	Rate	Male	Age-standardized	2017	4.17200952786415	3.39366645451612	4.9382019572826	h
DALYs (Disability-Adjusted Life Years)	East Asia	Neuroblastoma and other peripheral nervous cell tumors	Rate	Female	Age-standardized	2017	2.877472670374	1.7127492969943	3.65034021175291	l
DALYs (Disability-Adjusted Life Years)	East Asia	Neuroblastoma and other peripheral nervous cell tumors	Rate	Both	Age-standardized	2017	3.53727489779031	2.68729251802828	4.12479485242502	d
DALYs (Disability-Adjusted Life Years)	Central Asia	Neuroblastoma and other peripheral nervous cell tumors	Rate	Male	Age-standardized	2015	2.67647646933739	2.23115951105054	3.250177296591	h
DALYs (Disability-Adjusted Life Years)	Central Asia	Neuroblastoma and other peripheral nervous cell tumors	Rate	Female	Age-standardized	2015	1.56387815796953	1.33479278356738	1.82113530030551	l
DALYs (Disability-Adjusted Life Years)	Central Asia	Neuroblastoma and other peripheral nervous cell tumors	Rate	Both	Age-standardized	2015	2.09539056878875	1.76750681626564	2.48591935697388	d
DALYs (Disability-Adjusted Life Years)	Southeast Asia	Neuroblastoma and other peripheral nervous cell tumors	Rate	Male	Age-standardized	2019	3.37023088632991	2.79543408541179	4.00638580518092	h
DALYs (Disability-Adjusted Life Years)	Southeast Asia	Neuroblastoma and other peripheral nervous cell tumors	Rate	Female	Age-standardized	2019	2.5622089841566	1.59895436136941	3.49491727400106	l
DALYs (Disability-Adjusted Life Years)	Southeast Asia	Neuroblastoma and other peripheral nervous cell tumors	Rate	Both	Age-standardized	2019	2.96938142213765	2.40601101923666	3.57566595302159	d
DALYs (Disability-Adjusted Life Years)	South Asia	Neuroblastoma and other peripheral nervous cell tumors	Rate	Male	Age-standardized	2014	3.68598073475572	2.74946963427206	4.89939239115506	h
DALYs (Disability-Adjusted Life Years)	South Asia	Neuroblastoma and other peripheral nervous cell tumors	Rate	Female	Age-standardized	2014	3.41162346013991	2.51995696195673	4.67671474028276	l
DALYs (Disability-Adjusted Life Years)	South Asia	Neuroblastoma and other peripheral nervous cell tumors	Rate	Both	Age-standardized	2014	3.55248007432307	2.7647679145063	4.35119085858479	d
DALYs (Disability-Adjusted Life Years)	South Asia	Neuroblastoma and other peripheral nervous cell tumors	Rate	Male	Age-standardized	2004	2.67257702882531	2.1538981674224	3.41313267861006	h
DALYs (Disability-Adjusted Life Years)	South Asia	Neuroblastoma and other peripheral nervous cell tumors	Rate	Female	Age-standardized	2004	2.39819843243397	1.57119790928796	3.463504970766	l
DALYs (Disability-Adjusted Life Years)	South Asia	Neuroblastoma and other peripheral nervous cell tumors	Rate	Both	Age-standardized	2004	2.54007784872955	1.95971686258134	3.20968363121303	d
DALYs (Disability-Adjusted Life Years)	South Asia	Neuroblastoma and other peripheral nervous cell tumors	Rate	Male	Age-standardized	2018	4.31880601867374	3.05509652657234	5.86780397760827	h
DALYs (Disability-Adjusted Life Years)	South Asia	Neuroblastoma and other peripheral nervous cell tumors	Rate	Female	Age-standardized	2018	3.97430853934847	2.68797392166426	5.6526684502444	l
DALYs (Disability-Adjusted Life Years)	South Asia	Neuroblastoma and other peripheral nervous cell tumors	Rate	Both	Age-standardized	2018	4.15123084847895	3.09723809119727	5.31818462444329	d
DALYs (Disability-Adjusted Life Years)	East Asia	Neuroblastoma and other peripheral nervous cell tumors	Rate	Male	Age-standardized	2019	4.20354442771585	3.27946755161017	5.18007963138748	h
DALYs (Disability-Adjusted Life Years)	East Asia	Neuroblastoma and other peripheral nervous cell tumors	Rate	Female	Age-standardized	2019	2.9124486753906	1.74254113797427	3.84249948664908	l
DALYs (Disability-Adjusted Life Years)	East Asia	Neuroblastoma and other peripheral nervous cell tumors	Rate	Both	Age-standardized	2019	3.56934289294076	2.7586312813049	4.28693211952559	d
DALYs (Disability-Adjusted Life Years)	South Asia	Neuroblastoma and other peripheral nervous cell tumors	Rate	Male	Age-standardized	2015	3.89819397970541	2.89923327596417	5.13951140270776	h
DALYs (Disability-Adjusted Life Years)	South Asia	Neuroblastoma and other peripheral nervous cell tumors	Rate	Female	Age-standardized	2015	3.59493582236421	2.56844196831314	4.94914616977705	l
DALYs (Disability-Adjusted Life Years)	South Asia	Neuroblastoma and other peripheral nervous cell tumors	Rate	Both	Age-standardized	2015	3.75075015469045	2.92568112975061	4.66132124171574	d
DALYs (Disability-Adjusted Life Years)	East Asia	Neuroblastoma and other peripheral nervous cell tumors	Rate	Male	Age-standardized	2018	4.18119458309756	3.35193305337103	5.0090560734487	h
DALYs (Disability-Adjusted Life Years)	East Asia	Neuroblastoma and other peripheral nervous cell tumors	Rate	Female	Age-standardized	2018	2.89977293807575	1.76164060301648	3.69856810143294	l
DALYs (Disability-Adjusted Life Years)	East Asia	Neuroblastoma and other peripheral nervous cell tumors	Rate	Both	Age-standardized	2018	3.55226828058262	2.76005590617926	4.15363193283171	d
DALYs (Disability-Adjusted Life Years)	South Asia	Neuroblastoma and other peripheral nervous cell tumors	Rate	Male	Age-standardized	2016	4.0611805816316	2.97203745908717	5.46322568209459	h
DALYs (Disability-Adjusted Life Years)	South Asia	Neuroblastoma and other peripheral nervous cell tumors	Rate	Female	Age-standardized	2016	3.76351521170165	2.65846812359439	5.0982405629583	l
DALYs (Disability-Adjusted Life Years)	South Asia	Neuroblastoma and other peripheral nervous cell tumors	Rate	Both	Age-standardized	2016	3.91639452540268	2.9881642047915	4.91423444002655	d
DALYs (Disability-Adjusted Life Years)	Southeast Asia	Neuroblastoma and other peripheral nervous cell tumors	Rate	Male	Age-standardized	2021	3.31304886501406	2.72234425037	3.99056692808894	h
DALYs (Disability-Adjusted Life Years)	Southeast Asia	Neuroblastoma and other peripheral nervous cell tumors	Rate	Female	Age-standardized	2021	2.48841218651366	1.52767797740987	3.40366350638675	l
DALYs (Disability-Adjusted Life Years)	Southeast Asia	Neuroblastoma and other peripheral nervous cell tumors	Rate	Both	Age-standardized	2021	2.90350373505319	2.32267683786193	3.56344756170047	d
DALYs (Disability-Adjusted Life Years)	Asia	Neuroblastoma and other peripheral nervous cell tumors	Rate	Male	Age-standardized	2011	3.45205521910416	2.97565062010303	4.00497731806084	h
DALYs (Disability-Adjusted Life Years)	Asia	Neuroblastoma and other peripheral nervous cell tumors	Rate	Female	Age-standardized	2011	2.85481030048239	2.07516949655793	3.68442556557895	l
DALYs (Disability-Adjusted Life Years)	Asia	Neuroblastoma and other peripheral nervous cell tumors	Rate	Both	Age-standardized	2011	3.15799594273475	2.60897228141871	3.62257713446677	d
DALYs (Disability-Adjusted Life Years)	South Asia	Neuroblastoma and other peripheral nervous cell tumors	Rate	Male	Age-standardized	2016	4.0611805816316	2.97203745908717	5.46322568209459	h
DALYs (Disability-Adjusted Life Years)	South Asia	Neuroblastoma and other peripheral nervous cell tumors	Rate	Female	Age-standardized	2016	3.76351521170165	2.65846812359439	5.0982405629583	l
DALYs (Disability-Adjusted Life Years)	South Asia	Neuroblastoma and other peripheral nervous cell tumors	Rate	Both	Age-standardized	2016	3.91639452540268	2.9881642047915	4.91423444002655	d
DALYs (Disability-Adjusted Life Years)	South Asia	Neuroblastoma and other peripheral nervous cell tumors	Rate	Male	Age-standardized	2019	4.4746910663425	3.08269262106399	6.17408111324868	h
DALYs (Disability-Adjusted Life Years)	South Asia	Neuroblastoma and other peripheral nervous cell tumors	Rate	Female	Age-standardized	2019	4.07777132807699	2.74672438603084	5.9299958717135	l
DALYs (Disability-Adjusted Life Years)	South Asia	Neuroblastoma and other peripheral nervous cell tumors	Rate	Both	Age-standardized	2019	4.28175528870199	3.17416133835768	5.52052039636613	d
DALYs (Disability-Adjusted Life Years)	Central Asia	Neuroblastoma and other peripheral nervous cell tumors	Rate	Male	Age-standardized	2016	2.91781499635269	2.41629881119529	3.58842468038458	h
DALYs (Disability-Adjusted Life Years)	Central Asia	Neuroblastoma and other peripheral nervous cell tumors	Rate	Female	Age-standardized	2016	1.60535297134539	1.36296330050878	1.8912795473269	l
DALYs (Disability-Adjusted Life Years)	Central Asia	Neuroblastoma and other peripheral nervous cell tumors	Rate	Both	Age-standardized	2016	2.23261037808433	1.86620280236925	2.65974910374077	d
DALYs (Disability-Adjusted Life Years)	East Asia	Neuroblastoma and other peripheral nervous cell tumors	Rate	Male	Age-standardized	2020	3.89134218279261	2.93762404825071	4.79924116085287	h
DALYs (Disability-Adjusted Life Years)	East Asia	Neuroblastoma and other peripheral nervous cell tumors	Rate	Female	Age-standardized	2020	2.6908532186152	1.68432245620426	3.48154369474218	l
DALYs (Disability-Adjusted Life Years)	East Asia	Neuroblastoma and other peripheral nervous cell tumors	Rate	Both	Age-standardized	2020	3.29933231233554	2.51938963274271	3.95566720574999	d
DALYs (Disability-Adjusted Life Years)	Asia	Neuroblastoma and other peripheral nervous cell tumors	Rate	Male	Age-standardized	2012	3.54231442509353	3.02855282896865	4.103051824103	h
DALYs (Disability-Adjusted Life Years)	Asia	Neuroblastoma and other peripheral nervous cell tumors	Rate	Female	Age-standardized	2012	2.90781772833968	2.10698047389559	3.71075015371724	l
DALYs (Disability-Adjusted Life Years)	Asia	Neuroblastoma and other peripheral nervous cell tumors	Rate	Both	Age-standardized	2012	3.22957902851155	2.62856242836611	3.7325722680938	d
DALYs (Disability-Adjusted Life Years)	Central Asia	Neuroblastoma and other peripheral nervous cell tumors	Rate	Male	Age-standardized	2017	2.99548201930296	2.42775007669743	3.70954082868855	h
DALYs (Disability-Adjusted Life Years)	Central Asia	Neuroblastoma and other peripheral nervous cell tumors	Rate	Female	Age-standardized	2017	1.59868891055773	1.34803725925119	1.8895100889978	l
DALYs (Disability-Adjusted Life Years)	Central Asia	Neuroblastoma and other peripheral nervous cell tumors	Rate	Both	Age-standardized	2017	2.26754049414225	1.8915847874032	2.72501125177401	d
DALYs (Disability-Adjusted Life Years)	South Asia	Neuroblastoma and other peripheral nervous cell tumors	Rate	Male	Age-standardized	2009	2.98789654946629	2.30950527812716	3.9397955272966	h
DALYs (Disability-Adjusted Life Years)	South Asia	Neuroblastoma and other peripheral nervous cell tumors	Rate	Female	Age-standardized	2009	2.72108736844126	2.00143825131946	3.7635485234705	l
DALYs (Disability-Adjusted Life Years)	South Asia	Neuroblastoma and other peripheral nervous cell tumors	Rate	Both	Age-standardized	2009	2.85850699838828	2.24781481180195	3.49792368361453	d
DALYs (Disability-Adjusted Life Years)	South Asia	Neuroblastoma and other peripheral nervous cell tumors	Rate	Male	Age-standardized	2017	4.21874982922372	3.03726787380489	5.6319127778077	h
DALYs (Disability-Adjusted Life Years)	South Asia	Neuroblastoma and other peripheral nervous cell tumors	Rate	Female	Age-standardized	2017	3.90626193243471	2.6822941741229	5.36809331357171	l
DALYs (Disability-Adjusted Life Years)	South Asia	Neuroblastoma and other peripheral nervous cell tumors	Rate	Both	Age-standardized	2017	4.06680373959705	3.06315646968387	5.20698532531888	d
DALYs (Disability-Adjusted Life Years)	South Asia	Neuroblastoma and other peripheral nervous cell tumors	Rate	Male	Age-standardized	2020	4.287258914133	2.91306417361483	6.10349122984617	h
DALYs (Disability-Adjusted Life Years)	South Asia	Neuroblastoma and other peripheral nervous cell tumors	Rate	Female	Age-standardized	2020	3.69167517491436	2.43665872354926	5.48827117900403	l
DALYs (Disability-Adjusted Life Years)	South Asia	Neuroblastoma and other peripheral nervous cell tumors	Rate	Both	Age-standardized	2020	3.99904884447401	2.94525375052028	5.3669409218018	d
DALYs (Disability-Adjusted Life Years)	East Asia	Neuroblastoma and other peripheral nervous cell tumors	Rate	Male	Age-standardized	2021	3.87842887749833	3.06625899137188	4.87710133529938	h
DALYs (Disability-Adjusted Life Years)	East Asia	Neuroblastoma and other peripheral nervous cell tumors	Rate	Female	Age-standardized	2021	2.67534487599665	1.71131561990233	3.53775678740457	l
DALYs (Disability-Adjusted Life Years)	East Asia	Neuroblastoma and other peripheral nervous cell tumors	Rate	Both	Age-standardized	2021	3.28504278386478	2.47814157466205	3.96631387825758	d
DALYs (Disability-Adjusted Life Years)	South Asia	Neuroblastoma and other peripheral nervous cell tumors	Rate	Male	Age-standardized	2012	3.30630452820261	2.45431061372512	4.35862482335456	h
DALYs (Disability-Adjusted Life Years)	South Asia	Neuroblastoma and other peripheral nervous cell tumors	Rate	Female	Age-standardized	2012	3.04278058407296	2.25787609182008	4.26757913246563	l
DALYs (Disability-Adjusted Life Years)	South Asia	Neuroblastoma and other peripheral nervous cell tumors	Rate	Both	Age-standardized	2012	3.17828444348523	2.42918151896385	3.96080023211681	d
DALYs (Disability-Adjusted Life Years)	Asia	Neuroblastoma and other peripheral nervous cell tumors	Rate	Male	Age-standardized	2015	3.88578487782118	3.23806613782206	4.6294287242943	h
DALYs (Disability-Adjusted Life Years)	Asia	Neuroblastoma and other peripheral nervous cell tumors	Rate	Female	Age-standardized	2015	3.16019641086732	2.22045405443818	3.9570512596472	l
DALYs (Disability-Adjusted Life Years)	Asia	Neuroblastoma and other peripheral nervous cell tumors	Rate	Both	Age-standardized	2015	3.52720974679468	2.85667049688209	4.0976154857062	d
DALYs (Disability-Adjusted Life Years)	South Asia	Neuroblastoma and other peripheral nervous cell tumors	Rate	Male	Age-standardized	2011	3.17727618349539	2.38315100664042	4.16101966068794	h
DALYs (Disability-Adjusted Life Years)	South Asia	Neuroblastoma and other peripheral nervous cell tumors	Rate	Female	Age-standardized	2011	2.91770258048454	2.14738091977186	4.11209204838723	l
DALYs (Disability-Adjusted Life Years)	South Asia	Neuroblastoma and other peripheral nervous cell tumors	Rate	Both	Age-standardized	2011	3.05111431196114	2.34902381400961	3.76166257045684	d
DALYs (Disability-Adjusted Life Years)	Central Asia	Neuroblastoma and other peripheral nervous cell tumors	Rate	Male	Age-standardized	2019	2.97124757863813	2.37057623553308	3.71440088797179	h
DALYs (Disability-Adjusted Life Years)	Central Asia	Neuroblastoma and other peripheral nervous cell tumors	Rate	Female	Age-standardized	2019	1.48979917977388	1.23887658401283	1.78645708787732	l
DALYs (Disability-Adjusted Life Years)	Central Asia	Neuroblastoma and other peripheral nervous cell tumors	Rate	Both	Age-standardized	2019	2.20269933448823	1.80446616892276	2.66531381244867	d
DALYs (Disability-Adjusted Life Years)	Central Asia	Neuroblastoma and other peripheral nervous cell tumors	Rate	Male	Age-standardized	2018	2.81683183591693	2.30530183528983	3.48093726169968	h
DALYs (Disability-Adjusted Life Years)	Central Asia	Neuroblastoma and other peripheral nervous cell tumors	Rate	Female	Age-standardized	2018	1.5069023542692	1.25524522737811	1.78646160498183	l
DALYs (Disability-Adjusted Life Years)	Central Asia	Neuroblastoma and other peripheral nervous cell tumors	Rate	Both	Age-standardized	2018	2.13546137843613	1.7709181194772	2.58426339683615	d
DALYs (Disability-Adjusted Life Years)	Asia	Neuroblastoma and other peripheral nervous cell tumors	Rate	Male	Age-standardized	2013	3.66367279117618	3.14025028428506	4.31610913294892	h
DALYs (Disability-Adjusted Life Years)	Asia	Neuroblastoma and other peripheral nervous cell tumors	Rate	Female	Age-standardized	2013	3.01314513664036	2.14878623182302	3.82953062890121	l
DALYs (Disability-Adjusted Life Years)	Asia	Neuroblastoma and other peripheral nervous cell tumors	Rate	Both	Age-standardized	2013	3.34264135989402	2.76464538226119	3.85031658718338	d
DALYs (Disability-Adjusted Life Years)	South Asia	Neuroblastoma and other peripheral nervous cell tumors	Rate	Male	Age-standardized	2020	4.287258914133	2.91306417361483	6.10349122984617	h
DALYs (Disability-Adjusted Life Years)	South Asia	Neuroblastoma and other peripheral nervous cell tumors	Rate	Female	Age-standardized	2020	3.69167517491436	2.43665872354926	5.48827117900403	l
DALYs (Disability-Adjusted Life Years)	South Asia	Neuroblastoma and other peripheral nervous cell tumors	Rate	Both	Age-standardized	2020	3.99904884447401	2.94525375052028	5.3669409218018	d
DALYs (Disability-Adjusted Life Years)	Asia	Neuroblastoma and other peripheral nervous cell tumors	Rate	Male	Age-standardized	2017	4.04891991160392	3.31392022420038	4.87373669513923	h
DALYs (Disability-Adjusted Life Years)	Asia	Neuroblastoma and other peripheral nervous cell tumors	Rate	Female	Age-standardized	2017	3.31500846361407	2.28386786812848	4.18588002255501	l
DALYs (Disability-Adjusted Life Years)	Asia	Neuroblastoma and other peripheral nervous cell tumors	Rate	Both	Age-standardized	2017	3.68622114526193	2.92748661995898	4.37991014488367	d
DALYs (Disability-Adjusted Life Years)	Asia	Neuroblastoma and other peripheral nervous cell tumors	Rate	Male	Age-standardized	2014	3.781731584464	3.18651215816186	4.48306690608308	h
DALYs (Disability-Adjusted Life Years)	Asia	Neuroblastoma and other peripheral nervous cell tumors	Rate	Female	Age-standardized	2014	3.0893167490239	2.21634740141478	3.8937951314855	l
DALYs (Disability-Adjusted Life Years)	Asia	Neuroblastoma and other peripheral nervous cell tumors	Rate	Both	Age-standardized	2014	3.43989063665907	2.83309548062344	3.98315027804908	d
DALYs (Disability-Adjusted Life Years)	South Asia	Neuroblastoma and other peripheral nervous cell tumors	Rate	Male	Age-standardized	2021	4.26532856807351	2.82191442912275	6.09878972812446	h
DALYs (Disability-Adjusted Life Years)	South Asia	Neuroblastoma and other peripheral nervous cell tumors	Rate	Female	Age-standardized	2021	3.64894013616461	2.32685907946863	5.42728368041194	l
DALYs (Disability-Adjusted Life Years)	South Asia	Neuroblastoma and other peripheral nervous cell tumors	Rate	Both	Age-standardized	2021	3.96687144408851	2.8755678815111	5.37394242059753	d
DALYs (Disability-Adjusted Life Years)	Asia	Neuroblastoma and other peripheral nervous cell tumors	Rate	Male	Age-standardized	2016	3.96432354605449	3.26227625671918	4.75735631065853	h
DALYs (Disability-Adjusted Life Years)	Asia	Neuroblastoma and other peripheral nervous cell tumors	Rate	Female	Age-standardized	2016	3.22932329939426	2.22938971419292	4.0082022409507	l
DALYs (Disability-Adjusted Life Years)	Asia	Neuroblastoma and other peripheral nervous cell tumors	Rate	Both	Age-standardized	2016	3.60080108994949	2.89159734889519	4.19376014210945	d
DALYs (Disability-Adjusted Life Years)	Central Asia	Neuroblastoma and other peripheral nervous cell tumors	Rate	Male	Age-standardized	2020	2.91502631505242	2.25512880140693	3.62925229593999	h
DALYs (Disability-Adjusted Life Years)	Central Asia	Neuroblastoma and other peripheral nervous cell tumors	Rate	Female	Age-standardized	2020	1.45084885680357	1.19289481981866	1.76184041994213	l
DALYs (Disability-Adjusted Life Years)	Central Asia	Neuroblastoma and other peripheral nervous cell tumors	Rate	Both	Age-standardized	2020	2.15520738887313	1.7188651463434	2.65686467921782	d
DALYs (Disability-Adjusted Life Years)	South Asia	Neuroblastoma and other peripheral nervous cell tumors	Rate	Male	Age-standardized	2015	3.89819397970541	2.89923327596417	5.13951140270776	h
DALYs (Disability-Adjusted Life Years)	South Asia	Neuroblastoma and other peripheral nervous cell tumors	Rate	Female	Age-standardized	2015	3.59493582236421	2.56844196831314	4.94914616977705	l
DALYs (Disability-Adjusted Life Years)	South Asia	Neuroblastoma and other peripheral nervous cell tumors	Rate	Both	Age-standardized	2015	3.75075015469045	2.92568112975061	4.66132124171574	d
DALYs (Disability-Adjusted Life Years)	Asia	Neuroblastoma and other peripheral nervous cell tumors	Rate	Male	Age-standardized	2020	4.00554579464696	3.16754704468963	5.06186863640093	h
DALYs (Disability-Adjusted Life Years)	Asia	Neuroblastoma and other peripheral nervous cell tumors	Rate	Female	Age-standardized	2020	3.17508297417306	2.24242957242463	4.22615373793071	l
DALYs (Disability-Adjusted Life Years)	Asia	Neuroblastoma and other peripheral nervous cell tumors	Rate	Both	Age-standardized	2020	3.59606268883506	2.80316234809408	4.42649010177942	d
DALYs (Disability-Adjusted Life Years)	Central Asia	Neuroblastoma and other peripheral nervous cell tumors	Rate	Male	Age-standardized	2021	2.9100606448623	2.2401535031457	3.72276939293319	h
DALYs (Disability-Adjusted Life Years)	Central Asia	Neuroblastoma and other peripheral nervous cell tumors	Rate	Female	Age-standardized	2021	1.44754952432475	1.17769575459827	1.78095470184733	l
DALYs (Disability-Adjusted Life Years)	Central Asia	Neuroblastoma and other peripheral nervous cell tumors	Rate	Both	Age-standardized	2021	2.15086944729998	1.69963158757462	2.68248482645291	d
DALYs (Disability-Adjusted Life Years)	Asia	Neuroblastoma and other peripheral nervous cell tumors	Rate	Male	Age-standardized	2018	4.1101499415567	3.29153815564304	5.02811863170677	h
DALYs (Disability-Adjusted Life Years)	Asia	Neuroblastoma and other peripheral nervous cell tumors	Rate	Female	Age-standardized	2018	3.36891598308745	2.31811757027231	4.34046814868379	l
DALYs (Disability-Adjusted Life Years)	Asia	Neuroblastoma and other peripheral nervous cell tumors	Rate	Both	Age-standardized	2018	3.74387290022922	2.95817213051773	4.47104441151007	d
DALYs (Disability-Adjusted Life Years)	Asia	Neuroblastoma and other peripheral nervous cell tumors	Rate	Male	Age-standardized	2019	4.21788950513272	3.34588892480429	5.23398138413328	h
DALYs (Disability-Adjusted Life Years)	Asia	Neuroblastoma and other peripheral nervous cell tumors	Rate	Female	Age-standardized	2019	3.43793662450356	2.41086273946872	4.51728123273652	l
DALYs (Disability-Adjusted Life Years)	Asia	Neuroblastoma and other peripheral nervous cell tumors	Rate	Both	Age-standardized	2019	3.83264005345626	3.03698573626215	4.66242649375291	d
DALYs (Disability-Adjusted Life Years)	Asia	Neuroblastoma and other peripheral nervous cell tumors	Rate	Male	Age-standardized	2021	4.01441205025791	3.12115155630714	5.11865887898252	h
DALYs (Disability-Adjusted Life Years)	Asia	Neuroblastoma and other peripheral nervous cell tumors	Rate	Female	Age-standardized	2021	3.15714576440757	2.20109553581272	4.24216455130405	l
DALYs (Disability-Adjusted Life Years)	Asia	Neuroblastoma and other peripheral nervous cell tumors	Rate	Both	Age-standardized	2021	3.59166038355902	2.79364718875929	4.43994138926127	d
DALYs (Disability-Adjusted Life Years)	South Asia	Neuroblastoma and other peripheral nervous cell tumors	Rate	Male	Age-standardized	2017	4.21874982922372	3.03726787380489	5.6319127778077	h
DALYs (Disability-Adjusted Life Years)	South Asia	Neuroblastoma and other peripheral nervous cell tumors	Rate	Female	Age-standardized	2017	3.90626193243471	2.6822941741229	5.36809331357171	l
DALYs (Disability-Adjusted Life Years)	South Asia	Neuroblastoma and other peripheral nervous cell tumors	Rate	Both	Age-standardized	2017	4.06680373959705	3.06315646968387	5.20698532531888	d
DALYs (Disability-Adjusted Life Years)	South Asia	Neuroblastoma and other peripheral nervous cell tumors	Rate	Male	Age-standardized	2019	4.4746910663425	3.08269262106399	6.17408111324868	h
DALYs (Disability-Adjusted Life Years)	South Asia	Neuroblastoma and other peripheral nervous cell tumors	Rate	Female	Age-standardized	2019	4.07777132807699	2.74672438603084	5.9299958717135	l
DALYs (Disability-Adjusted Life Years)	South Asia	Neuroblastoma and other peripheral nervous cell tumors	Rate	Both	Age-standardized	2019	4.28175528870199	3.17416133835768	5.52052039636613	d
DALYs (Disability-Adjusted Life Years)	South Asia	Neuroblastoma and other peripheral nervous cell tumors	Rate	Male	Age-standardized	2018	4.31880601867374	3.05509652657234	5.86780397760827	h
DALYs (Disability-Adjusted Life Years)	South Asia	Neuroblastoma and other peripheral nervous cell tumors	Rate	Female	Age-standardized	2018	3.97430853934847	2.68797392166426	5.6526684502444	l
DALYs (Disability-Adjusted Life Years)	South Asia	Neuroblastoma and other peripheral nervous cell tumors	Rate	Both	Age-standardized	2018	4.15123084847895	3.09723809119727	5.31818462444329	d
DALYs (Disability-Adjusted Life Years)	Asia	Neuroblastoma and other peripheral nervous cell tumors	Rate	Male	Age-standardized	2001	2.83792579256177	2.51010704275196	3.1717565902305	h
DALYs (Disability-Adjusted Life Years)	Asia	Neuroblastoma and other peripheral nervous cell tumors	Rate	Female	Age-standardized	2001	2.47037128034879	1.62042453136788	3.26732945963261	l
DALYs (Disability-Adjusted Life Years)	Asia	Neuroblastoma and other peripheral nervous cell tumors	Rate	Both	Age-standardized	2001	2.65867885842309	2.19200580658726	3.09606095985574	d
DALYs (Disability-Adjusted Life Years)	Asia	Neuroblastoma and other peripheral nervous cell tumors	Rate	Male	Age-standardized	1997	2.87912819684277	2.43813391699164	3.22893880976487	h
DALYs (Disability-Adjusted Life Years)	Asia	Neuroblastoma and other peripheral nervous cell tumors	Rate	Female	Age-standardized	1997	2.4665998829576	1.48080739168885	3.29380288658844	l
DALYs (Disability-Adjusted Life Years)	Asia	Neuroblastoma and other peripheral nervous cell tumors	Rate	Both	Age-standardized	1997	2.67896225085174	2.14522942718627	3.14771536375441	d
DALYs (Disability-Adjusted Life Years)	South Asia	Neuroblastoma and other peripheral nervous cell tumors	Rate	Male	Age-standardized	2021	4.26532856807351	2.82191442912275	6.09878972812446	h
DALYs (Disability-Adjusted Life Years)	South Asia	Neuroblastoma and other peripheral nervous cell tumors	Rate	Female	Age-standardized	2021	3.64894013616461	2.32685907946863	5.42728368041194	l
DALYs (Disability-Adjusted Life Years)	South Asia	Neuroblastoma and other peripheral nervous cell tumors	Rate	Both	Age-standardized	2021	3.96687144408851	2.8755678815111	5.37394242059753	d
YLDs (Years Lived with Disability)	East Asia	Neuroblastoma and other peripheral nervous cell tumors	Rate	Male	Age-standardized	1990	0.03941695906	0.02428431069	0.06194729206	l
YLDs (Years Lived with Disability)	East Asia	Neuroblastoma and other peripheral nervous cell tumors	Rate	Female	Age-standardized	1990	0.03611695005	0.01744987352	0.06410954554	l
YLDs (Years Lived with Disability)	East Asia	Neuroblastoma and other peripheral nervous cell tumors	Rate	Both	Age-standardized	1990	0.03775164608	0.02219947132	0.06124259723	l
YLDs (Years Lived with Disability)	East Asia	Neuroblastoma and other peripheral nervous cell tumors	Rate	Male	Age-standardized	1991	0.04186844356	0.0261108242	0.06446803132	l
YLDs (Years Lived with Disability)	East Asia	Neuroblastoma and other peripheral nervous cell tumors	Rate	Female	Age-standardized	1991	0.03818146316	0.01831823011	0.06794776323	l
YLDs (Years Lived with Disability)	East Asia	Neuroblastoma and other peripheral nervous cell tumors	Rate	Both	Age-standardized	1991	0.04002160069	0.02413175216	0.06398290316	l
YLDs (Years Lived with Disability)	East Asia	Neuroblastoma and other peripheral nervous cell tumors	Rate	Male	Age-standardized	1992	0.04386558016	0.0274666759	0.06809360107	l
YLDs (Years Lived with Disability)	East Asia	Neuroblastoma and other peripheral nervous cell tumors	Rate	Female	Age-standardized	1992	0.03962671151	0.01930302074	0.07099613004	l
YLDs (Years Lived with Disability)	East Asia	Neuroblastoma and other peripheral nervous cell tumors	Rate	Both	Age-standardized	1992	0.04175883673	0.02512392116	0.06808738533	l
YLDs (Years Lived with Disability)	East Asia	Neuroblastoma and other peripheral nervous cell tumors	Rate	Male	Age-standardized	1993	0.04639814962	0.02967331371	0.07168283955	l
YLDs (Years Lived with Disability)	East Asia	Neuroblastoma and other peripheral nervous cell tumors	Rate	Female	Age-standardized	1993	0.04131106415	0.01944563886	0.07166440694	l
YLDs (Years Lived with Disability)	East Asia	Neuroblastoma and other peripheral nervous cell tumors	Rate	Both	Age-standardized	1993	0.04389397412	0.02705043981	0.07135040557	l
YLDs (Years Lived with Disability)	East Asia	Neuroblastoma and other peripheral nervous cell tumors	Rate	Male	Age-standardized	1994	0.04828862335	0.03102372915	0.07496854105	l
YLDs (Years Lived with Disability)	East Asia	Neuroblastoma and other peripheral nervous cell tumors	Rate	Female	Age-standardized	1994	0.04302771951	0.02146606372	0.07576597655	l
YLDs (Years Lived with Disability)	East Asia	Neuroblastoma and other peripheral nervous cell tumors	Rate	Both	Age-standardized	1994	0.04570812246	0.02823369289	0.07323129698	l
YLDs (Years Lived with Disability)	East Asia	Neuroblastoma and other peripheral nervous cell tumors	Rate	Male	Age-standardized	1995	0.05014802894	0.03237415162	0.07599454686	l
YLDs (Years Lived with Disability)	East Asia	Neuroblastoma and other peripheral nervous cell tumors	Rate	Female	Age-standardized	1995	0.04420218851	0.02204405601	0.07850089504	l
YLDs (Years Lived with Disability)	East Asia	Neuroblastoma and other peripheral nervous cell tumors	Rate	Both	Age-standardized	1995	0.04724810217	0.02890808661	0.07519049126	l
YLDs (Years Lived with Disability)	East Asia	Neuroblastoma and other peripheral nervous cell tumors	Rate	Male	Age-standardized	1996	0.05180388661	0.03344652311	0.07817036307	l
YLDs (Years Lived with Disability)	East Asia	Neuroblastoma and other peripheral nervous cell tumors	Rate	Female	Age-standardized	1996	0.04553365105	0.02275739679	0.07999362655	l
YLDs (Years Lived with Disability)	East Asia	Neuroblastoma and other peripheral nervous cell tumors	Rate	Both	Age-standardized	1996	0.04875680531	0.03048934838	0.07705373852	l
YLDs (Years Lived with Disability)	East Asia	Neuroblastoma and other peripheral nervous cell tumors	Rate	Male	Age-standardized	1997	0.0527559654	0.03402266842	0.08016757171	l
YLDs (Years Lived with Disability)	East Asia	Neuroblastoma and other peripheral nervous cell tumors	Rate	Female	Age-standardized	1997	0.04669033378	0.02326274973	0.08370560261	l
YLDs (Years Lived with Disability)	East Asia	Neuroblastoma and other peripheral nervous cell tumors	Rate	Both	Age-standardized	1997	0.04981150983	0.03090117488	0.07800321893	l
YLDs (Years Lived with Disability)	East Asia	Neuroblastoma and other peripheral nervous cell tumors	Rate	Male	Age-standardized	1998	0.05345544383	0.03423089415	0.08055372923	l
YLDs (Years Lived with Disability)	East Asia	Neuroblastoma and other peripheral nervous cell tumors	Rate	Female	Age-standardized	1998	0.04764179473	0.02449781377	0.08277038425	l
YLDs (Years Lived with Disability)	East Asia	Neuroblastoma and other peripheral nervous cell tumors	Rate	Both	Age-standardized	1998	0.05063630759	0.03125164925	0.08120242176	l
YLDs (Years Lived with Disability)	East Asia	Neuroblastoma and other peripheral nervous cell tumors	Rate	Male	Age-standardized	1999	0.05434319281	0.0351452537	0.08076198648	l
YLDs (Years Lived with Disability)	East Asia	Neuroblastoma and other peripheral nervous cell tumors	Rate	Female	Age-standardized	1999	0.04810414418	0.02528918051	0.08393628805	l
YLDs (Years Lived with Disability)	East Asia	Neuroblastoma and other peripheral nervous cell tumors	Rate	Both	Age-standardized	1999	0.051323746	0.03208743337	0.08251473207	l
YLDs (Years Lived with Disability)	East Asia	Neuroblastoma and other peripheral nervous cell tumors	Rate	Male	Age-standardized	2000	0.05456146409	0.03574536557	0.08001237208	l
YLDs (Years Lived with Disability)	East Asia	Neuroblastoma and other peripheral nervous cell tumors	Rate	Female	Age-standardized	2000	0.04813242675	0.02614736824	0.08065622947	l
YLDs (Years Lived with Disability)	East Asia	Neuroblastoma and other peripheral nervous cell tumors	Rate	Both	Age-standardized	2000	0.05144642956	0.03244595523	0.08209069324	l
YLDs (Years Lived with Disability)	East Asia	Neuroblastoma and other peripheral nervous cell tumors	Rate	Male	Age-standardized	2001	0.05379907632	0.03487439432	0.07838861436	l
YLDs (Years Lived with Disability)	East Asia	Neuroblastoma and other peripheral nervous cell tumors	Rate	Female	Age-standardized	2001	0.04760508356	0.02696096094	0.07905141213	l
YLDs (Years Lived with Disability)	East Asia	Neuroblastoma and other peripheral nervous cell tumors	Rate	Both	Age-standardized	2001	0.05078995514	0.03177673952	0.08117960063	l
YLDs (Years Lived with Disability)	East Asia	Neuroblastoma and other peripheral nervous cell tumors	Rate	Male	Age-standardized	2002	0.05345207063	0.0352839354	0.0768746269	l
YLDs (Years Lived with Disability)	East Asia	Neuroblastoma and other peripheral nervous cell tumors	Rate	Female	Age-standardized	2002	0.04687684926	0.02696821834	0.07717662197	l
YLDs (Years Lived with Disability)	East Asia	Neuroblastoma and other peripheral nervous cell tumors	Rate	Both	Age-standardized	2002	0.05026619076	0.03205493399	0.07770812012	l
YLDs (Years Lived with Disability)	East Asia	Neuroblastoma and other peripheral nervous cell tumors	Rate	Male	Age-standardized	2003	0.05503721167	0.03660563998	0.07884990434	l
YLDs (Years Lived with Disability)	East Asia	Neuroblastoma and other peripheral nervous cell tumors	Rate	Female	Age-standardized	2003	0.04720255984	0.02850956731	0.07727350392	l
YLDs (Years Lived with Disability)	East Asia	Neuroblastoma and other peripheral nervous cell tumors	Rate	Both	Age-standardized	2003	0.05125198885	0.032783192	0.07860867024	l
YLDs (Years Lived with Disability)	East Asia	Neuroblastoma and other peripheral nervous cell tumors	Rate	Male	Age-standardized	2004	0.05640599667	0.03724442508	0.07919000514	l
YLDs (Years Lived with Disability)	East Asia	Neuroblastoma and other peripheral nervous cell tumors	Rate	Female	Age-standardized	2004	0.0484369038	0.02956302089	0.07775006594	l
YLDs (Years Lived with Disability)	East Asia	Neuroblastoma and other peripheral nervous cell tumors	Rate	Both	Age-standardized	2004	0.05254483974	0.03403901295	0.0801826122	l
YLDs (Years Lived with Disability)	East Asia	Neuroblastoma and other peripheral nervous cell tumors	Rate	Male	Age-standardized	2005	0.05846400318	0.03895590652	0.08335932533	l
YLDs (Years Lived with Disability)	East Asia	Neuroblastoma and other peripheral nervous cell tumors	Rate	Female	Age-standardized	2005	0.04845442759	0.02964036092	0.07790445317	l
YLDs (Years Lived with Disability)	East Asia	Neuroblastoma and other peripheral nervous cell tumors	Rate	Both	Age-standardized	2005	0.05363506991	0.03582082999	0.08113681258	l
YLDs (Years Lived with Disability)	East Asia	Neuroblastoma and other peripheral nervous cell tumors	Rate	Male	Age-standardized	2006	0.06174610063	0.04111205946	0.0873387316	l
YLDs (Years Lived with Disability)	East Asia	Neuroblastoma and other peripheral nervous cell tumors	Rate	Female	Age-standardized	2006	0.05008517155	0.03105818416	0.07944704471	l
YLDs (Years Lived with Disability)	East Asia	Neuroblastoma and other peripheral nervous cell tumors	Rate	Both	Age-standardized	2006	0.05612875009	0.03731158125	0.08393687781	l
YLDs (Years Lived with Disability)	East Asia	Neuroblastoma and other peripheral nervous cell tumors	Rate	Male	Age-standardized	2007	0.0658210514	0.04451269501	0.09378388467	l
YLDs (Years Lived with Disability)	East Asia	Neuroblastoma and other peripheral nervous cell tumors	Rate	Female	Age-standardized	2007	0.05119205288	0.03184430031	0.08033990134	l
YLDs (Years Lived with Disability)	East Asia	Neuroblastoma and other peripheral nervous cell tumors	Rate	Both	Age-standardized	2007	0.05879545418	0.03928974738	0.08764942025	l
YLDs (Years Lived with Disability)	East Asia	Neuroblastoma and other peripheral nervous cell tumors	Rate	Male	Age-standardized	2008	0.07196594683	0.04948917364	0.10207216673	l
YLDs (Years Lived with Disability)	East Asia	Neuroblastoma and other peripheral nervous cell tumors	Rate	Female	Age-standardized	2008	0.05470971148	0.03394344784	0.08463302879	l
YLDs (Years Lived with Disability)	East Asia	Neuroblastoma and other peripheral nervous cell tumors	Rate	Both	Age-standardized	2008	0.0637003253	0.0433012288	0.09520883938	l
YLDs (Years Lived with Disability)	East Asia	Neuroblastoma and other peripheral nervous cell tumors	Rate	Male	Age-standardized	2009	0.07952722711	0.05298902278	0.11270692518	l
YLDs (Years Lived with Disability)	East Asia	Neuroblastoma and other peripheral nervous cell tumors	Rate	Female	Age-standardized	2009	0.05875160319	0.03599089512	0.08817137605	l
YLDs (Years Lived with Disability)	East Asia	Neuroblastoma and other peripheral nervous cell tumors	Rate	Both	Age-standardized	2009	0.06960535798	0.04706879688	0.1020996873	l
YLDs (Years Lived with Disability)	East Asia	Neuroblastoma and other peripheral nervous cell tumors	Rate	Male	Age-standardized	2010	0.08632400119	0.05860866897	0.1211394846	l
YLDs (Years Lived with Disability)	East Asia	Neuroblastoma and other peripheral nervous cell tumors	Rate	Female	Age-standardized	2010	0.06264956715	0.03863416043	0.09429002468	l
YLDs (Years Lived with Disability)	East Asia	Neuroblastoma and other peripheral nervous cell tumors	Rate	Both	Age-standardized	2010	0.07501623405	0.05110323626	0.10961695605	l
YLDs (Years Lived with Disability)	East Asia	Neuroblastoma and other peripheral nervous cell tumors	Rate	Male	Age-standardized	2011	0.09142403252	0.06303613967	0.12835380164	l
YLDs (Years Lived with Disability)	East Asia	Neuroblastoma and other peripheral nervous cell tumors	Rate	Female	Age-standardized	2011	0.06428999107	0.03823768842	0.09615348854	l
YLDs (Years Lived with Disability)	East Asia	Neuroblastoma and other peripheral nervous cell tumors	Rate	Both	Age-standardized	2011	0.07844616718	0.05426898721	0.11181952909	l
YLDs (Years Lived with Disability)	East Asia	Neuroblastoma and other peripheral nervous cell tumors	Rate	Male	Age-standardized	2012	0.09462249529	0.0635431093	0.13270307835	l
YLDs (Years Lived with Disability)	East Asia	Neuroblastoma and other peripheral nervous cell tumors	Rate	Female	Age-standardized	2012	0.06416610206	0.03758666811	0.09607445673	l
YLDs (Years Lived with Disability)	East Asia	Neuroblastoma and other peripheral nervous cell tumors	Rate	Both	Age-standardized	2012	0.08003497514	0.05490981021	0.11359965127	l
YLDs (Years Lived with Disability)	East Asia	Neuroblastoma and other peripheral nervous cell tumors	Rate	Male	Age-standardized	2013	0.09593571556	0.0651485131	0.13556849318	l
YLDs (Years Lived with Disability)	East Asia	Neuroblastoma and other peripheral nervous cell tumors	Rate	Female	Age-standardized	2013	0.06425947576	0.03653148912	0.09587715321	l
YLDs (Years Lived with Disability)	East Asia	Neuroblastoma and other peripheral nervous cell tumors	Rate	Both	Age-standardized	2013	0.08074286796	0.05553852121	0.11463910127	l
YLDs (Years Lived with Disability)	East Asia	Neuroblastoma and other peripheral nervous cell tumors	Rate	Male	Age-standardized	2014	0.09711956649	0.06626824666	0.13709000372	l
YLDs (Years Lived with Disability)	East Asia	Neuroblastoma and other peripheral nervous cell tumors	Rate	Female	Age-standardized	2014	0.06505346166	0.03604395742	0.09786865085	l
YLDs (Years Lived with Disability)	East Asia	Neuroblastoma and other peripheral nervous cell tumors	Rate	Both	Age-standardized	2014	0.08168556128	0.05543583517	0.11725964915	l
YLDs (Years Lived with Disability)	East Asia	Neuroblastoma and other peripheral nervous cell tumors	Rate	Male	Age-standardized	2015	0.09570292277	0.06530958076	0.13608519825	l
YLDs (Years Lived with Disability)	East Asia	Neuroblastoma and other peripheral nervous cell tumors	Rate	Female	Age-standardized	2015	0.06327140535	0.0337856399	0.09523139975	l
YLDs (Years Lived with Disability)	East Asia	Neuroblastoma and other peripheral nervous cell tumors	Rate	Both	Age-standardized	2015	0.08002522605	0.05430753843	0.11517724303	l
YLDs (Years Lived with Disability)	East Asia	Neuroblastoma and other peripheral nervous cell tumors	Rate	Male	Age-standardized	2016	0.09444736588	0.06468002586	0.13518650495	l
YLDs (Years Lived with Disability)	East Asia	Neuroblastoma and other peripheral nervous cell tumors	Rate	Female	Age-standardized	2016	0.06275671121	0.03367125162	0.09532170729	l
YLDs (Years Lived with Disability)	East Asia	Neuroblastoma and other peripheral nervous cell tumors	Rate	Both	Age-standardized	2016	0.07907477973	0.05363592704	0.11486475623	l
YLDs (Years Lived with Disability)	East Asia	Neuroblastoma and other peripheral nervous cell tumors	Rate	Male	Age-standardized	2017	0.09542967374	0.06437807337	0.1346245502	l
YLDs (Years Lived with Disability)	East Asia	Neuroblastoma and other peripheral nervous cell tumors	Rate	Female	Age-standardized	2017	0.06419420381	0.0342700969	0.09585242415	l
YLDs (Years Lived with Disability)	East Asia	Neuroblastoma and other peripheral nervous cell tumors	Rate	Both	Age-standardized	2017	0.08027548975	0.05409019132	0.11603146184	l
YLDs (Years Lived with Disability)	East Asia	Neuroblastoma and other peripheral nervous cell tumors	Rate	Male	Age-standardized	2018	0.09523678861	0.06298945622	0.13519232956	l
YLDs (Years Lived with Disability)	East Asia	Neuroblastoma and other peripheral nervous cell tumors	Rate	Female	Age-standardized	2018	0.06481854475	0.03537443443	0.09738523399	l
YLDs (Years Lived with Disability)	East Asia	Neuroblastoma and other peripheral nervous cell tumors	Rate	Both	Age-standardized	2018	0.08044997345	0.05389427219	0.11473742765	l
YLDs (Years Lived with Disability)	East Asia	Neuroblastoma and other peripheral nervous cell tumors	Rate	Male	Age-standardized	2019	0.09571835004	0.06234863131	0.13994173354	l
YLDs (Years Lived with Disability)	East Asia	Neuroblastoma and other peripheral nervous cell tumors	Rate	Female	Age-standardized	2019	0.06508764984	0.03635706053	0.09757265095	l
YLDs (Years Lived with Disability)	East Asia	Neuroblastoma and other peripheral nervous cell tumors	Rate	Both	Age-standardized	2019	0.0808003192	0.05326040237	0.11751620726	l
YLDs (Years Lived with Disability)	East Asia	Neuroblastoma and other peripheral nervous cell tumors	Rate	Male	Age-standardized	2020	0.0868966174	0.05597175758	0.12833678495	l
YLDs (Years Lived with Disability)	East Asia	Neuroblastoma and other peripheral nervous cell tumors	Rate	Female	Age-standardized	2020	0.05891453238	0.03280353807	0.09053288052	l
YLDs (Years Lived with Disability)	East Asia	Neuroblastoma and other peripheral nervous cell tumors	Rate	Both	Age-standardized	2020	0.0732053112	0.04791156977	0.10491739854	l
YLDs (Years Lived with Disability)	East Asia	Neuroblastoma and other peripheral nervous cell tumors	Rate	Male	Age-standardized	2021	0.08651364227	0.05695723401	0.12931448321	l
YLDs (Years Lived with Disability)	East Asia	Neuroblastoma and other peripheral nervous cell tumors	Rate	Female	Age-standardized	2021	0.0585320806	0.03255963546	0.08866990566	l
YLDs (Years Lived with Disability)	East Asia	Neuroblastoma and other peripheral nervous cell tumors	Rate	Both	Age-standardized	2021	0.07280825398	0.04731552383	0.10520382624	l
YLDs (Years Lived with Disability)	Central Asia	Neuroblastoma and other peripheral nervous cell tumors	Rate	Male	Age-standardized	1990	0.01865903389	0.01128164077	0.03186954288	l
YLDs (Years Lived with Disability)	Central Asia	Neuroblastoma and other peripheral nervous cell tumors	Rate	Female	Age-standardized	1990	0.01485243948	0.00929170603	0.02385214812	l
YLDs (Years Lived with Disability)	Central Asia	Neuroblastoma and other peripheral nervous cell tumors	Rate	Both	Age-standardized	1990	0.01662265054	0.01023724097	0.02659201482	l
YLDs (Years Lived with Disability)	Central Asia	Neuroblastoma and other peripheral nervous cell tumors	Rate	Male	Age-standardized	1991	0.01948575195	0.01190163928	0.03318904753	l
YLDs (Years Lived with Disability)	Central Asia	Neuroblastoma and other peripheral nervous cell tumors	Rate	Female	Age-standardized	1991	0.01500542603	0.00942693351	0.02405670685	l
YLDs (Years Lived with Disability)	Central Asia	Neuroblastoma and other peripheral nervous cell tumors	Rate	Both	Age-standardized	1991	0.01710381179	0.01083628037	0.02649955404	l
YLDs (Years Lived with Disability)	Central Asia	Neuroblastoma and other peripheral nervous cell tumors	Rate	Male	Age-standardized	1992	0.01888957759	0.01164846272	0.03130908297	l
YLDs (Years Lived with Disability)	Central Asia	Neuroblastoma and other peripheral nervous cell tumors	Rate	Female	Age-standardized	1992	0.0140906054	0.00891440698	0.02211620838	l
YLDs (Years Lived with Disability)	Central Asia	Neuroblastoma and other peripheral nervous cell tumors	Rate	Both	Age-standardized	1992	0.01635558152	0.01028646774	0.02560585769	l
YLDs (Years Lived with Disability)	Central Asia	Neuroblastoma and other peripheral nervous cell tumors	Rate	Male	Age-standardized	1993	0.01894124986	0.01174539153	0.03067118565	l
YLDs (Years Lived with Disability)	Central Asia	Neuroblastoma and other peripheral nervous cell tumors	Rate	Female	Age-standardized	1993	0.01386291448	0.00870702813	0.0217116913	l
YLDs (Years Lived with Disability)	Central Asia	Neuroblastoma and other peripheral nervous cell tumors	Rate	Both	Age-standardized	1993	0.01626578468	0.01019710304	0.02542840474	l
YLDs (Years Lived with Disability)	Central Asia	Neuroblastoma and other peripheral nervous cell tumors	Rate	Male	Age-standardized	1994	0.01781525925	0.01090737706	0.02882360211	l
YLDs (Years Lived with Disability)	Central Asia	Neuroblastoma and other peripheral nervous cell tumors	Rate	Female	Age-standardized	1994	0.01304335351	0.00804050584	0.02060073934	l
YLDs (Years Lived with Disability)	Central Asia	Neuroblastoma and other peripheral nervous cell tumors	Rate	Both	Age-standardized	1994	0.01530458315	0.00947548959	0.02419106191	l
YLDs (Years Lived with Disability)	Central Asia	Neuroblastoma and other peripheral nervous cell tumors	Rate	Male	Age-standardized	1995	0.01804882949	0.0109775306	0.02924149144	l
YLDs (Years Lived with Disability)	Central Asia	Neuroblastoma and other peripheral nervous cell tumors	Rate	Female	Age-standardized	1995	0.01312982114	0.00809448405	0.02084566476	l
YLDs (Years Lived with Disability)	Central Asia	Neuroblastoma and other peripheral nervous cell tumors	Rate	Both	Age-standardized	1995	0.01546753234	0.00955620635	0.02450274533	l
YLDs (Years Lived with Disability)	Central Asia	Neuroblastoma and other peripheral nervous cell tumors	Rate	Male	Age-standardized	1996	0.01852222615	0.01137345376	0.02965136347	l
YLDs (Years Lived with Disability)	Central Asia	Neuroblastoma and other peripheral nervous cell tumors	Rate	Female	Age-standardized	1996	0.01351572897	0.00833307373	0.02132788778	l
YLDs (Years Lived with Disability)	Central Asia	Neuroblastoma and other peripheral nervous cell tumors	Rate	Both	Age-standardized	1996	0.01590479257	0.01003220761	0.02502153232	l
YLDs (Years Lived with Disability)	Central Asia	Neuroblastoma and other peripheral nervous cell tumors	Rate	Male	Age-standardized	1997	0.01820983927	0.01107119622	0.02851334932	l
YLDs (Years Lived with Disability)	Central Asia	Neuroblastoma and other peripheral nervous cell tumors	Rate	Female	Age-standardized	1997	0.01319086602	0.00804685374	0.02098918593	l
YLDs (Years Lived with Disability)	Central Asia	Neuroblastoma and other peripheral nervous cell tumors	Rate	Both	Age-standardized	1997	0.01559499279	0.00985243873	0.02431864051	l
YLDs (Years Lived with Disability)	Central Asia	Neuroblastoma and other peripheral nervous cell tumors	Rate	Male	Age-standardized	1998	0.01819990108	0.01108411497	0.02865026843	l
YLDs (Years Lived with Disability)	Central Asia	Neuroblastoma and other peripheral nervous cell tumors	Rate	Female	Age-standardized	1998	0.01288123717	0.00785078978	0.02069007706	l
YLDs (Years Lived with Disability)	Central Asia	Neuroblastoma and other peripheral nervous cell tumors	Rate	Both	Age-standardized	1998	0.01543853322	0.00966185967	0.02429708293	l
YLDs (Years Lived with Disability)	Central Asia	Neuroblastoma and other peripheral nervous cell tumors	Rate	Male	Age-standardized	1999	0.0186023902	0.01137757057	0.02919848754	l
YLDs (Years Lived with Disability)	Central Asia	Neuroblastoma and other peripheral nervous cell tumors	Rate	Female	Age-standardized	1999	0.0130539479	0.00793684606	0.02071697024	l
YLDs (Years Lived with Disability)	Central Asia	Neuroblastoma and other peripheral nervous cell tumors	Rate	Both	Age-standardized	1999	0.01573229396	0.00981233643	0.0247487268	l
YLDs (Years Lived with Disability)	Central Asia	Neuroblastoma and other peripheral nervous cell tumors	Rate	Male	Age-standardized	2000	0.01908949988	0.01175870845	0.03065652299	l
YLDs (Years Lived with Disability)	Central Asia	Neuroblastoma and other peripheral nervous cell tumors	Rate	Female	Age-standardized	2000	0.0133956999	0.00820955604	0.02136173776	l
YLDs (Years Lived with Disability)	Central Asia	Neuroblastoma and other peripheral nervous cell tumors	Rate	Both	Age-standardized	2000	0.01615734352	0.00999838953	0.02569791492	l
YLDs (Years Lived with Disability)	Central Asia	Neuroblastoma and other peripheral nervous cell tumors	Rate	Male	Age-standardized	2001	0.01942560372	0.01184009573	0.03131889622	l
YLDs (Years Lived with Disability)	Central Asia	Neuroblastoma and other peripheral nervous cell tumors	Rate	Female	Age-standardized	2001	0.0137620997	0.00855426824	0.02186900511	l
YLDs (Years Lived with Disability)	Central Asia	Neuroblastoma and other peripheral nervous cell tumors	Rate	Both	Age-standardized	2001	0.01652685509	0.0103275825	0.02601051005	l
YLDs (Years Lived with Disability)	Central Asia	Neuroblastoma and other peripheral nervous cell tumors	Rate	Male	Age-standardized	2002	0.02252272382	0.01393248817	0.03501423043	l
YLDs (Years Lived with Disability)	Central Asia	Neuroblastoma and other peripheral nervous cell tumors	Rate	Female	Age-standardized	2002	0.01551712844	0.01002185536	0.02413202119	l
YLDs (Years Lived with Disability)	Central Asia	Neuroblastoma and other peripheral nervous cell tumors	Rate	Both	Age-standardized	2002	0.01894551398	0.0121327067	0.02935454633	l
YLDs (Years Lived with Disability)	Central Asia	Neuroblastoma and other peripheral nervous cell tumors	Rate	Male	Age-standardized	2003	0.02371769441	0.01487645598	0.03682383468	l
YLDs (Years Lived with Disability)	Central Asia	Neuroblastoma and other peripheral nervous cell tumors	Rate	Female	Age-standardized	2003	0.01656162894	0.01080477558	0.0251618386	l
YLDs (Years Lived with Disability)	Central Asia	Neuroblastoma and other peripheral nervous cell tumors	Rate	Both	Age-standardized	2003	0.02007290362	0.0128883103	0.03062041191	l
YLDs (Years Lived with Disability)	Central Asia	Neuroblastoma and other peripheral nervous cell tumors	Rate	Male	Age-standardized	2004	0.02470883042	0.0155738235	0.03837723879	l
YLDs (Years Lived with Disability)	Central Asia	Neuroblastoma and other peripheral nervous cell tumors	Rate	Female	Age-standardized	2004	0.01733477807	0.01128595708	0.02598098068	l
YLDs (Years Lived with Disability)	Central Asia	Neuroblastoma and other peripheral nervous cell tumors	Rate	Both	Age-standardized	2004	0.0209581918	0.01343539526	0.03164882238	l
YLDs (Years Lived with Disability)	Central Asia	Neuroblastoma and other peripheral nervous cell tumors	Rate	Male	Age-standardized	2005	0.02593009016	0.01627381293	0.03941712361	l
YLDs (Years Lived with Disability)	Central Asia	Neuroblastoma and other peripheral nervous cell tumors	Rate	Female	Age-standardized	2005	0.01794987427	0.01145092537	0.02661026121	l
YLDs (Years Lived with Disability)	Central Asia	Neuroblastoma and other peripheral nervous cell tumors	Rate	Both	Age-standardized	2005	0.02186505326	0.01376745565	0.03237224973	l
YLDs (Years Lived with Disability)	Central Asia	Neuroblastoma and other peripheral nervous cell tumors	Rate	Male	Age-standardized	2006	0.0270707949	0.01701455585	0.04097520193	l
YLDs (Years Lived with Disability)	Central Asia	Neuroblastoma and other peripheral nervous cell tumors	Rate	Female	Age-standardized	2006	0.0182177896	0.01141942608	0.02705773196	l
YLDs (Years Lived with Disability)	Central Asia	Neuroblastoma and other peripheral nervous cell tumors	Rate	Both	Age-standardized	2006	0.02255204654	0.01436065415	0.03322005409	l
YLDs (Years Lived with Disability)	Central Asia	Neuroblastoma and other peripheral nervous cell tumors	Rate	Male	Age-standardized	2007	0.02816385734	0.01768781848	0.04332913785	l
YLDs (Years Lived with Disability)	Central Asia	Neuroblastoma and other peripheral nervous cell tumors	Rate	Female	Age-standardized	2007	0.01823350739	0.01155307315	0.02689980274	l
YLDs (Years Lived with Disability)	Central Asia	Neuroblastoma and other peripheral nervous cell tumors	Rate	Both	Age-standardized	2007	0.02307801672	0.01482430053	0.03456580007	l
YLDs (Years Lived with Disability)	Central Asia	Neuroblastoma and other peripheral nervous cell tumors	Rate	Male	Age-standardized	2008	0.02933090721	0.01837890334	0.04435605518	l
YLDs (Years Lived with Disability)	Central Asia	Neuroblastoma and other peripheral nervous cell tumors	Rate	Female	Age-standardized	2008	0.01839860447	0.01162953536	0.02678307029	l
YLDs (Years Lived with Disability)	Central Asia	Neuroblastoma and other peripheral nervous cell tumors	Rate	Both	Age-standardized	2008	0.02373792198	0.0153080178	0.03552007909	l
YLDs (Years Lived with Disability)	Central Asia	Neuroblastoma and other peripheral nervous cell tumors	Rate	Male	Age-standardized	2009	0.03088478522	0.01972421118	0.04592076052	l
YLDs (Years Lived with Disability)	Central Asia	Neuroblastoma and other peripheral nervous cell tumors	Rate	Female	Age-standardized	2009	0.01908116808	0.01227426915	0.02780377723	l
YLDs (Years Lived with Disability)	Central Asia	Neuroblastoma and other peripheral nervous cell tumors	Rate	Both	Age-standardized	2009	0.02483068454	0.0159612256	0.03697763265	l
YLDs (Years Lived with Disability)	Central Asia	Neuroblastoma and other peripheral nervous cell tumors	Rate	Male	Age-standardized	2010	0.03227729651	0.02066617903	0.04743932217	l
YLDs (Years Lived with Disability)	Central Asia	Neuroblastoma and other peripheral nervous cell tumors	Rate	Female	Age-standardized	2010	0.02019683388	0.01313103048	0.02971733908	l
YLDs (Years Lived with Disability)	Central Asia	Neuroblastoma and other peripheral nervous cell tumors	Rate	Both	Age-standardized	2010	0.02607673056	0.0165462099	0.03856829049	l
YLDs (Years Lived with Disability)	Central Asia	Neuroblastoma and other peripheral nervous cell tumors	Rate	Male	Age-standardized	2011	0.03345690432	0.02148472485	0.04965362079	l
YLDs (Years Lived with Disability)	Central Asia	Neuroblastoma and other peripheral nervous cell tumors	Rate	Female	Age-standardized	2011	0.02102074365	0.01388717456	0.03049297083	l
YLDs (Years Lived with Disability)	Central Asia	Neuroblastoma and other peripheral nervous cell tumors	Rate	Both	Age-standardized	2011	0.02706831547	0.01747210345	0.03980267632	l
YLDs (Years Lived with Disability)	Central Asia	Neuroblastoma and other peripheral nervous cell tumors	Rate	Male	Age-standardized	2012	0.0342324705	0.0221241099	0.05082364769	l
YLDs (Years Lived with Disability)	Central Asia	Neuroblastoma and other peripheral nervous cell tumors	Rate	Female	Age-standardized	2012	0.02361787304	0.01580946182	0.03379357174	l
YLDs (Years Lived with Disability)	Central Asia	Neuroblastoma and other peripheral nervous cell tumors	Rate	Both	Age-standardized	2012	0.02876232685	0.01917000052	0.04204147855	l
YLDs (Years Lived with Disability)	Central Asia	Neuroblastoma and other peripheral nervous cell tumors	Rate	Male	Age-standardized	2013	0.03768992719	0.02415909153	0.05606632682	l
YLDs (Years Lived with Disability)	Central Asia	Neuroblastoma and other peripheral nervous cell tumors	Rate	Female	Age-standardized	2013	0.02267931696	0.01519436605	0.03249111125	l
YLDs (Years Lived with Disability)	Central Asia	Neuroblastoma and other peripheral nervous cell tumors	Rate	Both	Age-standardized	2013	0.02993924527	0.01953838512	0.04364264958	l
YLDs (Years Lived with Disability)	Central Asia	Neuroblastoma and other peripheral nervous cell tumors	Rate	Male	Age-standardized	2014	0.03956966358	0.0255605296	0.05879250799	l
YLDs (Years Lived with Disability)	Central Asia	Neuroblastoma and other peripheral nervous cell tumors	Rate	Female	Age-standardized	2014	0.02229244831	0.0147359951	0.03216377779	l
YLDs (Years Lived with Disability)	Central Asia	Neuroblastoma and other peripheral nervous cell tumors	Rate	Both	Age-standardized	2014	0.03065193993	0.01992838593	0.04517916164	l
YLDs (Years Lived with Disability)	Central Asia	Neuroblastoma and other peripheral nervous cell tumors	Rate	Male	Age-standardized	2015	0.04168280238	0.02674320429	0.06206033495	l
YLDs (Years Lived with Disability)	Central Asia	Neuroblastoma and other peripheral nervous cell tumors	Rate	Female	Age-standardized	2015	0.0235039942	0.01548866381	0.03364181112	l
YLDs (Years Lived with Disability)	Central Asia	Neuroblastoma and other peripheral nervous cell tumors	Rate	Both	Age-standardized	2015	0.03229718995	0.02092676521	0.0474058784	l
YLDs (Years Lived with Disability)	Central Asia	Neuroblastoma and other peripheral nervous cell tumors	Rate	Male	Age-standardized	2016	0.04592253918	0.02944011114	0.06820160221	l
YLDs (Years Lived with Disability)	Central Asia	Neuroblastoma and other peripheral nervous cell tumors	Rate	Female	Age-standardized	2016	0.02464992365	0.01644138389	0.03518746212	l
YLDs (Years Lived with Disability)	Central Asia	Neuroblastoma and other peripheral nervous cell tumors	Rate	Both	Age-standardized	2016	0.03493800118	0.02286392215	0.05069878437	l
YLDs (Years Lived with Disability)	Central Asia	Neuroblastoma and other peripheral nervous cell tumors	Rate	Male	Age-standardized	2017	0.04708737592	0.0307722186	0.07001783779	l
YLDs (Years Lived with Disability)	Central Asia	Neuroblastoma and other peripheral nervous cell tumors	Rate	Female	Age-standardized	2017	0.02467552033	0.01668121454	0.03545567079	l
YLDs (Years Lived with Disability)	Central Asia	Neuroblastoma and other peripheral nervous cell tumors	Rate	Both	Age-standardized	2017	0.03553113885	0.02351761815	0.05218192398	l
YLDs (Years Lived with Disability)	Central Asia	Neuroblastoma and other peripheral nervous cell tumors	Rate	Male	Age-standardized	2018	0.0440030123	0.02884915566	0.06588060376	l
YLDs (Years Lived with Disability)	Central Asia	Neuroblastoma and other peripheral nervous cell tumors	Rate	Female	Age-standardized	2018	0.02316208629	0.01554072478	0.03343467102	l
YLDs (Years Lived with Disability)	Central Asia	Neuroblastoma and other peripheral nervous cell tumors	Rate	Both	Age-standardized	2018	0.03327306265	0.02235200135	0.04896994318	l
YLDs (Years Lived with Disability)	Central Asia	Neuroblastoma and other peripheral nervous cell tumors	Rate	Male	Age-standardized	2019	0.04622242471	0.03026681331	0.06842513467	l
YLDs (Years Lived with Disability)	Central Asia	Neuroblastoma and other peripheral nervous cell tumors	Rate	Female	Age-standardized	2019	0.02283610007	0.01531842773	0.03265061938	l
YLDs (Years Lived with Disability)	Central Asia	Neuroblastoma and other peripheral nervous cell tumors	Rate	Both	Age-standardized	2019	0.03420713429	0.02271125395	0.049537633	l
YLDs (Years Lived with Disability)	Central Asia	Neuroblastoma and other peripheral nervous cell tumors	Rate	Male	Age-standardized	2020	0.04577617668	0.02991446779	0.06770535159	l
YLDs (Years Lived with Disability)	Central Asia	Neuroblastoma and other peripheral nervous cell tumors	Rate	Female	Age-standardized	2020	0.02240024873	0.01503948213	0.0325378079	l
YLDs (Years Lived with Disability)	Central Asia	Neuroblastoma and other peripheral nervous cell tumors	Rate	Both	Age-standardized	2020	0.03374919605	0.02226955484	0.0492903517	l
YLDs (Years Lived with Disability)	Central Asia	Neuroblastoma and other peripheral nervous cell tumors	Rate	Male	Age-standardized	2021	0.04495427896	0.028597738	0.06824983789	l
YLDs (Years Lived with Disability)	Central Asia	Neuroblastoma and other peripheral nervous cell tumors	Rate	Female	Age-standardized	2021	0.02193712908	0.01453650046	0.03260599723	l
YLDs (Years Lived with Disability)	Central Asia	Neuroblastoma and other peripheral nervous cell tumors	Rate	Both	Age-standardized	2021	0.03310833329	0.02133622901	0.04981945016	l
YLDs (Years Lived with Disability)	Southeast Asia	Neuroblastoma and other peripheral nervous cell tumors	Rate	Male	Age-standardized	1990	0.03969366047	0.02006963592	0.06788976863	l
YLDs (Years Lived with Disability)	Southeast Asia	Neuroblastoma and other peripheral nervous cell tumors	Rate	Female	Age-standardized	1990	0.03137512871	0.01159409586	0.05736089159	l
YLDs (Years Lived with Disability)	Southeast Asia	Neuroblastoma and other peripheral nervous cell tumors	Rate	Both	Age-standardized	1990	0.03560090478	0.02025063603	0.05855139853	l
YLDs (Years Lived with Disability)	Southeast Asia	Neuroblastoma and other peripheral nervous cell tumors	Rate	Male	Age-standardized	1991	0.04074086704	0.02092153795	0.06751398195	l
YLDs (Years Lived with Disability)	Southeast Asia	Neuroblastoma and other peripheral nervous cell tumors	Rate	Female	Age-standardized	1991	0.03190474739	0.01203119788	0.05631590448	l
YLDs (Years Lived with Disability)	Southeast Asia	Neuroblastoma and other peripheral nervous cell tumors	Rate	Both	Age-standardized	1991	0.0363962941	0.02107350366	0.0587940593	l
YLDs (Years Lived with Disability)	Southeast Asia	Neuroblastoma and other peripheral nervous cell tumors	Rate	Male	Age-standardized	1992	0.04192676978	0.02216870788	0.06865995958	l
YLDs (Years Lived with Disability)	Southeast Asia	Neuroblastoma and other peripheral nervous cell tumors	Rate	Female	Age-standardized	1992	0.03258970144	0.01259289102	0.05661506495	l
YLDs (Years Lived with Disability)	Southeast Asia	Neuroblastoma and other peripheral nervous cell tumors	Rate	Both	Age-standardized	1992	0.03733516503	0.0216322003	0.0593967205	l
YLDs (Years Lived with Disability)	Southeast Asia	Neuroblastoma and other peripheral nervous cell tumors	Rate	Male	Age-standardized	1993	0.04346010033	0.02336904448	0.06976986907	l
YLDs (Years Lived with Disability)	Southeast Asia	Neuroblastoma and other peripheral nervous cell tumors	Rate	Female	Age-standardized	1993	0.03348214399	0.01274146973	0.05792121868	l
YLDs (Years Lived with Disability)	Southeast Asia	Neuroblastoma and other peripheral nervous cell tumors	Rate	Both	Age-standardized	1993	0.03855440462	0.02240370283	0.06052856224	l
YLDs (Years Lived with Disability)	Southeast Asia	Neuroblastoma and other peripheral nervous cell tumors	Rate	Male	Age-standardized	1994	0.04438851606	0.0245296202	0.07064278653	l
YLDs (Years Lived with Disability)	Southeast Asia	Neuroblastoma and other peripheral nervous cell tumors	Rate	Female	Age-standardized	1994	0.03371368396	0.01299286936	0.05808372651	l
YLDs (Years Lived with Disability)	Southeast Asia	Neuroblastoma and other peripheral nervous cell tumors	Rate	Both	Age-standardized	1994	0.03914073478	0.02302075047	0.06154840866	l
YLDs (Years Lived with Disability)	Southeast Asia	Neuroblastoma and other peripheral nervous cell tumors	Rate	Male	Age-standardized	1995	0.04529352081	0.02471046562	0.07206332795	l
YLDs (Years Lived with Disability)	Southeast Asia	Neuroblastoma and other peripheral nervous cell tumors	Rate	Female	Age-standardized	1995	0.03379502223	0.01316710468	0.0588836298	l
YLDs (Years Lived with Disability)	Southeast Asia	Neuroblastoma and other peripheral nervous cell tumors	Rate	Both	Age-standardized	1995	0.03964147277	0.02303292364	0.0625859392	l
YLDs (Years Lived with Disability)	Southeast Asia	Neuroblastoma and other peripheral nervous cell tumors	Rate	Male	Age-standardized	1996	0.04672904412	0.02632867496	0.07383027962	l
YLDs (Years Lived with Disability)	Southeast Asia	Neuroblastoma and other peripheral nervous cell tumors	Rate	Female	Age-standardized	1996	0.03474291505	0.01417468447	0.06065734085	l
YLDs (Years Lived with Disability)	Southeast Asia	Neuroblastoma and other peripheral nervous cell tumors	Rate	Both	Age-standardized	1996	0.04083762725	0.02429840222	0.06428656819	l
YLDs (Years Lived with Disability)	Southeast Asia	Neuroblastoma and other peripheral nervous cell tumors	Rate	Male	Age-standardized	1997	0.04904060706	0.02845649021	0.07581269336	l
YLDs (Years Lived with Disability)	Southeast Asia	Neuroblastoma and other peripheral nervous cell tumors	Rate	Female	Age-standardized	1997	0.03630298098	0.01473388158	0.0634589437	l
YLDs (Years Lived with Disability)	Southeast Asia	Neuroblastoma and other peripheral nervous cell tumors	Rate	Both	Age-standardized	1997	0.04278161433	0.02580254636	0.06778609373	l
YLDs (Years Lived with Disability)	Southeast Asia	Neuroblastoma and other peripheral nervous cell tumors	Rate	Male	Age-standardized	1998	0.04954321501	0.02833233713	0.0756403054	l
YLDs (Years Lived with Disability)	Southeast Asia	Neuroblastoma and other peripheral nervous cell tumors	Rate	Female	Age-standardized	1998	0.0365384464	0.01517029758	0.06164617337	l
YLDs (Years Lived with Disability)	Southeast Asia	Neuroblastoma and other peripheral nervous cell tumors	Rate	Both	Age-standardized	1998	0.04315010619	0.02604579645	0.06773089685	l
YLDs (Years Lived with Disability)	Southeast Asia	Neuroblastoma and other peripheral nervous cell tumors	Rate	Male	Age-standardized	1999	0.05090469363	0.0298460448	0.07851219952	l
YLDs (Years Lived with Disability)	Southeast Asia	Neuroblastoma and other peripheral nervous cell tumors	Rate	Female	Age-standardized	1999	0.03736351138	0.01603836198	0.06290397632	l
YLDs (Years Lived with Disability)	Southeast Asia	Neuroblastoma and other peripheral nervous cell tumors	Rate	Both	Age-standardized	1999	0.04425130096	0.02676953741	0.06927321278	l
YLDs (Years Lived with Disability)	Southeast Asia	Neuroblastoma and other peripheral nervous cell tumors	Rate	Male	Age-standardized	2000	0.05111786906	0.02983928352	0.07756374316	l
YLDs (Years Lived with Disability)	Southeast Asia	Neuroblastoma and other peripheral nervous cell tumors	Rate	Female	Age-standardized	2000	0.03764337086	0.01692251486	0.0631787071	l
YLDs (Years Lived with Disability)	Southeast Asia	Neuroblastoma and other peripheral nervous cell tumors	Rate	Both	Age-standardized	2000	0.04449675598	0.02718064012	0.06975338761	l
YLDs (Years Lived with Disability)	Southeast Asia	Neuroblastoma and other peripheral nervous cell tumors	Rate	Male	Age-standardized	2001	0.05125805638	0.03001936523	0.07708321015	l
YLDs (Years Lived with Disability)	Southeast Asia	Neuroblastoma and other peripheral nervous cell tumors	Rate	Female	Age-standardized	2001	0.0380472597	0.01737827748	0.06309359634	l
YLDs (Years Lived with Disability)	Southeast Asia	Neuroblastoma and other peripheral nervous cell tumors	Rate	Both	Age-standardized	2001	0.04476322208	0.027432765	0.0680833673	l
YLDs (Years Lived with Disability)	Southeast Asia	Neuroblastoma and other peripheral nervous cell tumors	Rate	Male	Age-standardized	2002	0.05098695441	0.03032016611	0.07542462259	l
YLDs (Years Lived with Disability)	Southeast Asia	Neuroblastoma and other peripheral nervous cell tumors	Rate	Female	Age-standardized	2002	0.03788956488	0.0176130647	0.06426675077	l
YLDs (Years Lived with Disability)	Southeast Asia	Neuroblastoma and other peripheral nervous cell tumors	Rate	Both	Age-standardized	2002	0.04454668166	0.02749519811	0.06846362914	l
YLDs (Years Lived with Disability)	Southeast Asia	Neuroblastoma and other peripheral nervous cell tumors	Rate	Male	Age-standardized	2003	0.05106448571	0.03027916995	0.07605830803	l
YLDs (Years Lived with Disability)	Southeast Asia	Neuroblastoma and other peripheral nervous cell tumors	Rate	Female	Age-standardized	2003	0.03792856121	0.01791991001	0.06295806666	l
YLDs (Years Lived with Disability)	Southeast Asia	Neuroblastoma and other peripheral nervous cell tumors	Rate	Both	Age-standardized	2003	0.04460235145	0.02758457862	0.06815469315	l
YLDs (Years Lived with Disability)	Southeast Asia	Neuroblastoma and other peripheral nervous cell tumors	Rate	Male	Age-standardized	2004	0.05088150686	0.03088322404	0.07494947349	l
YLDs (Years Lived with Disability)	Southeast Asia	Neuroblastoma and other peripheral nervous cell tumors	Rate	Female	Age-standardized	2004	0.03783616368	0.01799308323	0.06293689062	l
YLDs (Years Lived with Disability)	Southeast Asia	Neuroblastoma and other peripheral nervous cell tumors	Rate	Both	Age-standardized	2004	0.04446193864	0.02777447866	0.06747294173	l
YLDs (Years Lived with Disability)	Southeast Asia	Neuroblastoma and other peripheral nervous cell tumors	Rate	Male	Age-standardized	2005	0.05133117064	0.03102623128	0.07543403621	l
YLDs (Years Lived with Disability)	Southeast Asia	Neuroblastoma and other peripheral nervous cell tumors	Rate	Female	Age-standardized	2005	0.03815084477	0.01880041962	0.06370480789	l
YLDs (Years Lived with Disability)	Southeast Asia	Neuroblastoma and other peripheral nervous cell tumors	Rate	Both	Age-standardized	2005	0.04484306319	0.02814870274	0.06750334676	l
YLDs (Years Lived with Disability)	Southeast Asia	Neuroblastoma and other peripheral nervous cell tumors	Rate	Male	Age-standardized	2006	0.05085946463	0.03142257746	0.07441224727	l
YLDs (Years Lived with Disability)	Southeast Asia	Neuroblastoma and other peripheral nervous cell tumors	Rate	Female	Age-standardized	2006	0.03760373557	0.01911493324	0.06270788312	l
YLDs (Years Lived with Disability)	Southeast Asia	Neuroblastoma and other peripheral nervous cell tumors	Rate	Both	Age-standardized	2006	0.04433335119	0.02746202625	0.0667137378	l
YLDs (Years Lived with Disability)	Southeast Asia	Neuroblastoma and other peripheral nervous cell tumors	Rate	Male	Age-standardized	2007	0.05077115136	0.0321260018	0.07457445772	l
YLDs (Years Lived with Disability)	Southeast Asia	Neuroblastoma and other peripheral nervous cell tumors	Rate	Female	Age-standardized	2007	0.03723407394	0.01899579777	0.06132097756	l
YLDs (Years Lived with Disability)	Southeast Asia	Neuroblastoma and other peripheral nervous cell tumors	Rate	Both	Age-standardized	2007	0.04410575942	0.02751272466	0.06682630244	l
YLDs (Years Lived with Disability)	Southeast Asia	Neuroblastoma and other peripheral nervous cell tumors	Rate	Male	Age-standardized	2008	0.05263218527	0.03342165726	0.07699788921	l
YLDs (Years Lived with Disability)	Southeast Asia	Neuroblastoma and other peripheral nervous cell tumors	Rate	Female	Age-standardized	2008	0.038315198	0.02009925488	0.06278909973	l
YLDs (Years Lived with Disability)	Southeast Asia	Neuroblastoma and other peripheral nervous cell tumors	Rate	Both	Age-standardized	2008	0.0455805815	0.02878442922	0.06950108714	l
YLDs (Years Lived with Disability)	Southeast Asia	Neuroblastoma and other peripheral nervous cell tumors	Rate	Male	Age-standardized	2009	0.05326818326	0.03351740404	0.07772022671	l
YLDs (Years Lived with Disability)	Southeast Asia	Neuroblastoma and other peripheral nervous cell tumors	Rate	Female	Age-standardized	2009	0.03860418797	0.019979862	0.06232111629	l
YLDs (Years Lived with Disability)	Southeast Asia	Neuroblastoma and other peripheral nervous cell tumors	Rate	Both	Age-standardized	2009	0.04604596379	0.02922725828	0.06930858544	l
YLDs (Years Lived with Disability)	Southeast Asia	Neuroblastoma and other peripheral nervous cell tumors	Rate	Male	Age-standardized	2010	0.05393097853	0.03453221671	0.07958573379	l
YLDs (Years Lived with Disability)	Southeast Asia	Neuroblastoma and other peripheral nervous cell tumors	Rate	Female	Age-standardized	2010	0.03884576878	0.0205907616	0.0626888045	l
YLDs (Years Lived with Disability)	Southeast Asia	Neuroblastoma and other peripheral nervous cell tumors	Rate	Both	Age-standardized	2010	0.04649881826	0.02940277169	0.06999241641	l
YLDs (Years Lived with Disability)	Southeast Asia	Neuroblastoma and other peripheral nervous cell tumors	Rate	Male	Age-standardized	2011	0.05522811694	0.03532974179	0.08132979582	l
YLDs (Years Lived with Disability)	Southeast Asia	Neuroblastoma and other peripheral nervous cell tumors	Rate	Female	Age-standardized	2011	0.0393183938	0.02070520349	0.06320923226	l
YLDs (Years Lived with Disability)	Southeast Asia	Neuroblastoma and other peripheral nervous cell tumors	Rate	Both	Age-standardized	2011	0.04739092702	0.03001359896	0.07144742342	l
YLDs (Years Lived with Disability)	Southeast Asia	Neuroblastoma and other peripheral nervous cell tumors	Rate	Male	Age-standardized	2012	0.05599724947	0.03612967615	0.08325187334	l
YLDs (Years Lived with Disability)	Southeast Asia	Neuroblastoma and other peripheral nervous cell tumors	Rate	Female	Age-standardized	2012	0.03952225423	0.02138522482	0.06331236327	l
YLDs (Years Lived with Disability)	Southeast Asia	Neuroblastoma and other peripheral nervous cell tumors	Rate	Both	Age-standardized	2012	0.04788201939	0.02998216811	0.07183857556	l
YLDs (Years Lived with Disability)	Southeast Asia	Neuroblastoma and other peripheral nervous cell tumors	Rate	Male	Age-standardized	2013	0.05699963743	0.03602345665	0.08493578434	l
YLDs (Years Lived with Disability)	Southeast Asia	Neuroblastoma and other peripheral nervous cell tumors	Rate	Female	Age-standardized	2013	0.03978630402	0.02182673487	0.06249565821	l
YLDs (Years Lived with Disability)	Southeast Asia	Neuroblastoma and other peripheral nervous cell tumors	Rate	Both	Age-standardized	2013	0.04852178404	0.03048793132	0.07259356775	l
YLDs (Years Lived with Disability)	Southeast Asia	Neuroblastoma and other peripheral nervous cell tumors	Rate	Male	Age-standardized	2014	0.05840160004	0.03740962041	0.08660678442	l
YLDs (Years Lived with Disability)	Southeast Asia	Neuroblastoma and other peripheral nervous cell tumors	Rate	Female	Age-standardized	2014	0.04047290551	0.0219209084	0.06490332034	l
YLDs (Years Lived with Disability)	Southeast Asia	Neuroblastoma and other peripheral nervous cell tumors	Rate	Both	Age-standardized	2014	0.04957564288	0.03153571804	0.0742322397	l
YLDs (Years Lived with Disability)	Southeast Asia	Neuroblastoma and other peripheral nervous cell tumors	Rate	Male	Age-standardized	2015	0.06016291535	0.0375336037	0.08953896904	l
YLDs (Years Lived with Disability)	Southeast Asia	Neuroblastoma and other peripheral nervous cell tumors	Rate	Female	Age-standardized	2015	0.04196891294	0.02234148323	0.06662764014	l
YLDs (Years Lived with Disability)	Southeast Asia	Neuroblastoma and other peripheral nervous cell tumors	Rate	Both	Age-standardized	2015	0.05120733914	0.03211653802	0.07697041686	l
YLDs (Years Lived with Disability)	Southeast Asia	Neuroblastoma and other peripheral nervous cell tumors	Rate	Male	Age-standardized	2016	0.06167525282	0.03874947516	0.09268889759	l
YLDs (Years Lived with Disability)	Southeast Asia	Neuroblastoma and other peripheral nervous cell tumors	Rate	Female	Age-standardized	2016	0.04318055943	0.0232466519	0.06920922605	l
YLDs (Years Lived with Disability)	Southeast Asia	Neuroblastoma and other peripheral nervous cell tumors	Rate	Both	Age-standardized	2016	0.05257202536	0.03280095622	0.07914642298	l
YLDs (Years Lived with Disability)	Southeast Asia	Neuroblastoma and other peripheral nervous cell tumors	Rate	Male	Age-standardized	2017	0.06363475394	0.03979748733	0.09426216908	l
YLDs (Years Lived with Disability)	Southeast Asia	Neuroblastoma and other peripheral nervous cell tumors	Rate	Female	Age-standardized	2017	0.04440378939	0.02335187072	0.07050786131	l
YLDs (Years Lived with Disability)	Southeast Asia	Neuroblastoma and other peripheral nervous cell tumors	Rate	Both	Age-standardized	2017	0.05417088776	0.03426853219	0.08118460051	l
YLDs (Years Lived with Disability)	Southeast Asia	Neuroblastoma and other peripheral nervous cell tumors	Rate	Male	Age-standardized	2018	0.06494252594	0.04108088926	0.09566076571	l
YLDs (Years Lived with Disability)	Southeast Asia	Neuroblastoma and other peripheral nervous cell tumors	Rate	Female	Age-standardized	2018	0.0454111151	0.02370721232	0.07147952661	l
YLDs (Years Lived with Disability)	Southeast Asia	Neuroblastoma and other peripheral nervous cell tumors	Rate	Both	Age-standardized	2018	0.0553288843	0.0348585747	0.08323006305	l
YLDs (Years Lived with Disability)	Southeast Asia	Neuroblastoma and other peripheral nervous cell tumors	Rate	Male	Age-standardized	2019	0.06615692049	0.04234659688	0.10001687295	l
YLDs (Years Lived with Disability)	Southeast Asia	Neuroblastoma and other peripheral nervous cell tumors	Rate	Female	Age-standardized	2019	0.04628780927	0.02485083968	0.07487647667	l
YLDs (Years Lived with Disability)	Southeast Asia	Neuroblastoma and other peripheral nervous cell tumors	Rate	Both	Age-standardized	2019	0.05637236185	0.03633614587	0.08463320183	l
YLDs (Years Lived with Disability)	Southeast Asia	Neuroblastoma and other peripheral nervous cell tumors	Rate	Male	Age-standardized	2020	0.06536536427	0.04243453549	0.09709908718	l
YLDs (Years Lived with Disability)	Southeast Asia	Neuroblastoma and other peripheral nervous cell tumors	Rate	Female	Age-standardized	2020	0.04523789902	0.02461662219	0.07306176413	l
YLDs (Years Lived with Disability)	Southeast Asia	Neuroblastoma and other peripheral nervous cell tumors	Rate	Both	Age-standardized	2020	0.05545115769	0.03569319149	0.08172679947	l
YLDs (Years Lived with Disability)	Southeast Asia	Neuroblastoma and other peripheral nervous cell tumors	Rate	Male	Age-standardized	2021	0.06601294955	0.04368041065	0.09726072924	l
YLDs (Years Lived with Disability)	Southeast Asia	Neuroblastoma and other peripheral nervous cell tumors	Rate	Female	Age-standardized	2021	0.04537242941	0.02437390059	0.07419650993	l
YLDs (Years Lived with Disability)	Southeast Asia	Neuroblastoma and other peripheral nervous cell tumors	Rate	Both	Age-standardized	2021	0.05584025116	0.03550216841	0.08383494785	l
YLDs (Years Lived with Disability)	South Asia	Neuroblastoma and other peripheral nervous cell tumors	Rate	Male	Age-standardized	1990	0.04312386037	0.02207686146	0.07436884586	l
YLDs (Years Lived with Disability)	South Asia	Neuroblastoma and other peripheral nervous cell tumors	Rate	Female	Age-standardized	1990	0.03441613238	0.01424546575	0.06550126961	l
YLDs (Years Lived with Disability)	South Asia	Neuroblastoma and other peripheral nervous cell tumors	Rate	Both	Age-standardized	1990	0.038931912	0.02024197366	0.06730736848	l
YLDs (Years Lived with Disability)	South Asia	Neuroblastoma and other peripheral nervous cell tumors	Rate	Male	Age-standardized	1991	0.04408223163	0.02231933225	0.07504106073	l
YLDs (Years Lived with Disability)	South Asia	Neuroblastoma and other peripheral nervous cell tumors	Rate	Female	Age-standardized	1991	0.03519162337	0.0141665898	0.06588885043	l
YLDs (Years Lived with Disability)	South Asia	Neuroblastoma and other peripheral nervous cell tumors	Rate	Both	Age-standardized	1991	0.03980623701	0.02067546419	0.06754367071	l
YLDs (Years Lived with Disability)	South Asia	Neuroblastoma and other peripheral nervous cell tumors	Rate	Male	Age-standardized	1992	0.04508796652	0.02389576562	0.07469474907	l
YLDs (Years Lived with Disability)	South Asia	Neuroblastoma and other peripheral nervous cell tumors	Rate	Female	Age-standardized	1992	0.03622229931	0.01493843489	0.0669733201	l
YLDs (Years Lived with Disability)	South Asia	Neuroblastoma and other peripheral nervous cell tumors	Rate	Both	Age-standardized	1992	0.04082777053	0.02146022887	0.06956483069	l
YLDs (Years Lived with Disability)	South Asia	Neuroblastoma and other peripheral nervous cell tumors	Rate	Male	Age-standardized	1993	0.04548623992	0.02452350829	0.07436695891	l
YLDs (Years Lived with Disability)	South Asia	Neuroblastoma and other peripheral nervous cell tumors	Rate	Female	Age-standardized	1993	0.03679286476	0.0159123086	0.06714324333	l
YLDs (Years Lived with Disability)	South Asia	Neuroblastoma and other peripheral nervous cell tumors	Rate	Both	Age-standardized	1993	0.04131292937	0.02170856395	0.06922639482	l
YLDs (Years Lived with Disability)	South Asia	Neuroblastoma and other peripheral nervous cell tumors	Rate	Male	Age-standardized	1994	0.04600878851	0.0247799458	0.07734470751	l
YLDs (Years Lived with Disability)	South Asia	Neuroblastoma and other peripheral nervous cell tumors	Rate	Female	Age-standardized	1994	0.03746411934	0.01659638454	0.06913422085	l
YLDs (Years Lived with Disability)	South Asia	Neuroblastoma and other peripheral nervous cell tumors	Rate	Both	Age-standardized	1994	0.04191000394	0.02230746142	0.07160422035	l
YLDs (Years Lived with Disability)	South Asia	Neuroblastoma and other peripheral nervous cell tumors	Rate	Male	Age-standardized	1995	0.04721930156	0.02555245898	0.07758982698	l
YLDs (Years Lived with Disability)	South Asia	Neuroblastoma and other peripheral nervous cell tumors	Rate	Female	Age-standardized	1995	0.03866564591	0.01697840386	0.06907814762	l
YLDs (Years Lived with Disability)	South Asia	Neuroblastoma and other peripheral nervous cell tumors	Rate	Both	Age-standardized	1995	0.04311756019	0.02331607517	0.07289893429	l
YLDs (Years Lived with Disability)	South Asia	Neuroblastoma and other peripheral nervous cell tumors	Rate	Male	Age-standardized	1996	0.04675805133	0.02598415999	0.07561963878	l
YLDs (Years Lived with Disability)	South Asia	Neuroblastoma and other peripheral nervous cell tumors	Rate	Female	Age-standardized	1996	0.038547254	0.01711267743	0.06959187376	l
YLDs (Years Lived with Disability)	South Asia	Neuroblastoma and other peripheral nervous cell tumors	Rate	Both	Age-standardized	1996	0.0428221314	0.02319129379	0.07168044823	l
YLDs (Years Lived with Disability)	South Asia	Neuroblastoma and other peripheral nervous cell tumors	Rate	Male	Age-standardized	1997	0.04636828645	0.02590023054	0.07526254938	l
YLDs (Years Lived with Disability)	South Asia	Neuroblastoma and other peripheral nervous cell tumors	Rate	Female	Age-standardized	1997	0.0384440389	0.01737188065	0.06835159783	l
YLDs (Years Lived with Disability)	South Asia	Neuroblastoma and other peripheral nervous cell tumors	Rate	Both	Age-standardized	1997	0.04257055341	0.02318406683	0.07057090301	l
YLDs (Years Lived with Disability)	South Asia	Neuroblastoma and other peripheral nervous cell tumors	Rate	Male	Age-standardized	1998	0.04594284007	0.0261092793	0.07441352852	l
YLDs (Years Lived with Disability)	South Asia	Neuroblastoma and other peripheral nervous cell tumors	Rate	Female	Age-standardized	1998	0.03820136165	0.01769217872	0.0694917912	l
YLDs (Years Lived with Disability)	South Asia	Neuroblastoma and other peripheral nervous cell tumors	Rate	Both	Age-standardized	1998	0.04223231039	0.02276986814	0.06918298709	l
YLDs (Years Lived with Disability)	South Asia	Neuroblastoma and other peripheral nervous cell tumors	Rate	Male	Age-standardized	1999	0.04521286659	0.02590947128	0.07290760731	l
YLDs (Years Lived with Disability)	South Asia	Neuroblastoma and other peripheral nervous cell tumors	Rate	Female	Age-standardized	1999	0.0382565475	0.0181546217	0.07069468175	l
YLDs (Years Lived with Disability)	South Asia	Neuroblastoma and other peripheral nervous cell tumors	Rate	Both	Age-standardized	1999	0.04187654482	0.02246045549	0.06862251114	l
YLDs (Years Lived with Disability)	South Asia	Neuroblastoma and other peripheral nervous cell tumors	Rate	Male	Age-standardized	2000	0.0453198932	0.02566801107	0.07344147403	l
YLDs (Years Lived with Disability)	South Asia	Neuroblastoma and other peripheral nervous cell tumors	Rate	Female	Age-standardized	2000	0.03868324516	0.01850579549	0.07293096644	l
YLDs (Years Lived with Disability)	South Asia	Neuroblastoma and other peripheral nervous cell tumors	Rate	Both	Age-standardized	2000	0.0421355975	0.02275913834	0.06931462496	l
YLDs (Years Lived with Disability)	South Asia	Neuroblastoma and other peripheral nervous cell tumors	Rate	Male	Age-standardized	2001	0.04525174863	0.02540290812	0.07341210109	l
YLDs (Years Lived with Disability)	South Asia	Neuroblastoma and other peripheral nervous cell tumors	Rate	Female	Age-standardized	2001	0.03843924547	0.01880157673	0.07072787432	l
YLDs (Years Lived with Disability)	South Asia	Neuroblastoma and other peripheral nervous cell tumors	Rate	Both	Age-standardized	2001	0.04198244983	0.02272096598	0.06864487788	l
YLDs (Years Lived with Disability)	South Asia	Neuroblastoma and other peripheral nervous cell tumors	Rate	Male	Age-standardized	2002	0.04461439481	0.02511661527	0.07280636604	l
YLDs (Years Lived with Disability)	South Asia	Neuroblastoma and other peripheral nervous cell tumors	Rate	Female	Age-standardized	2002	0.03820802754	0.01947544731	0.06791830637	l
YLDs (Years Lived with Disability)	South Asia	Neuroblastoma and other peripheral nervous cell tumors	Rate	Both	Age-standardized	2002	0.04153695931	0.02269947712	0.06741268247	l
YLDs (Years Lived with Disability)	South Asia	Neuroblastoma and other peripheral nervous cell tumors	Rate	Male	Age-standardized	2003	0.04499392235	0.02564599882	0.0742301863	l
YLDs (Years Lived with Disability)	South Asia	Neuroblastoma and other peripheral nervous cell tumors	Rate	Female	Age-standardized	2003	0.03869163747	0.01972633071	0.06791638938	l
YLDs (Years Lived with Disability)	South Asia	Neuroblastoma and other peripheral nervous cell tumors	Rate	Both	Age-standardized	2003	0.04196362606	0.02319508545	0.06852115565	l
YLDs (Years Lived with Disability)	South Asia	Neuroblastoma and other peripheral nervous cell tumors	Rate	Male	Age-standardized	2004	0.04590341519	0.0265819245	0.07664547494	l
YLDs (Years Lived with Disability)	South Asia	Neuroblastoma and other peripheral nervous cell tumors	Rate	Female	Age-standardized	2004	0.03936273331	0.02009584459	0.06952352343	l
YLDs (Years Lived with Disability)	South Asia	Neuroblastoma and other peripheral nervous cell tumors	Rate	Both	Age-standardized	2004	0.04275663503	0.0237908695	0.07099362795	l
YLDs (Years Lived with Disability)	South Asia	Neuroblastoma and other peripheral nervous cell tumors	Rate	Male	Age-standardized	2005	0.04686807094	0.02712283192	0.07946326863	l
YLDs (Years Lived with Disability)	South Asia	Neuroblastoma and other peripheral nervous cell tumors	Rate	Female	Age-standardized	2005	0.04061185756	0.02080216052	0.07093891426	l
YLDs (Years Lived with Disability)	South Asia	Neuroblastoma and other peripheral nervous cell tumors	Rate	Both	Age-standardized	2005	0.04385532164	0.02469735785	0.07275797391	l
YLDs (Years Lived with Disability)	South Asia	Neuroblastoma and other peripheral nervous cell tumors	Rate	Male	Age-standardized	2006	0.04743299584	0.02813034421	0.08116447018	l
YLDs (Years Lived with Disability)	South Asia	Neuroblastoma and other peripheral nervous cell tumors	Rate	Female	Age-standardized	2006	0.04156708633	0.0216647923	0.07240396108	l
YLDs (Years Lived with Disability)	South Asia	Neuroblastoma and other peripheral nervous cell tumors	Rate	Both	Age-standardized	2006	0.04460596997	0.02574248149	0.074897743	l
YLDs (Years Lived with Disability)	South Asia	Neuroblastoma and other peripheral nervous cell tumors	Rate	Male	Age-standardized	2007	0.04838582882	0.02824678636	0.07832235721	l
YLDs (Years Lived with Disability)	South Asia	Neuroblastoma and other peripheral nervous cell tumors	Rate	Female	Age-standardized	2007	0.04253764007	0.022563338	0.07249945537	l
YLDs (Years Lived with Disability)	South Asia	Neuroblastoma and other peripheral nervous cell tumors	Rate	Both	Age-standardized	2007	0.04556589469	0.02617765692	0.07363269736	l
YLDs (Years Lived with Disability)	South Asia	Neuroblastoma and other peripheral nervous cell tumors	Rate	Male	Age-standardized	2008	0.05082557278	0.02979381074	0.08454657219	l
YLDs (Years Lived with Disability)	South Asia	Neuroblastoma and other peripheral nervous cell tumors	Rate	Female	Age-standardized	2008	0.04448046878	0.02391184344	0.07741574643	l
YLDs (Years Lived with Disability)	South Asia	Neuroblastoma and other peripheral nervous cell tumors	Rate	Both	Age-standardized	2008	0.04776647617	0.02785984422	0.07953988624	l
YLDs (Years Lived with Disability)	South Asia	Neuroblastoma and other peripheral nervous cell tumors	Rate	Male	Age-standardized	2009	0.0528423379	0.03035318243	0.08837216526	l
YLDs (Years Lived with Disability)	South Asia	Neuroblastoma and other peripheral nervous cell tumors	Rate	Female	Age-standardized	2009	0.04605990028	0.02513059475	0.07940425547	l
YLDs (Years Lived with Disability)	South Asia	Neuroblastoma and other peripheral nervous cell tumors	Rate	Both	Age-standardized	2009	0.0495731988	0.02878894127	0.0795589171	l
YLDs (Years Lived with Disability)	South Asia	Neuroblastoma and other peripheral nervous cell tumors	Rate	Male	Age-standardized	2010	0.05468929496	0.03106936011	0.09246669871	l
YLDs (Years Lived with Disability)	South Asia	Neuroblastoma and other peripheral nervous cell tumors	Rate	Female	Age-standardized	2010	0.04793571091	0.02512871541	0.08153708073	l
YLDs (Years Lived with Disability)	South Asia	Neuroblastoma and other peripheral nervous cell tumors	Rate	Both	Age-standardized	2010	0.05143256786	0.02940091595	0.08559549706	l
YLDs (Years Lived with Disability)	South Asia	Neuroblastoma and other peripheral nervous cell tumors	Rate	Male	Age-standardized	2011	0.05682540343	0.03225947738	0.09561492458	l
YLDs (Years Lived with Disability)	South Asia	Neuroblastoma and other peripheral nervous cell tumors	Rate	Female	Age-standardized	2011	0.0500412577	0.02675423184	0.08502850126	l
YLDs (Years Lived with Disability)	South Asia	Neuroblastoma and other peripheral nervous cell tumors	Rate	Both	Age-standardized	2011	0.05355234943	0.03067188538	0.08868488967	l
YLDs (Years Lived with Disability)	South Asia	Neuroblastoma and other peripheral nervous cell tumors	Rate	Male	Age-standardized	2012	0.05931591951	0.0332305152	0.09895770773	l
YLDs (Years Lived with Disability)	South Asia	Neuroblastoma and other peripheral nervous cell tumors	Rate	Female	Age-standardized	2012	0.0521255863	0.02802964331	0.08800723461	l
YLDs (Years Lived with Disability)	South Asia	Neuroblastoma and other peripheral nervous cell tumors	Rate	Both	Age-standardized	2012	0.0558483355	0.03057668835	0.09141714036	l
YLDs (Years Lived with Disability)	South Asia	Neuroblastoma and other peripheral nervous cell tumors	Rate	Male	Age-standardized	2013	0.06355514787	0.03582236881	0.10948755044	l
YLDs (Years Lived with Disability)	South Asia	Neuroblastoma and other peripheral nervous cell tumors	Rate	Female	Age-standardized	2013	0.05632249212	0.03028267267	0.09722629587	l
YLDs (Years Lived with Disability)	South Asia	Neuroblastoma and other peripheral nervous cell tumors	Rate	Both	Age-standardized	2013	0.06006621135	0.03375396918	0.09809239506	l
YLDs (Years Lived with Disability)	South Asia	Neuroblastoma and other peripheral nervous cell tumors	Rate	Male	Age-standardized	2014	0.06696480001	0.03763534373	0.1110787612	l
YLDs (Years Lived with Disability)	South Asia	Neuroblastoma and other peripheral nervous cell tumors	Rate	Female	Age-standardized	2014	0.05916503967	0.0316072036	0.10127499424	l
YLDs (Years Lived with Disability)	South Asia	Neuroblastoma and other peripheral nervous cell tumors	Rate	Both	Age-standardized	2014	0.06320017228	0.03616734957	0.1030507769	l
YLDs (Years Lived with Disability)	South Asia	Neuroblastoma and other peripheral nervous cell tumors	Rate	Male	Age-standardized	2015	0.07196323975	0.04054056064	0.12173337623	l
YLDs (Years Lived with Disability)	South Asia	Neuroblastoma and other peripheral nervous cell tumors	Rate	Female	Age-standardized	2015	0.0634413418	0.03396042942	0.10888931677	l
YLDs (Years Lived with Disability)	South Asia	Neuroblastoma and other peripheral nervous cell tumors	Rate	Both	Age-standardized	2015	0.06785052594	0.03859797954	0.1106183567	l
YLDs (Years Lived with Disability)	South Asia	Neuroblastoma and other peripheral nervous cell tumors	Rate	Male	Age-standardized	2016	0.07765865729	0.04339567606	0.13097485731	l
YLDs (Years Lived with Disability)	South Asia	Neuroblastoma and other peripheral nervous cell tumors	Rate	Female	Age-standardized	2016	0.06864546548	0.03762229382	0.11807187902	l
YLDs (Years Lived with Disability)	South Asia	Neuroblastoma and other peripheral nervous cell tumors	Rate	Both	Age-standardized	2016	0.07331027532	0.04202533856	0.11914206347	l
YLDs (Years Lived with Disability)	South Asia	Neuroblastoma and other peripheral nervous cell tumors	Rate	Male	Age-standardized	2017	0.08164021998	0.04427292846	0.1402943594	l
YLDs (Years Lived with Disability)	South Asia	Neuroblastoma and other peripheral nervous cell tumors	Rate	Female	Age-standardized	2017	0.07256105123	0.03861769683	0.12408030338	l
YLDs (Years Lived with Disability)	South Asia	Neuroblastoma and other peripheral nervous cell tumors	Rate	Both	Age-standardized	2017	0.07725968007	0.04483996064	0.12635600031	l
YLDs (Years Lived with Disability)	South Asia	Neuroblastoma and other peripheral nervous cell tumors	Rate	Male	Age-standardized	2018	0.08347592351	0.04595175458	0.14193576688	l
YLDs (Years Lived with Disability)	South Asia	Neuroblastoma and other peripheral nervous cell tumors	Rate	Female	Age-standardized	2018	0.07397525773	0.03992364529	0.12793957232	l
YLDs (Years Lived with Disability)	South Asia	Neuroblastoma and other peripheral nervous cell tumors	Rate	Both	Age-standardized	2018	0.07889074501	0.04612338894	0.12771053274	l
YLDs (Years Lived with Disability)	South Asia	Neuroblastoma and other peripheral nervous cell tumors	Rate	Male	Age-standardized	2019	0.0862801828	0.04678503603	0.14918599783	l
YLDs (Years Lived with Disability)	South Asia	Neuroblastoma and other peripheral nervous cell tumors	Rate	Female	Age-standardized	2019	0.07584898774	0.04020715204	0.13605513804	l
YLDs (Years Lived with Disability)	South Asia	Neuroblastoma and other peripheral nervous cell tumors	Rate	Both	Age-standardized	2019	0.08124668851	0.0469946728	0.13286939723	l
YLDs (Years Lived with Disability)	South Asia	Neuroblastoma and other peripheral nervous cell tumors	Rate	Male	Age-standardized	2020	0.08225638	0.04308268144	0.14059179938	l
YLDs (Years Lived with Disability)	South Asia	Neuroblastoma and other peripheral nervous cell tumors	Rate	Female	Age-standardized	2020	0.06771343482	0.03484322027	0.12052388333	l
YLDs (Years Lived with Disability)	South Asia	Neuroblastoma and other peripheral nervous cell tumors	Rate	Both	Age-standardized	2020	0.07525198569	0.04233981891	0.12394327434	l
YLDs (Years Lived with Disability)	South Asia	Neuroblastoma and other peripheral nervous cell tumors	Rate	Male	Age-standardized	2021	0.08141428911	0.04278393018	0.14332973766	l
YLDs (Years Lived with Disability)	South Asia	Neuroblastoma and other peripheral nervous cell tumors	Rate	Female	Age-standardized	2021	0.0666257611	0.03421360674	0.12061176232	l
YLDs (Years Lived with Disability)	South Asia	Neuroblastoma and other peripheral nervous cell tumors	Rate	Both	Age-standardized	2021	0.074288975	0.04141216101	0.12345416437	l
YLDs (Years Lived with Disability)	South Asia	Neuroblastoma and other peripheral nervous cell tumors	Rate	Male	Age-standardized	1990	0.04312386037	0.02207686146	0.07436884586	l
YLDs (Years Lived with Disability)	South Asia	Neuroblastoma and other peripheral nervous cell tumors	Rate	Female	Age-standardized	1990	0.03441613238	0.01424546575	0.06550126961	l
YLDs (Years Lived with Disability)	South Asia	Neuroblastoma and other peripheral nervous cell tumors	Rate	Both	Age-standardized	1990	0.038931912	0.02024197366	0.06730736848	l
YLDs (Years Lived with Disability)	South Asia	Neuroblastoma and other peripheral nervous cell tumors	Rate	Male	Age-standardized	1991	0.04408223163	0.02231933225	0.07504106073	l
YLDs (Years Lived with Disability)	South Asia	Neuroblastoma and other peripheral nervous cell tumors	Rate	Female	Age-standardized	1991	0.03519162337	0.0141665898	0.06588885043	l
YLDs (Years Lived with Disability)	South Asia	Neuroblastoma and other peripheral nervous cell tumors	Rate	Both	Age-standardized	1991	0.03980623701	0.02067546419	0.06754367071	l
YLDs (Years Lived with Disability)	South Asia	Neuroblastoma and other peripheral nervous cell tumors	Rate	Male	Age-standardized	1992	0.04508796652	0.02389576562	0.07469474907	l
YLDs (Years Lived with Disability)	South Asia	Neuroblastoma and other peripheral nervous cell tumors	Rate	Female	Age-standardized	1992	0.03622229931	0.01493843489	0.0669733201	l
YLDs (Years Lived with Disability)	South Asia	Neuroblastoma and other peripheral nervous cell tumors	Rate	Both	Age-standardized	1992	0.04082777053	0.02146022887	0.06956483069	l
YLDs (Years Lived with Disability)	South Asia	Neuroblastoma and other peripheral nervous cell tumors	Rate	Male	Age-standardized	1993	0.04548623992	0.02452350829	0.07436695891	l
YLDs (Years Lived with Disability)	South Asia	Neuroblastoma and other peripheral nervous cell tumors	Rate	Female	Age-standardized	1993	0.03679286476	0.0159123086	0.06714324333	l
YLDs (Years Lived with Disability)	South Asia	Neuroblastoma and other peripheral nervous cell tumors	Rate	Both	Age-standardized	1993	0.04131292937	0.02170856395	0.06922639482	l
YLDs (Years Lived with Disability)	South Asia	Neuroblastoma and other peripheral nervous cell tumors	Rate	Male	Age-standardized	1994	0.04600878851	0.0247799458	0.07734470751	l
YLDs (Years Lived with Disability)	South Asia	Neuroblastoma and other peripheral nervous cell tumors	Rate	Female	Age-standardized	1994	0.03746411934	0.01659638454	0.06913422085	l
YLDs (Years Lived with Disability)	South Asia	Neuroblastoma and other peripheral nervous cell tumors	Rate	Both	Age-standardized	1994	0.04191000394	0.02230746142	0.07160422035	l
YLDs (Years Lived with Disability)	South Asia	Neuroblastoma and other peripheral nervous cell tumors	Rate	Male	Age-standardized	1995	0.04721930156	0.02555245898	0.07758982698	l
YLDs (Years Lived with Disability)	South Asia	Neuroblastoma and other peripheral nervous cell tumors	Rate	Female	Age-standardized	1995	0.03866564591	0.01697840386	0.06907814762	l
YLDs (Years Lived with Disability)	South Asia	Neuroblastoma and other peripheral nervous cell tumors	Rate	Both	Age-standardized	1995	0.04311756019	0.02331607517	0.07289893429	l
YLDs (Years Lived with Disability)	South Asia	Neuroblastoma and other peripheral nervous cell tumors	Rate	Male	Age-standardized	1996	0.04675805133	0.02598415999	0.07561963878	l
YLDs (Years Lived with Disability)	South Asia	Neuroblastoma and other peripheral nervous cell tumors	Rate	Female	Age-standardized	1996	0.038547254	0.01711267743	0.06959187376	l
YLDs (Years Lived with Disability)	South Asia	Neuroblastoma and other peripheral nervous cell tumors	Rate	Both	Age-standardized	1996	0.0428221314	0.02319129379	0.07168044823	l
YLDs (Years Lived with Disability)	South Asia	Neuroblastoma and other peripheral nervous cell tumors	Rate	Male	Age-standardized	1997	0.04636828645	0.02590023054	0.07526254938	l
YLDs (Years Lived with Disability)	South Asia	Neuroblastoma and other peripheral nervous cell tumors	Rate	Female	Age-standardized	1997	0.0384440389	0.01737188065	0.06835159783	l
YLDs (Years Lived with Disability)	South Asia	Neuroblastoma and other peripheral nervous cell tumors	Rate	Both	Age-standardized	1997	0.04257055341	0.02318406683	0.07057090301	l
YLDs (Years Lived with Disability)	South Asia	Neuroblastoma and other peripheral nervous cell tumors	Rate	Male	Age-standardized	1998	0.04594284007	0.0261092793	0.07441352852	l
YLDs (Years Lived with Disability)	South Asia	Neuroblastoma and other peripheral nervous cell tumors	Rate	Female	Age-standardized	1998	0.03820136165	0.01769217872	0.0694917912	l
YLDs (Years Lived with Disability)	South Asia	Neuroblastoma and other peripheral nervous cell tumors	Rate	Both	Age-standardized	1998	0.04223231039	0.02276986814	0.06918298709	l
YLDs (Years Lived with Disability)	South Asia	Neuroblastoma and other peripheral nervous cell tumors	Rate	Male	Age-standardized	1999	0.04521286659	0.02590947128	0.07290760731	l
YLDs (Years Lived with Disability)	South Asia	Neuroblastoma and other peripheral nervous cell tumors	Rate	Female	Age-standardized	1999	0.0382565475	0.0181546217	0.07069468175	l
YLDs (Years Lived with Disability)	South Asia	Neuroblastoma and other peripheral nervous cell tumors	Rate	Both	Age-standardized	1999	0.04187654482	0.02246045549	0.06862251114	l
YLDs (Years Lived with Disability)	South Asia	Neuroblastoma and other peripheral nervous cell tumors	Rate	Male	Age-standardized	2000	0.0453198932	0.02566801107	0.07344147403	l
YLDs (Years Lived with Disability)	South Asia	Neuroblastoma and other peripheral nervous cell tumors	Rate	Female	Age-standardized	2000	0.03868324516	0.01850579549	0.07293096644	l
YLDs (Years Lived with Disability)	South Asia	Neuroblastoma and other peripheral nervous cell tumors	Rate	Both	Age-standardized	2000	0.0421355975	0.02275913834	0.06931462496	l
YLDs (Years Lived with Disability)	South Asia	Neuroblastoma and other peripheral nervous cell tumors	Rate	Male	Age-standardized	2001	0.04525174863	0.02540290812	0.07341210109	l
YLDs (Years Lived with Disability)	South Asia	Neuroblastoma and other peripheral nervous cell tumors	Rate	Female	Age-standardized	2001	0.03843924547	0.01880157673	0.07072787432	l
YLDs (Years Lived with Disability)	South Asia	Neuroblastoma and other peripheral nervous cell tumors	Rate	Both	Age-standardized	2001	0.04198244983	0.02272096598	0.06864487788	l
YLDs (Years Lived with Disability)	South Asia	Neuroblastoma and other peripheral nervous cell tumors	Rate	Male	Age-standardized	2002	0.04461439481	0.02511661527	0.07280636604	l
YLDs (Years Lived with Disability)	South Asia	Neuroblastoma and other peripheral nervous cell tumors	Rate	Female	Age-standardized	2002	0.03820802754	0.01947544731	0.06791830637	l
YLDs (Years Lived with Disability)	South Asia	Neuroblastoma and other peripheral nervous cell tumors	Rate	Both	Age-standardized	2002	0.04153695931	0.02269947712	0.06741268247	l
YLDs (Years Lived with Disability)	South Asia	Neuroblastoma and other peripheral nervous cell tumors	Rate	Male	Age-standardized	2003	0.04499392235	0.02564599882	0.0742301863	l
YLDs (Years Lived with Disability)	South Asia	Neuroblastoma and other peripheral nervous cell tumors	Rate	Female	Age-standardized	2003	0.03869163747	0.01972633071	0.06791638938	l
YLDs (Years Lived with Disability)	South Asia	Neuroblastoma and other peripheral nervous cell tumors	Rate	Both	Age-standardized	2003	0.04196362606	0.02319508545	0.06852115565	l
YLDs (Years Lived with Disability)	South Asia	Neuroblastoma and other peripheral nervous cell tumors	Rate	Male	Age-standardized	2004	0.04590341519	0.0265819245	0.07664547494	l
YLDs (Years Lived with Disability)	South Asia	Neuroblastoma and other peripheral nervous cell tumors	Rate	Female	Age-standardized	2004	0.03936273331	0.02009584459	0.06952352343	l
YLDs (Years Lived with Disability)	South Asia	Neuroblastoma and other peripheral nervous cell tumors	Rate	Both	Age-standardized	2004	0.04275663503	0.0237908695	0.07099362795	l
YLDs (Years Lived with Disability)	South Asia	Neuroblastoma and other peripheral nervous cell tumors	Rate	Male	Age-standardized	2005	0.04686807094	0.02712283192	0.07946326863	l
YLDs (Years Lived with Disability)	South Asia	Neuroblastoma and other peripheral nervous cell tumors	Rate	Female	Age-standardized	2005	0.04061185756	0.02080216052	0.07093891426	l
YLDs (Years Lived with Disability)	South Asia	Neuroblastoma and other peripheral nervous cell tumors	Rate	Both	Age-standardized	2005	0.04385532164	0.02469735785	0.07275797391	l
YLDs (Years Lived with Disability)	South Asia	Neuroblastoma and other peripheral nervous cell tumors	Rate	Male	Age-standardized	2006	0.04743299584	0.02813034421	0.08116447018	l
YLDs (Years Lived with Disability)	South Asia	Neuroblastoma and other peripheral nervous cell tumors	Rate	Female	Age-standardized	2006	0.04156708633	0.0216647923	0.07240396108	l
YLDs (Years Lived with Disability)	South Asia	Neuroblastoma and other peripheral nervous cell tumors	Rate	Both	Age-standardized	2006	0.04460596997	0.02574248149	0.074897743	l
YLDs (Years Lived with Disability)	South Asia	Neuroblastoma and other peripheral nervous cell tumors	Rate	Male	Age-standardized	2007	0.04838582882	0.02824678636	0.07832235721	l
YLDs (Years Lived with Disability)	South Asia	Neuroblastoma and other peripheral nervous cell tumors	Rate	Female	Age-standardized	2007	0.04253764007	0.022563338	0.07249945537	l
YLDs (Years Lived with Disability)	South Asia	Neuroblastoma and other peripheral nervous cell tumors	Rate	Both	Age-standardized	2007	0.04556589469	0.02617765692	0.07363269736	l
YLDs (Years Lived with Disability)	South Asia	Neuroblastoma and other peripheral nervous cell tumors	Rate	Male	Age-standardized	2008	0.05082557278	0.02979381074	0.08454657219	l
YLDs (Years Lived with Disability)	South Asia	Neuroblastoma and other peripheral nervous cell tumors	Rate	Female	Age-standardized	2008	0.04448046878	0.02391184344	0.07741574643	l
YLDs (Years Lived with Disability)	South Asia	Neuroblastoma and other peripheral nervous cell tumors	Rate	Both	Age-standardized	2008	0.04776647617	0.02785984422	0.07953988624	l
YLDs (Years Lived with Disability)	South Asia	Neuroblastoma and other peripheral nervous cell tumors	Rate	Male	Age-standardized	2009	0.0528423379	0.03035318243	0.08837216526	l
YLDs (Years Lived with Disability)	South Asia	Neuroblastoma and other peripheral nervous cell tumors	Rate	Female	Age-standardized	2009	0.04605990028	0.02513059475	0.07940425547	l
YLDs (Years Lived with Disability)	South Asia	Neuroblastoma and other peripheral nervous cell tumors	Rate	Both	Age-standardized	2009	0.0495731988	0.02878894127	0.0795589171	l
YLDs (Years Lived with Disability)	South Asia	Neuroblastoma and other peripheral nervous cell tumors	Rate	Male	Age-standardized	2010	0.05468929496	0.03106936011	0.09246669871	l
YLDs (Years Lived with Disability)	South Asia	Neuroblastoma and other peripheral nervous cell tumors	Rate	Female	Age-standardized	2010	0.04793571091	0.02512871541	0.08153708073	l
YLDs (Years Lived with Disability)	South Asia	Neuroblastoma and other peripheral nervous cell tumors	Rate	Both	Age-standardized	2010	0.05143256786	0.02940091595	0.08559549706	l
YLDs (Years Lived with Disability)	South Asia	Neuroblastoma and other peripheral nervous cell tumors	Rate	Male	Age-standardized	2011	0.05682540343	0.03225947738	0.09561492458	l
YLDs (Years Lived with Disability)	South Asia	Neuroblastoma and other peripheral nervous cell tumors	Rate	Female	Age-standardized	2011	0.0500412577	0.02675423184	0.08502850126	l
YLDs (Years Lived with Disability)	South Asia	Neuroblastoma and other peripheral nervous cell tumors	Rate	Both	Age-standardized	2011	0.05355234943	0.03067188538	0.08868488967	l
YLDs (Years Lived with Disability)	South Asia	Neuroblastoma and other peripheral nervous cell tumors	Rate	Male	Age-standardized	2012	0.05931591951	0.0332305152	0.09895770773	l
YLDs (Years Lived with Disability)	South Asia	Neuroblastoma and other peripheral nervous cell tumors	Rate	Female	Age-standardized	2012	0.0521255863	0.02802964331	0.08800723461	l
YLDs (Years Lived with Disability)	South Asia	Neuroblastoma and other peripheral nervous cell tumors	Rate	Both	Age-standardized	2012	0.0558483355	0.03057668835	0.09141714036	l
YLDs (Years Lived with Disability)	South Asia	Neuroblastoma and other peripheral nervous cell tumors	Rate	Male	Age-standardized	2013	0.06355514787	0.03582236881	0.10948755044	l
YLDs (Years Lived with Disability)	South Asia	Neuroblastoma and other peripheral nervous cell tumors	Rate	Female	Age-standardized	2013	0.05632249212	0.03028267267	0.09722629587	l
YLDs (Years Lived with Disability)	South Asia	Neuroblastoma and other peripheral nervous cell tumors	Rate	Both	Age-standardized	2013	0.06006621135	0.03375396918	0.09809239506	l
YLDs (Years Lived with Disability)	South Asia	Neuroblastoma and other peripheral nervous cell tumors	Rate	Male	Age-standardized	2014	0.06696480001	0.03763534373	0.1110787612	l
YLDs (Years Lived with Disability)	South Asia	Neuroblastoma and other peripheral nervous cell tumors	Rate	Female	Age-standardized	2014	0.05916503967	0.0316072036	0.10127499424	l
YLDs (Years Lived with Disability)	South Asia	Neuroblastoma and other peripheral nervous cell tumors	Rate	Both	Age-standardized	2014	0.06320017228	0.03616734957	0.1030507769	l
YLDs (Years Lived with Disability)	South Asia	Neuroblastoma and other peripheral nervous cell tumors	Rate	Male	Age-standardized	2015	0.07196323975	0.04054056064	0.12173337623	l
YLDs (Years Lived with Disability)	South Asia	Neuroblastoma and other peripheral nervous cell tumors	Rate	Female	Age-standardized	2015	0.0634413418	0.03396042942	0.10888931677	l
YLDs (Years Lived with Disability)	South Asia	Neuroblastoma and other peripheral nervous cell tumors	Rate	Both	Age-standardized	2015	0.06785052594	0.03859797954	0.1106183567	l
YLDs (Years Lived with Disability)	South Asia	Neuroblastoma and other peripheral nervous cell tumors	Rate	Male	Age-standardized	2016	0.07765865729	0.04339567606	0.13097485731	l
YLDs (Years Lived with Disability)	South Asia	Neuroblastoma and other peripheral nervous cell tumors	Rate	Female	Age-standardized	2016	0.06864546548	0.03762229382	0.11807187902	l
YLDs (Years Lived with Disability)	South Asia	Neuroblastoma and other peripheral nervous cell tumors	Rate	Both	Age-standardized	2016	0.07331027532	0.04202533856	0.11914206347	l
YLDs (Years Lived with Disability)	South Asia	Neuroblastoma and other peripheral nervous cell tumors	Rate	Male	Age-standardized	2017	0.08164021998	0.04427292846	0.1402943594	l
YLDs (Years Lived with Disability)	South Asia	Neuroblastoma and other peripheral nervous cell tumors	Rate	Female	Age-standardized	2017	0.07256105123	0.03861769683	0.12408030338	l
YLDs (Years Lived with Disability)	South Asia	Neuroblastoma and other peripheral nervous cell tumors	Rate	Both	Age-standardized	2017	0.07725968007	0.04483996064	0.12635600031	l
YLDs (Years Lived with Disability)	South Asia	Neuroblastoma and other peripheral nervous cell tumors	Rate	Male	Age-standardized	2018	0.08347592351	0.04595175458	0.14193576688	l
YLDs (Years Lived with Disability)	South Asia	Neuroblastoma and other peripheral nervous cell tumors	Rate	Female	Age-standardized	2018	0.07397525773	0.03992364529	0.12793957232	l
YLDs (Years Lived with Disability)	South Asia	Neuroblastoma and other peripheral nervous cell tumors	Rate	Both	Age-standardized	2018	0.07889074501	0.04612338894	0.12771053274	l
YLDs (Years Lived with Disability)	South Asia	Neuroblastoma and other peripheral nervous cell tumors	Rate	Male	Age-standardized	2019	0.0862801828	0.04678503603	0.14918599783	l
YLDs (Years Lived with Disability)	South Asia	Neuroblastoma and other peripheral nervous cell tumors	Rate	Female	Age-standardized	2019	0.07584898774	0.04020715204	0.13605513804	l
YLDs (Years Lived with Disability)	South Asia	Neuroblastoma and other peripheral nervous cell tumors	Rate	Both	Age-standardized	2019	0.08124668851	0.0469946728	0.13286939723	l
YLDs (Years Lived with Disability)	South Asia	Neuroblastoma and other peripheral nervous cell tumors	Rate	Male	Age-standardized	2020	0.08225638	0.04308268144	0.14059179938	l
YLDs (Years Lived with Disability)	South Asia	Neuroblastoma and other peripheral nervous cell tumors	Rate	Female	Age-standardized	2020	0.06771343482	0.03484322027	0.12052388333	l
YLDs (Years Lived with Disability)	South Asia	Neuroblastoma and other peripheral nervous cell tumors	Rate	Both	Age-standardized	2020	0.07525198569	0.04233981891	0.12394327434	l
YLDs (Years Lived with Disability)	South Asia	Neuroblastoma and other peripheral nervous cell tumors	Rate	Male	Age-standardized	2021	0.08141428911	0.04278393018	0.14332973766	l
YLDs (Years Lived with Disability)	South Asia	Neuroblastoma and other peripheral nervous cell tumors	Rate	Female	Age-standardized	2021	0.0666257611	0.03421360674	0.12061176232	l
YLDs (Years Lived with Disability)	South Asia	Neuroblastoma and other peripheral nervous cell tumors	Rate	Both	Age-standardized	2021	0.074288975	0.04141216101	0.12345416437	l
YLDs (Years Lived with Disability)	Asia	Neuroblastoma and other peripheral nervous cell tumors	Rate	Male	Age-standardized	1990	0.04616702989	0.02847782642	0.07189265198	l
YLDs (Years Lived with Disability)	Asia	Neuroblastoma and other peripheral nervous cell tumors	Rate	Female	Age-standardized	1990	0.03812054544	0.01941384934	0.06796211315	l
YLDs (Years Lived with Disability)	Asia	Neuroblastoma and other peripheral nervous cell tumors	Rate	Both	Age-standardized	1990	0.04226715017	0.02507385032	0.06749704162	l
YLDs (Years Lived with Disability)	Asia	Neuroblastoma and other peripheral nervous cell tumors	Rate	Male	Age-standardized	1991	0.04742142351	0.02979297789	0.07236189569	l
YLDs (Years Lived with Disability)	Asia	Neuroblastoma and other peripheral nervous cell tumors	Rate	Female	Age-standardized	1991	0.03915239421	0.01965076948	0.06730411059	l
YLDs (Years Lived with Disability)	Asia	Neuroblastoma and other peripheral nervous cell tumors	Rate	Both	Age-standardized	1991	0.04341915396	0.02556488485	0.06874445618	l
YLDs (Years Lived with Disability)	Asia	Neuroblastoma and other peripheral nervous cell tumors	Rate	Male	Age-standardized	1992	0.048940565	0.03044132831	0.07438385241	l
YLDs (Years Lived with Disability)	Asia	Neuroblastoma and other peripheral nervous cell tumors	Rate	Female	Age-standardized	1992	0.04017018772	0.01999799259	0.06949599265	l
YLDs (Years Lived with Disability)	Asia	Neuroblastoma and other peripheral nervous cell tumors	Rate	Both	Age-standardized	1992	0.0447001945	0.0267678903	0.06955987519	l
YLDs (Years Lived with Disability)	Asia	Neuroblastoma and other peripheral nervous cell tumors	Rate	Male	Age-standardized	1993	0.05035936509	0.03121014725	0.07642632488	l
YLDs (Years Lived with Disability)	Asia	Neuroblastoma and other peripheral nervous cell tumors	Rate	Female	Age-standardized	1993	0.04110541159	0.02092804275	0.06952390624	l
YLDs (Years Lived with Disability)	Asia	Neuroblastoma and other peripheral nervous cell tumors	Rate	Both	Age-standardized	1993	0.04588869012	0.02777598836	0.07208551719	l
YLDs (Years Lived with Disability)	Asia	Neuroblastoma and other peripheral nervous cell tumors	Rate	Male	Age-standardized	1994	0.05227261011	0.03274068718	0.07918531005	l
YLDs (Years Lived with Disability)	Asia	Neuroblastoma and other peripheral nervous cell tumors	Rate	Female	Age-standardized	1994	0.04242769983	0.02193723417	0.07261145729	l
YLDs (Years Lived with Disability)	Asia	Neuroblastoma and other peripheral nervous cell tumors	Rate	Both	Age-standardized	1994	0.04751882567	0.02921514105	0.07321182195	l
YLDs (Years Lived with Disability)	Asia	Neuroblastoma and other peripheral nervous cell tumors	Rate	Male	Age-standardized	1995	0.05436893536	0.03402433058	0.08189806778	l
YLDs (Years Lived with Disability)	Asia	Neuroblastoma and other peripheral nervous cell tumors	Rate	Female	Age-standardized	1995	0.04378162878	0.02265727449	0.07425061294	l
YLDs (Years Lived with Disability)	Asia	Neuroblastoma and other peripheral nervous cell tumors	Rate	Both	Age-standardized	1995	0.04925843855	0.03021922192	0.07608844977	l
YLDs (Years Lived with Disability)	Asia	Neuroblastoma and other peripheral nervous cell tumors	Rate	Male	Age-standardized	1996	0.05524115494	0.03515470732	0.08311689842	l
YLDs (Years Lived with Disability)	Asia	Neuroblastoma and other peripheral nervous cell tumors	Rate	Female	Age-standardized	1996	0.04450925771	0.02342493955	0.07488814545	l
YLDs (Years Lived with Disability)	Asia	Neuroblastoma and other peripheral nervous cell tumors	Rate	Both	Age-standardized	1996	0.05006132748	0.03054378861	0.07671209751	l
YLDs (Years Lived with Disability)	Asia	Neuroblastoma and other peripheral nervous cell tumors	Rate	Male	Age-standardized	1997	0.05574668185	0.03509630102	0.08260258227	l
YLDs (Years Lived with Disability)	Asia	Neuroblastoma and other peripheral nervous cell tumors	Rate	Female	Age-standardized	1997	0.04493282912	0.02371524565	0.07496839615	l
YLDs (Years Lived with Disability)	Asia	Neuroblastoma and other peripheral nervous cell tumors	Rate	Both	Age-standardized	1997	0.05052645164	0.03115331408	0.07718401054	l
YLDs (Years Lived with Disability)	Asia	Neuroblastoma and other peripheral nervous cell tumors	Rate	Male	Age-standardized	1998	0.05562231977	0.03533646052	0.0830685132	l
YLDs (Years Lived with Disability)	Asia	Neuroblastoma and other peripheral nervous cell tumors	Rate	Female	Age-standardized	1998	0.04496960733	0.02414299781	0.07512110227	l
YLDs (Years Lived with Disability)	Asia	Neuroblastoma and other peripheral nervous cell tumors	Rate	Both	Age-standardized	1998	0.05047837756	0.03102708776	0.07761820968	l
YLDs (Years Lived with Disability)	Asia	Neuroblastoma and other peripheral nervous cell tumors	Rate	Male	Age-standardized	1999	0.05531785675	0.03486974281	0.08207842287	l
YLDs (Years Lived with Disability)	Asia	Neuroblastoma and other peripheral nervous cell tumors	Rate	Female	Age-standardized	1999	0.04496052166	0.02475460568	0.07415623293	l
YLDs (Years Lived with Disability)	Asia	Neuroblastoma and other peripheral nervous cell tumors	Rate	Both	Age-standardized	1999	0.05031244112	0.03126625511	0.07759961541	l
YLDs (Years Lived with Disability)	Asia	Neuroblastoma and other peripheral nervous cell tumors	Rate	Male	Age-standardized	2000	0.05519320978	0.03524745688	0.0819440361	l
YLDs (Years Lived with Disability)	Asia	Neuroblastoma and other peripheral nervous cell tumors	Rate	Female	Age-standardized	2000	0.0452126572	0.02501439405	0.07327707437	l
YLDs (Years Lived with Disability)	Asia	Neuroblastoma and other peripheral nervous cell tumors	Rate	Both	Age-standardized	2000	0.05036552358	0.03145631492	0.07853292215	l
YLDs (Years Lived with Disability)	Asia	Neuroblastoma and other peripheral nervous cell tumors	Rate	Male	Age-standardized	2001	0.05458744992	0.03480275807	0.08002824402	l
YLDs (Years Lived with Disability)	Asia	Neuroblastoma and other peripheral nervous cell tumors	Rate	Female	Age-standardized	2001	0.04488862934	0.02501511647	0.07314139018	l
YLDs (Years Lived with Disability)	Asia	Neuroblastoma and other peripheral nervous cell tumors	Rate	Both	Age-standardized	2001	0.04989196866	0.03145135625	0.07651422676	l
YLDs (Years Lived with Disability)	Asia	Neuroblastoma and other peripheral nervous cell tumors	Rate	Male	Age-standardized	2002	0.05402762611	0.03479438895	0.07992547207	l
YLDs (Years Lived with Disability)	Asia	Neuroblastoma and other peripheral nervous cell tumors	Rate	Female	Age-standardized	2002	0.04468872386	0.02555414816	0.07240870286	l
YLDs (Years Lived with Disability)	Asia	Neuroblastoma and other peripheral nervous cell tumors	Rate	Both	Age-standardized	2002	0.04950241187	0.03111586305	0.07599481336	l
YLDs (Years Lived with Disability)	Asia	Neuroblastoma and other peripheral nervous cell tumors	Rate	Male	Age-standardized	2003	0.05435609325	0.03514966424	0.07959927574	l
YLDs (Years Lived with Disability)	Asia	Neuroblastoma and other peripheral nervous cell tumors	Rate	Female	Age-standardized	2003	0.04487965602	0.0260833993	0.07096281817	l
YLDs (Years Lived with Disability)	Asia	Neuroblastoma and other peripheral nervous cell tumors	Rate	Both	Age-standardized	2003	0.04975890127	0.03158671341	0.07528226043	l
YLDs (Years Lived with Disability)	Asia	Neuroblastoma and other peripheral nervous cell tumors	Rate	Male	Age-standardized	2004	0.0549360144	0.03614031532	0.07989890805	l
YLDs (Years Lived with Disability)	Asia	Neuroblastoma and other peripheral nervous cell tumors	Rate	Female	Age-standardized	2004	0.04544078876	0.02674158239	0.07157769877	l
YLDs (Years Lived with Disability)	Asia	Neuroblastoma and other peripheral nervous cell tumors	Rate	Both	Age-standardized	2004	0.05032658129	0.03207084594	0.0755668745	l
YLDs (Years Lived with Disability)	Asia	Neuroblastoma and other peripheral nervous cell tumors	Rate	Male	Age-standardized	2005	0.05590880377	0.03664372717	0.08227087146	l
YLDs (Years Lived with Disability)	Asia	Neuroblastoma and other peripheral nervous cell tumors	Rate	Female	Age-standardized	2005	0.04615148362	0.02706646506	0.0726631943	l
YLDs (Years Lived with Disability)	Asia	Neuroblastoma and other peripheral nervous cell tumors	Rate	Both	Age-standardized	2005	0.05116905189	0.03255595091	0.07627523737	l
YLDs (Years Lived with Disability)	Asia	Neuroblastoma and other peripheral nervous cell tumors	Rate	Male	Age-standardized	2006	0.05667526092	0.03682482156	0.0835613737	l
YLDs (Years Lived with Disability)	Asia	Neuroblastoma and other peripheral nervous cell tumors	Rate	Female	Age-standardized	2006	0.0468903601	0.02797097097	0.07353358265	l
YLDs (Years Lived with Disability)	Asia	Neuroblastoma and other peripheral nervous cell tumors	Rate	Both	Age-standardized	2006	0.05191453986	0.03318816433	0.0788593621	l
YLDs (Years Lived with Disability)	Asia	Neuroblastoma and other peripheral nervous cell tumors	Rate	Male	Age-standardized	2007	0.05792237747	0.03815878243	0.08442864623	l
YLDs (Years Lived with Disability)	Asia	Neuroblastoma and other peripheral nervous cell tumors	Rate	Female	Age-standardized	2007	0.04750975896	0.02874083764	0.07425974556	l
YLDs (Years Lived with Disability)	Asia	Neuroblastoma and other peripheral nervous cell tumors	Rate	Both	Age-standardized	2007	0.05285208351	0.03375914443	0.07958089908	l
YLDs (Years Lived with Disability)	Asia	Neuroblastoma and other peripheral nervous cell tumors	Rate	Male	Age-standardized	2008	0.06087448103	0.03985546204	0.08931248144	l
YLDs (Years Lived with Disability)	Asia	Neuroblastoma and other peripheral nervous cell tumors	Rate	Female	Age-standardized	2008	0.04941192175	0.02979471554	0.07846956142	l
YLDs (Years Lived with Disability)	Asia	Neuroblastoma and other peripheral nervous cell tumors	Rate	Both	Age-standardized	2008	0.05529148281	0.03572624393	0.08362763911	l
YLDs (Years Lived with Disability)	Asia	Neuroblastoma and other peripheral nervous cell tumors	Rate	Male	Age-standardized	2009	0.06384454236	0.04180863791	0.09338635643	l
YLDs (Years Lived with Disability)	Asia	Neuroblastoma and other peripheral nervous cell tumors	Rate	Female	Age-standardized	2009	0.05107647149	0.03127668974	0.0789875325	l
YLDs (Years Lived with Disability)	Asia	Neuroblastoma and other peripheral nervous cell tumors	Rate	Both	Age-standardized	2009	0.05762503896	0.037644122	0.08653655857	l
YLDs (Years Lived with Disability)	Asia	Neuroblastoma and other peripheral nervous cell tumors	Rate	Male	Age-standardized	2010	0.06667178732	0.04399781149	0.09869083315	l
YLDs (Years Lived with Disability)	Asia	Neuroblastoma and other peripheral nervous cell tumors	Rate	Female	Age-standardized	2010	0.05274948659	0.03220510849	0.08050255567	l
YLDs (Years Lived with Disability)	Asia	Neuroblastoma and other peripheral nervous cell tumors	Rate	Both	Age-standardized	2010	0.05988317815	0.0389880653	0.08947181234	l
YLDs (Years Lived with Disability)	Asia	Neuroblastoma and other peripheral nervous cell tumors	Rate	Male	Age-standardized	2011	0.0692279128	0.0466562018	0.10297642268	l
YLDs (Years Lived with Disability)	Asia	Neuroblastoma and other peripheral nervous cell tumors	Rate	Female	Age-standardized	2011	0.05423536635	0.03295086234	0.08447906711	l
YLDs (Years Lived with Disability)	Asia	Neuroblastoma and other peripheral nervous cell tumors	Rate	Both	Age-standardized	2011	0.06190817689	0.04073785596	0.09243801725	l
YLDs (Years Lived with Disability)	Asia	Neuroblastoma and other peripheral nervous cell tumors	Rate	Male	Age-standardized	2012	0.07106632615	0.04815852318	0.10484943293	l
YLDs (Years Lived with Disability)	Asia	Neuroblastoma and other peripheral nervous cell tumors	Rate	Female	Age-standardized	2012	0.05507012547	0.03323575575	0.08599044409	l
YLDs (Years Lived with Disability)	Asia	Neuroblastoma and other peripheral nervous cell tumors	Rate	Both	Age-standardized	2012	0.06324850516	0.04124431891	0.09444833357	l
YLDs (Years Lived with Disability)	Asia	Neuroblastoma and other peripheral nervous cell tumors	Rate	Male	Age-standardized	2013	0.0735105502	0.04924885461	0.10906524828	l
YLDs (Years Lived with Disability)	Asia	Neuroblastoma and other peripheral nervous cell tumors	Rate	Female	Age-standardized	2013	0.05709437907	0.03438374512	0.08972992952	l
YLDs (Years Lived with Disability)	Asia	Neuroblastoma and other peripheral nervous cell tumors	Rate	Both	Age-standardized	2013	0.06548161498	0.04237075802	0.098188577	l
YLDs (Years Lived with Disability)	Asia	Neuroblastoma and other peripheral nervous cell tumors	Rate	Male	Age-standardized	2014	0.07597620922	0.05072874588	0.11213358099	l
YLDs (Years Lived with Disability)	Asia	Neuroblastoma and other peripheral nervous cell tumors	Rate	Female	Age-standardized	2014	0.0587495433	0.03542490537	0.09227304629	l
YLDs (Years Lived with Disability)	Asia	Neuroblastoma and other peripheral nervous cell tumors	Rate	Both	Age-standardized	2014	0.06754252244	0.04376976322	0.10088588373	l
YLDs (Years Lived with Disability)	Asia	Neuroblastoma and other peripheral nervous cell tumors	Rate	Male	Age-standardized	2015	0.07834176273	0.05271737389	0.11588649098	l
YLDs (Years Lived with Disability)	Asia	Neuroblastoma and other peripheral nervous cell tumors	Rate	Female	Age-standardized	2015	0.0604552456	0.0360295775	0.09556049219	l
YLDs (Years Lived with Disability)	Asia	Neuroblastoma and other peripheral nervous cell tumors	Rate	Both	Age-standardized	2015	0.06957009704	0.04530086819	0.10319268919	l
YLDs (Years Lived with Disability)	Asia	Neuroblastoma and other peripheral nervous cell tumors	Rate	Male	Age-standardized	2016	0.08106088623	0.05379388341	0.12166410896	l
YLDs (Years Lived with Disability)	Asia	Neuroblastoma and other peripheral nervous cell tumors	Rate	Female	Age-standardized	2016	0.06266737285	0.03737656124	0.09832550375	l
YLDs (Years Lived with Disability)	Asia	Neuroblastoma and other peripheral nervous cell tumors	Rate	Both	Age-standardized	2016	0.07203609109	0.04635295689	0.10768491111	l
YLDs (Years Lived with Disability)	Asia	Neuroblastoma and other peripheral nervous cell tumors	Rate	Male	Age-standardized	2017	0.08346546416	0.05462133815	0.12549360573	l
YLDs (Years Lived with Disability)	Asia	Neuroblastoma and other peripheral nervous cell tumors	Rate	Female	Age-standardized	2017	0.06519418491	0.03902056716	0.10283002632	l
YLDs (Years Lived with Disability)	Asia	Neuroblastoma and other peripheral nervous cell tumors	Rate	Both	Age-standardized	2017	0.07450665661	0.04741740791	0.11150144226	l
YLDs (Years Lived with Disability)	Asia	Neuroblastoma and other peripheral nervous cell tumors	Rate	Male	Age-standardized	2018	0.08473881435	0.05500052768	0.12824451546	l
YLDs (Years Lived with Disability)	Asia	Neuroblastoma and other peripheral nervous cell tumors	Rate	Female	Age-standardized	2018	0.06645093409	0.0394196697	0.10523658833	l
YLDs (Years Lived with Disability)	Asia	Neuroblastoma and other peripheral nervous cell tumors	Rate	Both	Age-standardized	2018	0.07577087741	0.04939837867	0.11411403107	l
YLDs (Years Lived with Disability)	Asia	Neuroblastoma and other peripheral nervous cell tumors	Rate	Male	Age-standardized	2019	0.08693697791	0.05561855136	0.13112599759	l
YLDs (Years Lived with Disability)	Asia	Neuroblastoma and other peripheral nervous cell tumors	Rate	Female	Age-standardized	2019	0.06784877371	0.03989865424	0.10862973565	l
YLDs (Years Lived with Disability)	Asia	Neuroblastoma and other peripheral nervous cell tumors	Rate	Both	Age-standardized	2019	0.0775748906	0.05010654543	0.1184560794	l
YLDs (Years Lived with Disability)	Asia	Neuroblastoma and other peripheral nervous cell tumors	Rate	Male	Age-standardized	2020	0.08161462077	0.05180425844	0.12316704704	l
YLDs (Years Lived with Disability)	Asia	Neuroblastoma and other peripheral nervous cell tumors	Rate	Female	Age-standardized	2020	0.06180984888	0.03662629316	0.09803414892	l
YLDs (Years Lived with Disability)	Asia	Neuroblastoma and other peripheral nervous cell tumors	Rate	Both	Age-standardized	2020	0.07190726181	0.04541525898	0.1086749222	l
YLDs (Years Lived with Disability)	Asia	Neuroblastoma and other peripheral nervous cell tumors	Rate	Male	Age-standardized	2021	0.08163754088	0.05017426019	0.1280552131	l
YLDs (Years Lived with Disability)	Asia	Neuroblastoma and other peripheral nervous cell tumors	Rate	Female	Age-standardized	2021	0.06118771684	0.03547559011	0.09879170046	l
YLDs (Years Lived with Disability)	Asia	Neuroblastoma and other peripheral nervous cell tumors	Rate	Both	Age-standardized	2021	0.07161070663	0.04541142399	0.10865557501	l
YLLs (Years of Life Lost)	South Asia	Neuroblastoma and other peripheral nervous cell tumors	Rate	Male	Age-standardized	1981	2.19864899467592	1.53164532383116	2.94772479491796	l
YLLs (Years of Life Lost)	South Asia	Neuroblastoma and other peripheral nervous cell tumors	Rate	Female	Age-standardized	1981	1.79412618848554	0.705155410696306	3.17088696025518	l
YLLs (Years of Life Lost)	South Asia	Neuroblastoma and other peripheral nervous cell tumors	Rate	Both	Age-standardized	1981	2.00250297540951	1.3103227460274	2.9397349700833	l
YLLs (Years of Life Lost)	South Asia	Neuroblastoma and other peripheral nervous cell tumors	Rate	Male	Age-standardized	1981	2.19864899467592	1.53164532383116	2.94772479491796	l
YLLs (Years of Life Lost)	South Asia	Neuroblastoma and other peripheral nervous cell tumors	Rate	Female	Age-standardized	1981	1.79412618848554	0.705155410696306	3.17088696025518	l
YLLs (Years of Life Lost)	South Asia	Neuroblastoma and other peripheral nervous cell tumors	Rate	Both	Age-standardized	1981	2.00250297540951	1.3103227460274	2.9397349700833	l
YLLs (Years of Life Lost)	East Asia	Neuroblastoma and other peripheral nervous cell tumors	Rate	Male	Age-standardized	1982	1.50122479591483	1.15315961111383	1.95008956559074	l
YLLs (Years of Life Lost)	East Asia	Neuroblastoma and other peripheral nervous cell tumors	Rate	Female	Age-standardized	1982	1.51803767446231	0.800309799301065	2.53460205026788	l
YLLs (Years of Life Lost)	East Asia	Neuroblastoma and other peripheral nervous cell tumors	Rate	Both	Age-standardized	1982	1.50466954586161	1.09720778222217	2.06810981227296	l
YLLs (Years of Life Lost)	Asia	Neuroblastoma and other peripheral nervous cell tumors	Rate	Male	Age-standardized	1980	2.10417138633043	1.67671341341584	2.55534524093522	l
YLLs (Years of Life Lost)	Asia	Neuroblastoma and other peripheral nervous cell tumors	Rate	Female	Age-standardized	1980	1.85391615151899	1.03700867528659	2.8802925824523	l
YLLs (Years of Life Lost)	Asia	Neuroblastoma and other peripheral nervous cell tumors	Rate	Both	Age-standardized	1980	1.98125022127293	1.50813903725265	2.62832464058202	l
YLLs (Years of Life Lost)	East Asia	Neuroblastoma and other peripheral nervous cell tumors	Rate	Male	Age-standardized	1980	1.41533933407704	1.08226227889569	1.82016305020665	l
YLLs (Years of Life Lost)	East Asia	Neuroblastoma and other peripheral nervous cell tumors	Rate	Female	Age-standardized	1980	1.45116578939624	0.72649047033793	2.48694293674335	l
YLLs (Years of Life Lost)	East Asia	Neuroblastoma and other peripheral nervous cell tumors	Rate	Both	Age-standardized	1980	1.42816871227794	1.03577309218048	1.97476248099278	l
YLLs (Years of Life Lost)	Central Asia	Neuroblastoma and other peripheral nervous cell tumors	Rate	Male	Age-standardized	1981	1.30974040531168	0.989727153023123	1.94532044463022	l
YLLs (Years of Life Lost)	Central Asia	Neuroblastoma and other peripheral nervous cell tumors	Rate	Female	Age-standardized	1981	1.09169529606357	0.829739703218898	1.37796567873191	l
YLLs (Years of Life Lost)	Central Asia	Neuroblastoma and other peripheral nervous cell tumors	Rate	Both	Age-standardized	1981	1.18510323137591	0.911539217941557	1.56137095321436	l
YLLs (Years of Life Lost)	Southeast Asia	Neuroblastoma and other peripheral nervous cell tumors	Rate	Male	Age-standardized	1982	1.69609962047913	1.15113339277021	2.47507317212246	l
YLLs (Years of Life Lost)	Southeast Asia	Neuroblastoma and other peripheral nervous cell tumors	Rate	Female	Age-standardized	1982	1.53755690189848	0.664465744057518	2.63582073166528	l
YLLs (Years of Life Lost)	Southeast Asia	Neuroblastoma and other peripheral nervous cell tumors	Rate	Both	Age-standardized	1982	1.61718117165064	1.13307632599496	2.22676370198467	l
YLLs (Years of Life Lost)	East Asia	Neuroblastoma and other peripheral nervous cell tumors	Rate	Male	Age-standardized	1981	1.46181525269124	1.1280911407932	1.91910823068385	l
YLLs (Years of Life Lost)	East Asia	Neuroblastoma and other peripheral nervous cell tumors	Rate	Female	Age-standardized	1981	1.5000672796658	0.759214080349511	2.47741239563385	l
YLLs (Years of Life Lost)	East Asia	Neuroblastoma and other peripheral nervous cell tumors	Rate	Both	Age-standardized	1981	1.47573741592295	1.08573072670707	2.01497105539267	l
YLLs (Years of Life Lost)	South Asia	Neuroblastoma and other peripheral nervous cell tumors	Rate	Male	Age-standardized	1982	2.2065829627291	1.57696294322777	2.95333690007442	l
YLLs (Years of Life Lost)	South Asia	Neuroblastoma and other peripheral nervous cell tumors	Rate	Female	Age-standardized	1982	1.80117351428247	0.719878170003365	3.12401444911138	l
YLLs (Years of Life Lost)	South Asia	Neuroblastoma and other peripheral nervous cell tumors	Rate	Both	Age-standardized	1982	2.01009662115869	1.28905796929801	2.96691874130473	l
YLLs (Years of Life Lost)	Central Asia	Neuroblastoma and other peripheral nervous cell tumors	Rate	Male	Age-standardized	1982	1.30603986423107	0.987340106838099	1.92630278439422	l
YLLs (Years of Life Lost)	Central Asia	Neuroblastoma and other peripheral nervous cell tumors	Rate	Female	Age-standardized	1982	1.08553608367288	0.838831272257319	1.36038188111306	l
YLLs (Years of Life Lost)	Central Asia	Neuroblastoma and other peripheral nervous cell tumors	Rate	Both	Age-standardized	1982	1.18017193896821	0.922025664249132	1.53988547384283	l
YLLs (Years of Life Lost)	Southeast Asia	Neuroblastoma and other peripheral nervous cell tumors	Rate	Male	Age-standardized	1980	1.59235498271081	1.07597477161784	2.29443820332649	l
YLLs (Years of Life Lost)	Southeast Asia	Neuroblastoma and other peripheral nervous cell tumors	Rate	Female	Age-standardized	1980	1.45287020988055	0.615037248827999	2.54486810624787	l
YLLs (Years of Life Lost)	Southeast Asia	Neuroblastoma and other peripheral nervous cell tumors	Rate	Both	Age-standardized	1980	1.52281508885626	1.03510010961121	2.10453612597602	l
YLLs (Years of Life Lost)	South Asia	Neuroblastoma and other peripheral nervous cell tumors	Rate	Male	Age-standardized	1982	2.2065829627291	1.57696294322777	2.95333690007442	l
YLLs (Years of Life Lost)	South Asia	Neuroblastoma and other peripheral nervous cell tumors	Rate	Female	Age-standardized	1982	1.80117351428247	0.719878170003365	3.12401444911138	l
YLLs (Years of Life Lost)	South Asia	Neuroblastoma and other peripheral nervous cell tumors	Rate	Both	Age-standardized	1982	2.01009662115869	1.28905796929801	2.96691874130473	l
YLLs (Years of Life Lost)	Asia	Neuroblastoma and other peripheral nervous cell tumors	Rate	Male	Age-standardized	1981	2.12818185779852	1.69870080092676	2.56785866992836	l
YLLs (Years of Life Lost)	Asia	Neuroblastoma and other peripheral nervous cell tumors	Rate	Female	Age-standardized	1981	1.87185005481203	1.04433096834971	2.89630924910599	l
YLLs (Years of Life Lost)	Asia	Neuroblastoma and other peripheral nervous cell tumors	Rate	Both	Age-standardized	1981	2.0023601274925	1.53871375214716	2.66676171168676	l
YLLs (Years of Life Lost)	South Asia	Neuroblastoma and other peripheral nervous cell tumors	Rate	Male	Age-standardized	1980	2.19504303813666	1.56464840821717	3.00302228813022	l
YLLs (Years of Life Lost)	South Asia	Neuroblastoma and other peripheral nervous cell tumors	Rate	Female	Age-standardized	1980	1.79601284322242	0.721052416210231	3.14930766890513	l
YLLs (Years of Life Lost)	South Asia	Neuroblastoma and other peripheral nervous cell tumors	Rate	Both	Age-standardized	1980	2.00150784433021	1.3219346808108	2.91798535170638	l
YLLs (Years of Life Lost)	Southeast Asia	Neuroblastoma and other peripheral nervous cell tumors	Rate	Male	Age-standardized	1981	1.63871961829587	1.1040945891373	2.37010256262434	l
YLLs (Years of Life Lost)	Southeast Asia	Neuroblastoma and other peripheral nervous cell tumors	Rate	Female	Age-standardized	1981	1.49042915539363	0.645256670511371	2.57725296084317	l
YLLs (Years of Life Lost)	Southeast Asia	Neuroblastoma and other peripheral nervous cell tumors	Rate	Both	Age-standardized	1981	1.56495719569172	1.07333767797219	2.16845975051307	l
YLLs (Years of Life Lost)	Central Asia	Neuroblastoma and other peripheral nervous cell tumors	Rate	Male	Age-standardized	1983	1.30128473970883	0.976963212912067	1.87998593883088	l
YLLs (Years of Life Lost)	Central Asia	Neuroblastoma and other peripheral nervous cell tumors	Rate	Female	Age-standardized	1983	1.08415618965855	0.843358560733113	1.36036630717275	l
YLLs (Years of Life Lost)	Central Asia	Neuroblastoma and other peripheral nervous cell tumors	Rate	Both	Age-standardized	1983	1.17745498259181	0.924924825424839	1.52250946485853	l
YLLs (Years of Life Lost)	Central Asia	Neuroblastoma and other peripheral nervous cell tumors	Rate	Male	Age-standardized	1980	1.3009633575618	0.983032874806373	1.92709226226978	l
YLLs (Years of Life Lost)	Central Asia	Neuroblastoma and other peripheral nervous cell tumors	Rate	Female	Age-standardized	1980	1.08360163075389	0.819765133463809	1.3694231379948	l
YLLs (Years of Life Lost)	Central Asia	Neuroblastoma and other peripheral nervous cell tumors	Rate	Both	Age-standardized	1980	1.17689357842831	0.907883915659187	1.56054501798719	l
YLLs (Years of Life Lost)	Southeast Asia	Neuroblastoma and other peripheral nervous cell tumors	Rate	Male	Age-standardized	1984	1.81821005569136	1.26961937052654	2.6099372632372	l
YLLs (Years of Life Lost)	Southeast Asia	Neuroblastoma and other peripheral nervous cell tumors	Rate	Female	Age-standardized	1984	1.62695404558459	0.718695890149091	2.71766579970402	l
YLLs (Years of Life Lost)	Southeast Asia	Neuroblastoma and other peripheral nervous cell tumors	Rate	Both	Age-standardized	1984	1.72313172196026	1.22577754915274	2.34606465022713	l
YLLs (Years of Life Lost)	South Asia	Neuroblastoma and other peripheral nervous cell tumors	Rate	Male	Age-standardized	1980	2.19504303813666	1.56464840821717	3.00302228813022	l
YLLs (Years of Life Lost)	South Asia	Neuroblastoma and other peripheral nervous cell tumors	Rate	Female	Age-standardized	1980	1.79601284322242	0.721052416210231	3.14930766890513	l
YLLs (Years of Life Lost)	South Asia	Neuroblastoma and other peripheral nervous cell tumors	Rate	Both	Age-standardized	1980	2.00150784433021	1.3219346808108	2.91798535170638	l
YLLs (Years of Life Lost)	Central Asia	Neuroblastoma and other peripheral nervous cell tumors	Rate	Male	Age-standardized	1984	1.30266134070049	0.969028191928642	1.88055574080129	l
YLLs (Years of Life Lost)	Central Asia	Neuroblastoma and other peripheral nervous cell tumors	Rate	Female	Age-standardized	1984	1.08845202247268	0.85093061368462	1.3664093839777	l
YLLs (Years of Life Lost)	Central Asia	Neuroblastoma and other peripheral nervous cell tumors	Rate	Both	Age-standardized	1984	1.18089661301281	0.930615028271222	1.51825697326686	l
YLLs (Years of Life Lost)	South Asia	Neuroblastoma and other peripheral nervous cell tumors	Rate	Male	Age-standardized	1984	2.22072318465854	1.60276264397782	2.95034773492947	l
YLLs (Years of Life Lost)	South Asia	Neuroblastoma and other peripheral nervous cell tumors	Rate	Female	Age-standardized	1984	1.81414054764079	0.76894910957834	3.12338730157749	l
YLLs (Years of Life Lost)	South Asia	Neuroblastoma and other peripheral nervous cell tumors	Rate	Both	Age-standardized	1984	2.0239624985478	1.31414683081617	2.98697500690199	l
YLLs (Years of Life Lost)	South Asia	Neuroblastoma and other peripheral nervous cell tumors	Rate	Male	Age-standardized	1984	2.22072318465854	1.60276264397782	2.95034773492947	l
YLLs (Years of Life Lost)	South Asia	Neuroblastoma and other peripheral nervous cell tumors	Rate	Female	Age-standardized	1984	1.81414054764079	0.76894910957834	3.12338730157749	l
YLLs (Years of Life Lost)	South Asia	Neuroblastoma and other peripheral nervous cell tumors	Rate	Both	Age-standardized	1984	2.0239624985478	1.31414683081617	2.98697500690199	l
YLLs (Years of Life Lost)	Asia	Neuroblastoma and other peripheral nervous cell tumors	Rate	Male	Age-standardized	1983	2.15292906590091	1.76135962384588	2.58725757625691	l
YLLs (Years of Life Lost)	Asia	Neuroblastoma and other peripheral nervous cell tumors	Rate	Female	Age-standardized	1983	1.88103479019708	1.04119308684105	2.85104199521151	l
YLLs (Years of Life Lost)	Asia	Neuroblastoma and other peripheral nervous cell tumors	Rate	Both	Age-standardized	1983	2.01971203807089	1.56436286977913	2.61813949394619	l
YLLs (Years of Life Lost)	East Asia	Neuroblastoma and other peripheral nervous cell tumors	Rate	Male	Age-standardized	1983	1.51967074577708	1.18834372223674	1.9511604678232	l
YLLs (Years of Life Lost)	East Asia	Neuroblastoma and other peripheral nervous cell tumors	Rate	Female	Age-standardized	1983	1.53152945030865	0.839205080626667	2.53740836834157	l
YLLs (Years of Life Lost)	East Asia	Neuroblastoma and other peripheral nervous cell tumors	Rate	Both	Age-standardized	1983	1.52080885311628	1.12069555839154	2.05716361997909	l
YLLs (Years of Life Lost)	East Asia	Neuroblastoma and other peripheral nervous cell tumors	Rate	Male	Age-standardized	1985	1.61469844883292	1.27457716437572	2.02981102406966	l
YLLs (Years of Life Lost)	East Asia	Neuroblastoma and other peripheral nervous cell tumors	Rate	Female	Age-standardized	1985	1.61478975424213	0.899332180211515	2.65429453243586	l
YLLs (Years of Life Lost)	East Asia	Neuroblastoma and other peripheral nervous cell tumors	Rate	Both	Age-standardized	1985	1.6102075195621	1.18981084849343	2.1427804700564	l
YLLs (Years of Life Lost)	Southeast Asia	Neuroblastoma and other peripheral nervous cell tumors	Rate	Male	Age-standardized	1983	1.75672844739418	1.18870781545977	2.50607081492262	l
YLLs (Years of Life Lost)	Southeast Asia	Neuroblastoma and other peripheral nervous cell tumors	Rate	Female	Age-standardized	1983	1.58641266129125	0.679207395871367	2.71358904839738	l
YLLs (Years of Life Lost)	Southeast Asia	Neuroblastoma and other peripheral nervous cell tumors	Rate	Both	Age-standardized	1983	1.67206821571229	1.17011640388335	2.2758551347201	l
YLLs (Years of Life Lost)	Southeast Asia	Neuroblastoma and other peripheral nervous cell tumors	Rate	Male	Age-standardized	1985	1.87270558310145	1.31549958149409	2.60269463544912	l
YLLs (Years of Life Lost)	Southeast Asia	Neuroblastoma and other peripheral nervous cell tumors	Rate	Female	Age-standardized	1985	1.66489209786763	0.719391579902925	2.71799193345791	l
YLLs (Years of Life Lost)	Southeast Asia	Neuroblastoma and other peripheral nervous cell tumors	Rate	Both	Age-standardized	1985	1.76949831759508	1.27764003816621	2.36419356659265	l
YLLs (Years of Life Lost)	Asia	Neuroblastoma and other peripheral nervous cell tumors	Rate	Male	Age-standardized	1984	2.16435400387909	1.77202844809509	2.57073802788977	l
YLLs (Years of Life Lost)	Asia	Neuroblastoma and other peripheral nervous cell tumors	Rate	Female	Age-standardized	1984	1.8913273939465	1.07626905772382	2.86309743522622	l
YLLs (Years of Life Lost)	Asia	Neuroblastoma and other peripheral nervous cell tumors	Rate	Both	Age-standardized	1984	2.03072100750916	1.57455376448704	2.6313989651565	l
YLLs (Years of Life Lost)	South Asia	Neuroblastoma and other peripheral nervous cell tumors	Rate	Male	Age-standardized	1986	2.27585531766945	1.60805530984935	2.9708109285048	l
YLLs (Years of Life Lost)	South Asia	Neuroblastoma and other peripheral nervous cell tumors	Rate	Female	Age-standardized	1986	1.87379502640017	0.815258860293125	3.18292075856587	l
YLLs (Years of Life Lost)	South Asia	Neuroblastoma and other peripheral nervous cell tumors	Rate	Both	Age-standardized	1986	2.08166889593056	1.39874671093587	3.02463475694181	l
YLLs (Years of Life Lost)	East Asia	Neuroblastoma and other peripheral nervous cell tumors	Rate	Male	Age-standardized	1984	1.55662113902056	1.23425388518466	1.99284223283968	l
YLLs (Years of Life Lost)	East Asia	Neuroblastoma and other peripheral nervous cell tumors	Rate	Female	Age-standardized	1984	1.56190942158064	0.867831569849322	2.54383981757506	l
YLLs (Years of Life Lost)	East Asia	Neuroblastoma and other peripheral nervous cell tumors	Rate	Both	Age-standardized	1984	1.55460583602689	1.15575568884442	2.10270857653948	l
YLLs (Years of Life Lost)	South Asia	Neuroblastoma and other peripheral nervous cell tumors	Rate	Male	Age-standardized	1986	2.27585531766945	1.60805530984935	2.9708109285048	l
[truncated: 1,817 more rows]
